# Supplementary material for: Fyn-Dependent Gene Networks in Acute Ethanol Sensitivity
Source: PLoS One. 2013 Nov 29;8(11):e82435. doi: 10.1371/journal.pone.0082435 (PMC3843713; doi:10.1371/journal.pone.0082435)
Supplement: Table S1 — Gene expression results for clustergram in Figure 1. Values are the mean of 3 biological replicates within each brain region and treatment group. (XLS) [file pone.0082435.s003.xls]

## Sheet: Supplemental Table 1
		NAC	NAC	NAC	PFC	PFC	PFC	VTA	VTA	VTA
Probeset	GeneSymbol	CTL EtOH	KO EtOH	KO / CTL	CTL EtOH	KO EtOH	KO / CTL	CTL EtOH	KO EtOH	KO / CTL
					CLUSTER 1
1416448_at	Itpa	1.63198	2.08614	0.209047	0.438653	0.983157	0.676038	-0.28869	1.32239	-1.51333
1418743_a_at	Tesc	0.121097	1.64248	1.41707	0.836212	-0.154066	0.803083	-0.325784	1.51879	-1.30916
1422635_at	Ache	0.400081	1.81058	1.19782	0.215084	0.701203	-0.945422	0.531414	0.170582	-0.668393
1426471_at	Zfp52	1.11187	1.21255	1.28476	1.63383	1.65247	-0.197381	-0.620937	-0.0134036	0.822387
1429183_at	Pkp2	2.52309	2.33542	0.575324	3.65739	3.1221	0.017702	-0.195601	0.372912	0.18715
1432006_at	Ap2a2	2.0645	1.65597	-0.0309627	0.883813	-0.108899	0.77147	-0.188683	0.244753	-0.270319
1433469_at	Lrrn2	0.286846	2.50862	0.507602	2.01915	1.13959	1.17467	0.368019	1.27533	-0.28662
1433639_at	5730593F17Rik	1.21789	1.74448	-0.0520657	-0.0127445	-0.278466	-0.108822	-0.101009	-0.265117	0.178441
1433816_at	Mcart1	1.61827	1.17963	0.396406	1.08011	-0.0978305	0.777986	-0.200327	0.398868	-0.637331
1434209_at	Hrmt1l6	1.33604	1.57578	-0.178359	0.515722	1.07016	-0.040687	-0.357147	0.993173	-1.469
1435207_at	Dixdc1	2.39095	1.85568	0.8787	0.69272	0.324541	0.453664	0.37381	0.954867	-0.0580267
1435456_at	Ttc28	1.34373	0.547122	0.995083	0.894129	1.50938	0.607832	-0.0766272	-0.204843	0.0916031
1438210_at	Gpr149	0.850012	1.84219	0.764758	0.756593	-0.202563	0.761608	-0.274896	-0.479743	0.412654
1440259_at	Man1a2	2.00046	0.262253	-0.369298	-0.669414	-0.188698	-0.0715303	-0.159553	0.193043	-0.370486
1443952_at	Thra	1.50423	1.95354	0.290593	0.412446	-0.154315	0.310127	-0.56891	0.0134583	-0.174319
1449184_at	Pglyrp1	1.29796	2.59446	1.42085	0.520846	1.84794	1.39291	0.483223	1.2428	1.47479
1451082_at	Ftsjd2	0.690563	0.7416	1.24297	1.65194	0.308288	1.0897	-0.615657	0.223653	-0.502697
1452628_at	Bag5	0.796258	0.620278	0.215403	1.42819	0.285973	1.63572	-0.649945	0.198115	-0.930929
1453836_a_at	Mgll	0.290255	1.92054	0.707543	0.661072	0.423501	0.933413	0.0481331	-0.150305	0.466804
1455823_at	Bbs4	1.17433	1.5753	1.5462	1.3615	0.881237	-0.615691	0.81231	0.517399	0.586991
1456143_at	Prkcbp1	0.811514	1.08679	0.89579	0.902917	1.60741	0.577299	-1.04527	0.372782	0.915219
1456401_at	Cacnb2	1.10752	2.0455	0.760114	0.755704	0.675197	-0.269068	0.130389	-0.0102403	-0.315262
1456765_at	6430511F03	1.14885	1.61399	0.789883	0.255703	1.95335	-0.42596	0.0486312	1.05716	-0.339324
1457132_at	9430091N11Rik	2.48127	3.9926	0.851579	0.763264	1.02459	0.225132	-0.997317	0.73169	-0.614308
1457341_at	BE991676	2.63804	0.231446	1.1245	0.466431	-1.22539	0.633658	-0.291773	-0.0288765	-0.11722
1460511_at	Pkp2	1.43864	0.706861	-0.259601	1.82513	1.53185	0.124631	-0.556072	-0.0330236	0.222711
1415793_at	Pnpo	1.42056	1.15677	-0.171304	1.60331	0.256717	-0.0516944	0.645005	0.467044	-1.08844
1415907_at	Ccnd3	1.12126	1.12134	0.662794	1.62475	1.62739	-0.0197179	-0.307095	0.314182	-0.191248
1416504_at	Ulk1	0.28834	1.75643	-0.517786	1.57206	0.67261	0.399162	0.107961	-0.344241	-0.0865805
1417225_at	Arl6ip5	1.63458	1.46176	1.3213	-0.10849	2.37689	-0.92999	-1.08973	0.844127	-0.58333
1417807_at	2700038N03Rik	0.979219	1.59415	1.31963	-0.0558874	-0.321047	-0.0268786	0.443151	0.355123	-1.08084
1419443_at	Sap18	1.84235	0.549859	0.550626	0.662511	0.691075	0.6104	-0.51021	0.301247	-0.33427
1419748_at	Abcd2	0.795079	1.08849	0.669175	2.19488	1.21489	-0.920839	-0.982493	1.14446	-0.672085
1420427_a_at	Dhx32	1.53859	1.5071	0.0331959	1.3542	0.757685	-0.363227	0.234272	-0.465003	0.168825
1420961_a_at	Ivns1abp	1.57285	0.969261	1.01244	1.53966	1.11104	0.435569	0.466349	-0.498937	0.587601
1421100_a_at	Dab1	0.530148	0.993074	0.794016	1.68827	0.879892	-0.255482	0.277574	0.568017	-0.336939
1421733_a_at	Tpst1	1.93017	1.24984	0.460162	2.28195	1.12784	0.762232	-0.0642307	-0.496866	-0.042372
1422473_at	Pde4b	1.67068	1.58025	-0.134189	2.57028	0.981972	1.83538	-1.89525	-0.333067	-0.415158
1422474_at	Pde4b	1.63557	0.734471	-0.201185	1.95283	1.34213	-0.190943	-0.779245	-0.505946	-0.549139
1422477_at	Cables1	1.95954	1.04407	0.149835	0.389941	0.196362	0.0187355	-0.218385	-0.113281	-0.32108
1422539_at	Extl2	0.869832	0.949024	0.489566	0.643694	1.62394	0.528681	0.0100095	-0.565491	0.330551
1422779_at	Smpd3	0.823999	1.34063	1.5895	1.72039	1.07521	0.454285	0.61085	-0.332415	0.899365
1423415_at	Gpr83	2.45223	2.54531	1.79731	1.50067	0.83181	0.740006	0.817712	-0.787389	0.736515
1423615_at	Zfp364	0.300495	1.86438	0.33432	1.74987	1.41254	-0.0304446	-0.339895	0.835989	-1.36193
1423635_at	Bmp2	0.91768	0.931711	0.254767	1.42263	1.50122	0.0476814	-0.140572	0.267417	0.123122
1423960_at	Mboat5	1.01917	0.410769	0.923431	0.858712	1.79858	-0.119837	-0.0447393	0.3462	0.272848
1424054_at	Btbd2	1.59459	1.81616	0.337362	0.819935	-0.00055083	1.61159	-0.76229	0.367625	-0.742632
1424362_at	D830019K17Rik	0.444902	1.51988	0.150154	1.36733	1.60892	0.182698	-0.145433	0.197546	-0.44323
1424384_a_at	Znrf1	1.7062	1.06144	-0.706979	0.752611	-0.225281	0.022774	-0.377021	0.425894	-0.605983
1424424_at	Slc39a1	0.810668	1.67851	0.280465	0.82393	0.0803223	1.01956	-0.328436	0.211198	0.3149
1424633_at	Camk1g	3.97993	4.37035	0.672566	0.716562	-0.508363	0.795569	0.0842728	0.311002	-0.277097
1424796_at	1700054N08Rik	2.63374	2.19559	1.36781	-0.47272	1.10415	0.523771	-0.670587	0.204896	0.0266116
1425699_a_at	Abhd14a	0.931551	0.784612	1.68937	1.10216	0.128721	1.85031	-0.384946	0.390557	0.00989235
1426009_a_at	Pip5k1b	0.34327	0.791667	-0.434835	2.95406	-0.139502	0.684097	-0.862675	0.882834	-0.65203
1426215_at	Ddc	2.46585	0.442031	0.422324	0.21773	0.163816	-0.271779	0.525542	-0.569639	0.196636
1426614_at	Prkcbp1	0.728551	1.94761	-0.609511	1.20256	0.270819	-0.356695	-0.599832	0.171129	-0.740592
1426998_at	Tex27	0.775063	1.86303	1.6314	0.532564	-0.398327	0.435426	0.296732	0.385919	0.214088
1427279_at	Rsnl2	1.04624	1.72871	0.609867	1.84784	0.784544	0.0653153	-0.071476	0.253661	-0.917158
1427343_at	Rasd2	1.31811	1.82094	0.64309	0.697725	-0.344042	0.304535	0.1082	-0.437312	-1.10642
1427344_s_at	Rasd2	0.982326	1.45323	1.50322	0.397831	0.956117	0.236934	-0.608069	-0.527417	-0.088766
1427358_a_at	Dapk1	0.769409	1.82425	0.922846	0.782125	1.01063	0.0816229	-0.479909	0.642498	-0.070572
1427373_at	Amigo	1.55006	0.423117	0.9121	0.153857	0.327851	0.328705	0.0731746	0.371206	-0.180807
1427893_a_at	Pmvk	1.62997	1.22631	-0.449571	0.627195	0.380164	1.59947	-0.379278	0.151717	0.346033
1427912_at	Cbr3	2.12086	2.03886	0.567489	1.46196	1.29331	0.090188	-0.292798	0.849109	-1.09062
1428090_at	Ptcd3	1.68854	-0.117811	0.520577	0.521907	-0.0254243	0.780279	0.067005	0.518856	-0.0990664
1428259_at	Pxdn	2.72929	3.4889	0.37159	1.34774	2.0193	-0.468648	-1.16985	-1.35137	0.814246
1428311_at	Ccdc6	1.21442	1.21727	-0.0911743	0.923036	-0.154602	1.63573	0.158374	0.222914	0.0734799
1428443_a_at	Rap1gap	0.728121	1.52739	-0.362937	0.523859	0.143124	0.395913	-0.176222	0.450513	-0.416049
1428621_a_at	Vps25	1.30435	1.79343	0.893932	0.689314	0.401823	0.773304	-0.778286	0.0912676	-0.73462
1428675_at	Trp26	1.63724	1.42658	0.166935	0.194623	0.418755	0.880405	-0.0536251	1.0754	0.02365
1428808_at	Prickle2	1.81864	0.750792	-0.590923	0.421658	-0.155442	0.446918	-0.456879	0.546987	-0.179252
1428860_at	C8orf55	0.625401	2.60454	1.58759	0.597903	0.0998247	0.2366	0.029971	0.0067747	1.54966
1429089_s_at	2900026A02Rik	1.87269	1.98819	-0.52857	1.90223	-1.06392	0.389678	0.434447	-0.0542921	0.149237
1429123_at	Rab27a	1.9515	0.293147	1.21822	1.3629	0.35161	0.361294	0.503297	0.145352	0.43061
1429572_at	4921525L17Rik	1.32625	1.37248	1.84221	0.722815	0.308534	-0.551554	-0.386987	0.0603927	0.144569
1429702_at	Cacnb2	2.19625	0.878507	0.250306	0.230172	0.342455	-0.115369	-0.348889	-0.714145	-0.119583
1430229_at	6330416L11Rik	1.07994	1.64296	0.307267	-0.270077	0.680322	-0.0934569	0.189719	-0.457846	0.367823
1430579_at	Tnik	1.47138	2.09573	0.199608	1.47056	1.80015	-0.856015	-0.639558	0.717326	-0.101573
1430820_a_at	Bbx	1.77649	0.761951	1.72047	1.03016	1.37073	-0.134371	0.195615	0.341426	-0.0666526
1431033_x_at	Agl	0.865918	1.02042	0.406563	1.81752	1.1151	0.146596	-0.0699972	0.743237	-1.51812
1431734_a_at	Dnajb4	1.59738	1.17436	1.14273	0.979707	0.71181	-0.374397	-0.0479558	-0.992715	-0.291215
1432189_a_at	Sox5	0.370969	1.78482	0.0234078	0.416721	-0.161437	-1.17309	-0.157083	0.075807	-0.108334
1433647_s_at	Rhobtb3	1.42861	0.449715	-0.70147	1.6575	0.654902	-0.0711633	0.0469518	0.404966	-1.54944
1433795_at	Tgfbr3	0.680909	3.05518	0.598686	1.8504	1.15323	1.2681	-0.249024	-0.517373	0.558329
1434115_at	Cdh13	1.40763	0.706233	2.18389	1.11541	-0.335845	0.836563	-0.223742	1.00303	-1.00899
1434135_at	B3galnt2	1.51747	0.800245	0.0893452	-0.0753193	0.478387	-0.400816	0.0178002	0.249171	-0.19556
1434153_at	Shb	1.1555	1.53467	0.607249	1.02429	0.241767	0.729182	0.0270546	0.543647	-0.934808
1434183_at	Prkaca	0.32015	1.52349	0.277764	0.275902	0.0234734	-0.0382064	0.20083	-0.347435	0.477817
1434221_at	Mical3	0.949876	1.54415	0.176471	0.603493	0.102838	1.1958	-0.177496	0.922065	-0.671269
1434330_at	Lrrc35	1.68476	0.87193	0.151937	-0.216925	0.419434	1.12802	0.25401	1.79457	-1.29345
1434336_s_at	Rcor1	1.041	1.47273	0.0903402	1.81733	0.653139	1.2281	-0.182509	0.263083	-0.881386
1434483_at	Usp12	1.83115	0.574034	0.598913	-0.208236	0.933313	0.93194	-0.618873	1.07732	-0.677323
1434555_at	Anp32a	1.58069	0.028171	-0.054188	0.601641	1.05554	-0.179431	-0.359299	0.506064	-0.246658
1434868_at	4933431E20Rik	1.85865	1.01756	0.108213	1.13743	0.283184	-0.0521391	0.598007	-0.403354	-0.369079
1434900_at	Mkl1	1.82478	2.95843	-0.365915	2.05688	0.604113	1.09555	0.089032	0.288702	-0.128362
1435169_at	A930001N09Rik	0.788741	0.780234	2.03598	0.635124	1.32281	1.26327	0.576825	0.659697	0.146951
1435246_at	Paqr8	1.66645	1.77002	0.266041	1.85821	1.48324	-0.53833	0.153133	0.145449	-0.038166
1435375_at	BC052328	0.159914	0.340922	1.58483	0.774963	1.2701	1.14971	-0.177544	1.02301	-1.12
1435407_at	AU067697	1.72025	0.31285	0.495351	0.927579	0.385277	0.765305	-0.16811	-0.0726452	0.406449
1435432_at	Centg2	1.40026	0.769069	0.608145	2.8108	-0.303684	0.723272	0.492829	0.182868	-1.28314
1435433_at	Centg2	1.6035	-0.0274695	0.222325	1.07502	0.979111	-0.269996	0.1559	0.589332	-0.521003
1435500_at	Traf7	2.76003	1.98227	0.890285	1.16398	1.57818	0.768766	-0.346686	0.747455	-0.759676
1435531_at	Usp3	1.85305	2.17858	0.315677	0.106237	1.43837	0.0948713	-0.0834826	0.556699	-0.0958239
1435793_at	Aph1b	1.97571	0.868579	-0.194182	2.41008	1.07753	0.652962	-0.0440322	0.330169	-0.164553
1435918_at	BC055107	1.04321	2.065	2.41034	1.13626	2.08573	0.334623	0.152587	1.60779	0.107105
1436102_at	Sec22l3	1.72714	0.815941	0.0721493	0.337978	-0.157163	0.514434	-0.510637	-0.368428	-0.744904
1436167_at	Shf	2.11191	1.16606	0.580011	0.473768	0.0832644	0.848134	-0.197647	-0.305033	0.535245
1436168_at	C730029A08Rik	1.07821	-0.176942	0.622309	0.0117098	-0.0921278	0.600328	-0.183171	1.55449	-0.486458
1436169_at	Paqr9	1.36188	0.656426	1.56117	-0.364888	1.11415	-0.494601	0.0476012	0.721737	-0.259338
1436274_at	1110067D22Rik	2.37976	0.376793	0.578237	0.779615	0.973833	0.037522	1.12396	-0.0659482	-0.391987
1436277_at	Icmt	2.30043	2.23874	0.00355193	1.37989	1.02611	0.269996	0.701245	-0.522732	-0.536676
1436407_at	Fam123c	1.53295	1.33082	-0.195845	2.03146	1.43031	0.781738	0.511319	0.492148	-0.660394
1436529_at	Gpr123	1.41009	0.594547	0.573124	1.20183	0.287251	1.24513	-2.16504	0.542846	-0.639151
1436592_at	BC052046	1.24307	1.02891	-0.074902	0.614664	1.53608	-0.352569	-0.361771	0.176648	-1.08219
1436695_x_at	Rbed1	1.74992	1.00303	0.108847	0.986157	0.710352	0.813898	-0.666794	1.34011	-0.327448
1436733_at	E130309F12Rik	2.03719	0.92858	0.146257	0.420033	0.254396	0.147605	-0.674342	0.724061	-0.388283
1436812_at	Fkrp	1.96673	1.92406	0.991394	0.508388	1.04829	1.03754	0.115104	0.477098	0.649276
1436827_at	Gm944	1.56409	1.67227	0.0395302	0.00955275	-0.636098	-0.390667	0.233899	0.467553	-0.754374
1437030_at	Plcd4	1.33384	1.50057	0.727679	1.25548	0.759972	0.931206	0.22754	0.769236	-0.63023
1437076_at	A930017M01Rik	1.55641	1.80591	0.589372	0.448032	1.24973	-0.0392719	-0.0815962	0.506913	-0.238669
1437351_at	Cxxc4	1.82915	0.0980891	0.211223	-0.0426992	-0.211473	0.0974705	0.128584	-0.509565	0.371615
1437405_a_at	Igfbp4	0.637383	-0.0130272	1.7777	0.466391	-0.126981	0.688783	0.423173	1.24863	-0.652749
1437424_at	Syde2	1.5858	1.51602	0.244006	0.809265	1.53276	0.242186	-0.0313621	0.864375	-0.0844349
1437528_x_at	Kiaa1024l	0.237778	0.469594	1.23539	0.493483	1.89552	0.43998	-0.754684	1.18737	0.0913352
1438054_x_at	Ppp2r2c	0.867838	1.02201	0.0442876	1.77646	0.145327	-0.0673695	-0.099581	0.287282	-0.554327
1438828_at	Rapgef6	1.6305	0.823171	-0.243483	0.21782	1.27118	-0.192996	-0.331359	0.176121	-0.0992749
1439051_a_at	Mark4	1.12311	1.60179	1.3874	0.310925	0.0307762	0.106641	-0.502783	-0.00787849	0.147512
1439341_at	KIAA4095	3.24001	2.74531	0.814561	-0.488588	0.640434	0.0762086	0.59903	0.547519	0.884931
1439552_at	Trio	1.68937	0.465178	0.893508	1.75178	1.14764	0.924378	0.420672	0.928459	-0.0108805
1439569_at	Gpr83	2.46418	2.40028	0.526403	0.0415647	0.242013	1.44162	0.284311	0.950092	-0.758861
1439630_x_at	Sbsn	0.626965	0.888141	1.81052	0.836321	0.999379	0.738934	0.353634	1.00614	0.767564
1440505_at	Plcxd1	0.839746	0.992807	1.61522	1.62437	0.110734	1.29158	-0.313575	0.16067	0.323878
1440930_a_at	AW060659	1.56036	3.32381	-0.253206	1.90903	0.851769	0.00171854	-0.311509	0.345121	-0.199367
1440931_at	AW060659	1.54144	1.98707	-0.231811	1.16847	0.863209	-0.125522	-0.401174	-0.16984	0.068939
1440964_s_at	Cbfa2t3	1.61985	0.241915	0.296374	0.963697	0.130899	1.49866	-0.359204	0.882162	-0.584235
1441445_at	Per3	0.663222	1.04274	0.910089	0.0717117	1.71927	0.417529	-0.56191	0.366721	0.74015
1442725_at	Map2k6	0.374031	1.36011	1.38869	1.52554	1.2257	1.88792	0.14201	0.876256	1.36852
1443139_at	Chrm5	1.87655	-0.0391321	0.839927	0.527519	-0.425866	-0.220548	0.295792	-0.424325	0.433332
1443471_at	Zbtb20	1.57446	-0.145737	0.533123	0.128497	0.554876	-0.295288	-0.00101886	1.40198	0.107864
1444008_at	H2afy3	1.51699	1.65842	0.93316	0.797481	0.152665	0.940477	-0.363397	0.755193	0.211475
1444150_at	Epb4.1	1.73265	0.437374	0.25999	1.40479	0.761974	-0.354109	0.566902	0.703532	-0.430131
1444549_at	Spi11	1.80595	0.464877	1.02321	0.498253	0.598048	-0.150268	0.699892	-0.533233	0.34592
1444681_at	Erc2	1.98349	2.06974	1.00838	1.40136	0.633048	0.661732	0.206659	1.04613	-0.51809
1444956_at	Klhl7	2.11453	1.11146	0.497198	1.4521	0.594972	-0.25923	0.488103	1.01792	-1.04112
1444978_at	MGC38548	1.17873	1.83161	0.608087	1.40986	0.763551	0.220652	0.746096	0.715185	-0.290447
1446394_at	Oprk1	2.10601	0.648504	0.783671	-0.666871	0.0472909	0.327462	-0.318528	0.00135461	-0.205942
1448130_at	Fdft1	0.948173	2.29828	0.2996	0.106083	0.301556	0.588847	0.412485	0.728968	0.667105
1448240_at	Mbtps1	0.9981	1.78566	0.829433	0.31749	0.259242	0.308553	0.158922	0.507699	-0.374904
1448411_at	Wfs1	0.297494	1.12953	0.68885	1.71176	-0.620099	0.114513	0.733604	0.277391	0.023414
1448611_at	D8Ertd594e	2.4605	0.263283	1.06814	-0.638612	-0.442684	1.61672	0.422229	1.19565	-0.0543335
1448620_at	Fcgr3	0.386016	1.06729	-0.427202	2.08638	1.42404	0.474654	0.110988	0.43222	-0.247448
1448641_at	Mbtd1	1.61584	0.408951	-0.0877802	0.0978771	0.973694	0.960989	-0.100046	-0.231736	0.523902
1448790_at	Sema6b	1.7179	1.4639	0.595185	0.379443	-0.079854	0.605847	-0.992116	0.478639	-0.438588
1448842_at	Cdo1	0.939925	1.11054	0.415379	1.54904	0.373456	0.59867	0.272205	0.389389	-0.585245
1448936_at	Stx12	1.66055	0.450976	0.647433	0.151923	0.387372	0.185595	0.154231	-0.17171	0.137063
1449168_a_at	Akap2	1.68012	1.08362	-0.355006	1.68011	0.485947	0.574941	0.423062	0.978036	-0.727011
1449335_at	Timp3	1.07475	1.63449	0.755847	1.5493	2.83599	-0.705102	0.635244	0.663386	-0.0428052
1449799_s_at	Pkp2	1.66909	1.59585	0.642843	4.79253	3.01055	1.00052	-0.9818	0.374453	-0.834029
1449932_at	Csnk1d	0.73727	1.05524	0.826456	1.08677	0.299482	1.05555	-1.50155	-0.387492	-0.172353
1450321_at	Zfp354c	0.574172	1.21067	-0.165426	1.6345	1.21911	0.440175	-0.078024	-0.396506	0.0326911
1450339_a_at	Bcl11b	0.0506541	0.783517	0.440473	1.05626	0.744088	0.698057	-0.0819153	1.51088	-0.155762
1450724_at	Drctnnb1a	1.54427	0.638563	0.466008	1.02378	0.533338	0.42219	-0.542287	-0.190322	-0.0854814
1451019_at	Ctsf	1.05256	1.84369	0.657897	0.4236	0.665761	0.938399	-0.159175	0.977937	-0.776449
1451046_at	Zfpm1	1.02816	2.04475	-0.728137	0.677357	0.238214	0.407937	0.397601	0.274967	0.0100393
1451110_at	Egln1	-0.00580143	2.45484	1.4292	1.5405	0.852273	-0.219498	-0.533496	-0.647647	0.242281
1451229_at	Hdac11	1.15557	1.66475	0.662442	0.953837	1.02982	-0.0488661	0.339993	0.172436	-0.0837017
1451353_at	Tm6sf1	1.38854	1.04111	-0.112546	1.32495	1.71193	0.0794727	-0.2556	-0.287258	-0.527618
1451483_s_at	1700054N08Rik	1.37708	1.4294	0.32387	-0.462474	1.55545	0.121042	0.159467	0.545108	-0.103429
1451747_a_at	Apg12	1.71752	0.153311	-0.0109549	0.658551	0.459512	1.1259	0.371838	0.928639	-0.721519
1451840_at	Kcnip4	1.5858	-0.0121051	0.482353	0.903351	0.750227	-0.290398	-0.00831464	0.262154	-0.232385
1452134_at	Tmem175	0.28009	1.83784	0.456024	-0.0978391	-0.0757159	-0.0434459	0.469122	-0.557534	0.267042
1452341_at	Echs1	-0.531255	1.91827	0.303828	1.37318	0.648454	0.332537	0.188637	-0.2308	-0.193039
1452476_at	Cacnb2	0.680782	2.33848	0.6267	2.2569	1.5176	-0.262807	0.522705	-0.591136	0.236896
1452652_at	Ris1	-0.463382	2.91615	1.74059	1.14284	0.535443	0.346645	0.01158	0.368918	-0.788057
1452669_at	2810012G03Rik	1.57558	0.779923	-0.958339	1.10046	0.651255	0.701614	-0.0403713	0.511108	-0.400563
1452729_at	Dpm3	0.738268	2.2835	0.604695	-0.0318702	0.304161	-0.111935	-0.46151	-0.388165	-0.335145
1452918_at	C10orf84	0.977472	0.340804	1.77988	0.221925	0.643311	0.0863863	0.0659602	0.929409	-0.743312
1452958_at	Asphd2	0.963887	1.63196	0.387661	1.34562	0.659468	1.27039	1.08738	0.323078	0.368952
1452977_at	Zhx3	1.307	1.57165	0.396835	0.602012	0.543794	1.59559	-0.407814	1.0034	0.159754
1452984_at	Cfp1	1.64815	1.03085	0.392332	1.1799	1.61024	0.180102	-0.10691	1.05493	-0.292935
1454158_at	Mpp7	0.285959	1.76749	-0.00801891	0.944202	-0.423645	0.504212	0.289427	0.389197	-0.715544
1454650_at	Trim35	1.57064	0.428924	0.11344	0.934179	0.44184	0.409874	0.357093	0.265997	-0.573228
1454656_at	Spata13	1.74283	2.36871	0.909427	0.671549	1.28085	-0.0315562	-0.552324	-0.278947	-0.356124
1455202_at	Gm50	1.322	1.53913	0.885717	0.514353	0.986475	0.103353	0.447871	-0.00934198	0.29485
1455221_at	Abcg1	0.814438	0.582615	0.137882	1.12589	0.460228	0.496037	-0.298637	0.983786	-1.68709
1455231_s_at	Apc2	0.466099	1.74386	0.0510891	0.115162	-0.0421108	0.257984	0.189626	0.29972	-0.014256
1455447_at	C14orf132	2.00956	1.2931	1.03048	0.277947	0.870967	0.989876	0.190941	0.835104	0.631598
1455779_at	Mtap1a	1.28137	1.94401	0.978458	0.778318	0.495497	0.632769	0.592016	0.273463	1.06172
1455820_x_at	Scarb1	1.88471	1.59957	-0.668599	0.655871	1.70801	0.857607	-0.801564	0.255503	-0.858506
1455869_at	Camk2b	0.982847	2.01613	0.940771	2.12191	1.24857	-0.16118	0.252297	0.821716	1.57265
1455885_at	6530401C20Rik	2.07031	0.843366	0.80549	1.35547	0.109752	0.504482	-0.362975	-0.284762	-0.711023
1456147_at	St8sia6	1.90395	0.860363	0.542185	0.795453	1.04425	-0.562579	0.336541	0.107072	-0.0637073
1456377_x_at	Limd2	1.63816	1.62385	0.346661	1.33603	1.35824	0.77296	-0.617577	1.06126	-0.937322
1456444_at	Fbxo41	1.10009	0.337063	0.0576657	0.75735	0.387797	-0.0646793	-0.773247	1.86589	-1.41049
1456483_at	Zfp9	1.07142	1.75844	1.21521	1.41859	1.88314	0.287737	0.643436	0.230652	0.307248
1456596_at	6430550H21Rik	0.435959	0.83744	0.990461	0.238252	1.09035	0.292015	-0.338876	1.76389	-0.736944
1456755_at	Trak1	-0.0390856	0.775749	0.336528	1.60501	-0.0955901	0.798996	0.0711519	0.108122	-0.290877
1456830_at	Ppp1r2	2.87706	1.03641	1.00217	-0.167964	0.433886	-0.131559	-0.83332	0.449531	-0.501094
1456858_at	Gpr149	1.67882	1.97482	0.290545	-0.217122	0.100015	-0.348519	-0.210238	0.100031	-0.759213
1457248_x_at	Hsd17b7	1.77149	1.60753	0.260125	0.0197473	1.11364	0.768177	0.543943	1.43168	0.7037
1457310_x_at	Scrt2	1.30221	2.15931	-0.245713	0.812044	0.73866	-0.76427	-0.365468	0.923285	-0.389034
1457335_at	5430439G14Rik	1.28298	-0.448302	0.42837	0.811432	-0.242347	1.50347	-0.300641	0.631846	-0.406988
1457426_at	1700022O21Rik	1.82405	0.682444	0.0699923	2.13722	0.890937	0.123883	0.693189	0.190384	-0.692826
1457836_at	2600014M03Rik	1.07087	1.51352	-0.305117	1.297	1.37894	-2.06701	-1.01693	0.0580915	-0.594686
1458176_at	Per3	0.64429	1.61105	1.87021	0.583651	2.10543	-0.629937	-0.415433	0.917834	0.483056
1459793_s_at	Ghiso	1.88878	0.65821	0.872178	-0.481022	-0.0761641	0.297974	0.498694	1.25759	0.162457
1459897_a_at	Sbsn	1.63972	2.13975	1.59461	0.699144	1.56837	0.870658	0.490333	1.19851	0.365783
1459920_at	4933415E08Rik	1.67052	1.5644	0.436562	0.334083	0.457984	-0.627139	0.0458732	0.0905214	-0.0788089
1460043_at	Syt10	1.9625	1.71393	0.475707	0.29409	0.602897	-0.490185	-0.406676	-0.291215	0.395408
1460168_at	Slbp	1.99305	1.39782	0.630982	0.514057	0.224772	0.237173	0.527847	0.277861	0.18327
1460208_at	Fbn1	2.29899	0.7936	1.12033	1.96773	1.66053	-0.422704	0.317613	0.0573377	-0.367965
1460389_at	Cdk8	1.90231	0.108779	-0.346504	0.412604	-0.245765	0.038579	-0.545503	0.331338	-0.315815
1460657_at	Wnt10a	0.503188	0.64181	-0.401915	2.10225	1.63855	1.08507	-0.0244742	-0.155482	-0.19015
1460676_at	1300006C06Rik	1.50592	1.29337	-0.740352	0.701667	-0.0563301	0.884918	-0.326205	1.07132	-0.91199
1415712_at	Zranb1	1.53628	0.957631	-0.567953	1.18783	-1.04662	-0.139998	0.311599	0.483198	0.0219034
1416011_x_at	Ehd1	0.273643	2.14176	-0.477601	0.612188	-0.210872	0.0394082	0.351622	-0.305043	-0.0548628
1416061_at	Tbc1d15	-0.0506649	0.975964	1.51665	0.621855	1.28844	0.0907131	-0.117097	0.100924	-0.324702
1416195_at	Pps	1.49727	0.19072	-0.0517235	1.84466	0.940218	0.433126	0.47477	0.374952	-0.48336
1416239_at	Ass1	1.15315	1.67219	0.475772	1.21188	0.146123	-0.440719	0.620594	0.187161	-0.373332
1416262_at	Tmem19	0.427733	1.61076	0.393103	0.46738	-0.0663735	0.187684	0.85601	0.193569	-0.227804
1416424_at	M6prbp1	1.25195	2.11411	0.03755	0.218565	0.484293	0.39922	0.305981	0.872929	1.04878
1416760_at	Galntl1	1.48973	1.67685	-0.509956	1.19963	1.45264	-0.635091	-0.0617078	1.27882	-0.39791
1416996_at	Tbc1d8	2.00701	2.47793	0.398585	0.860226	-0.319598	0.996691	0.880437	1.43815	-0.216931
1417032_at	Ube2g2	2.37952	0.952954	0.984875	0.829592	1.4517	0.706353	0.132309	1.14006	-0.984135
1417037_at	Orc6l	1.33966	0.735792	0.772132	1.30277	1.83742	0.313201	0.083791	0.306925	0.341604
1417149_at	P4ha2	1.79508	0.974616	0.431632	1.18333	0.588104	0.344611	0.881642	0.895951	-0.509045
1417216_at	Pim2	1.06849	1.60249	-0.18134	1.12747	0.1323	1.63571	-0.0718883	-0.046467	-0.0157784
1417300_at	Smpdl3b	1.74086	1.22097	-0.124957	1.56246	1.52072	-0.0193013	0.538179	-0.0892929	0.459393
1417334_at	Stk19	1.16894	0.350426	0.733248	0.450013	0.366716	1.58769	1.0263	-0.244547	0.32137
1417397_at	Slc9a1	1.40776	1.50065	0.576764	0.406255	1.05178	0.323398	0.661791	1.04657	-0.718747
1417481_at	Ramp1	0.952561	1.63713	0.10675	0.752356	1.04517	0.187255	0.152725	0.199425	-0.0434134
1417891_at	Tce1	-0.13261	1.93405	0.287975	0.195646	0.855417	0.871824	0.119862	0.566675	0.89883
1417929_at	Slc7a8	-0.147613	2.01948	0.548275	0.92525	0.10022	0.990486	0.470741	0.97951	-0.256891
1418299_at	Dpysl4	0.189328	1.0872	0.554446	1.80837	1.70593	0.0396367	0.109028	-0.00827008	0.451252
1418326_at	Slc7a5	2.30583	2.75593	1.22949	2.17931	1.94369	1.98378	0.873706	2.77297	-0.81522
1418346_at	Insl6	2.30156	1.51678	0.608495	-0.0187264	-0.524854	0.96028	0.0339727	1.47382	-0.380042
1418508_a_at	Grb2	1.87454	0.530965	0.326016	-0.299286	0.0476495	-0.580812	-0.219032	0.097803	0.0634204
1418525_at	Pcm1	0.887234	0.607626	1.53617	1.00063	0.737141	-0.168005	0.369527	0.754747	-0.37228
1418586_at	Adcy9	2.18989	1.94948	0.457526	1.30563	2.11849	0.976418	0.422615	0.387146	-0.127612
1418840_at	Pdcd4	1.63302	1.92115	0.217492	0.110311	-0.445226	-0.166399	0.500325	-0.0923289	0.770562
1418847_at	Arg2	1.91211	3.23306	0.167532	0.761218	0.765859	0.435909	0.182815	1.18246	-0.769671
1418859_at	Rfxap	1.57785	0.0706019	0.344287	0.446821	-0.39438	0.834835	0.711226	-0.0269413	0.425834
1419267_at	Nfyb	1.67334	-0.139892	0.500086	0.0688923	-0.479941	0.581992	0.602475	-0.00821841	0.226741
1419374_at	Wbp4	1.66007	-0.0275658	0.676357	0.52928	0.449597	-0.122301	0.419066	-0.295755	-0.104436
1419381_at	Terf2ip	1.30012	0.514326	0.597964	2.19777	0.717951	0.649254	1.15116	0.222924	0.137701
1419757_at	Pitpnm2	1.24266	1.69349	-0.546822	0.522276	0.65024	-0.0929478	-0.0879288	1.41674	-0.575681
1419954_s_at	Zfand3	0.390482	1.57045	0.630346	0.490882	0.481038	0.771149	0.268089	0.0921212	0.339383
1420093_s_at	Hnrpdl	2.08214	0.649081	1.04616	0.340904	0.368757	0.154541	0.603029	0.711227	0.353755
1421872_at	Rab24	-0.181583	1.60627	0.879611	0.729156	0.226561	0.324509	0.653962	0.0481616	-0.210114
1421923_at	Sh3bp5	-0.112532	0.603102	-0.090663	1.77664	1.43587	1.64457	-0.123391	0.890886	0.0572264
1422495_a_at	Hmgn1	1.59524	0.573384	0.432851	0.130401	0.166218	0.601431	0.573974	0.971619	-0.18476
1422532_at	Xpc	2.76362	2.02645	-0.503185	0.647663	0.787424	0.424942	0.620041	0.341928	-0.337165
1422900_at	Mgea5	0.868958	1.66436	1.26411	0.888859	0.775299	0.178047	0.720008	0.578693	0.123246
1423038_at	Stx6	-0.10698	1.98351	0.608553	0.807797	0.624488	0.706418	0.354185	-0.22797	0.571079
1423186_at	Tiam2	1.68745	2.30889	0.783774	-0.629722	0.0319067	0.130886	0.576981	-0.533849	0.891666
1423322_at	Lin7c	1.56919	1.22137	1.3879	0.864594	0.652597	0.0830166	1.08957	-0.0153109	0.0478681
1423393_at	Clic4	1.90608	1.748	-0.401456	1.10692	2.52462	-0.700084	0.468625	0.284043	-0.381453
1423394_at	Pcyox1	1.2297	1.5024	0.971496	1.02317	1.30778	0.49991	0.809419	-0.0615179	0.60723
1423583_at	Fem1a	1.89775	0.514257	0.276763	1.01123	0.253293	-0.373968	0.496524	1.06743	-0.127968
1423619_at	Rasd1	2.97231	1.78018	-0.559152	3.47281	1.3414	0.508195	-0.34468	1.57251	-0.770191
1423630_at	Cygb	1.96639	1.98517	0.91836	2.01575	0.971771	-1.03999	0.818776	1.13468	0.459567
1423689_a_at	Gpsm1	0.779672	2.99364	1.72872	0.201693	0.874039	-0.23739	1.11448	0.954796	0.764304
1423690_s_at	Gpsm1	2.38736	3.26838	0.896971	0.736833	1.48035	-0.396932	1.48494	0.283623	-0.561245
1423785_at	Egln1	1.75247	1.59395	0.133447	0.867262	-0.379694	1.23309	0.220344	0.55261	-0.844654
1424016_at	2310007F21Rik	0.32433	0.566351	0.111365	1.69816	0.206103	1.38286	0.682359	0.385563	-0.205676
1424331_at	Rab40c	2.3435	1.82705	0.634528	1.27351	1.38434	0.0564799	0.525432	1.25453	-1.0832
1424400_a_at	Fthfd	1.44946	1.67517	0.715536	0.120077	0.601148	0.757207	0.370517	0.96386	-0.0484008
1424402_at	Rufy3	2.26728	0.239861	1.17251	1.95181	0.469976	-0.271512	1.34576	0.997921	0.0118173
1424471_at	Rapgef3	0.59657	2.16379	-0.586752	0.597755	0.279136	1.69333	0.778261	0.472873	0.576545
1424777_at	Wdr21	2.34035	2.16954	0.00402658	0.0480739	1.38485	-0.755168	0.737066	0.617473	-0.282768
1424955_at	Ccdc5	1.28276	1.54597	-0.142211	-0.236863	0.247646	0.737366	0.540016	1.18559	-0.438716
1425134_a_at	Pigx	1.73303	0.955445	0.0535843	0.658355	-0.00574094	0.67364	0.391927	0.460806	-0.376163
1425287_at	Zfp189	2.96121	1.13506	0.594927	3.0189	2.09442	-0.48193	0.359384	0.809149	-0.92379
1425756_at	Rab40b	2.27735	1.92549	2.03794	-0.0946197	-0.0343401	0.624004	0.768035	0.758784	0.652335
1426068_at	Slc7a4	0.277465	2.88279	0.594105	-0.634146	0.988942	-0.0441925	0.381264	0.513506	0.692465
1426069_s_at	Slc7a4	1.03361	2.02198	0.754568	-0.116878	0.16633	0.164736	0.444948	1.02931	0.197742
1426223_at	2810439F02Rik	1.11778	0.452957	0.502688	0.326255	1.8168	-0.225403	-0.649449	0.439619	-0.294887
1426584_a_at	Sord	1.71923	1.37914	0.294371	1.7018	0.0941394	0.871948	0.096877	0.534156	-0.428477
1426824_at	Psme4	1.8658	1.54454	0.170519	2.63459	2.34948	-0.599624	0.727095	-0.112771	0.342514
1426834_s_at	D930015E06Rik	1.74803	0.187187	0.787975	-0.296906	-0.202811	0.0419358	0.646975	-0.0238186	-0.251312
1426915_at	Dapk1	0.776134	1.25889	0.951249	1.72315	1.01952	0.0906026	0.393552	0.765297	0.137718
1426972_at	Sec24d	1.59773	0.853071	0.569505	2.11262	1.66365	-0.0205872	1.10081	0.661962	-0.591261
1426999_at	Zc3h14	1.8606	0.386406	0.515547	1.22815	0.432529	-0.0485686	0.788443	1.02327	-0.795209
1427074_at	Pcmtd2	1.69186	0.643514	0.385971	0.232659	0.952419	-0.252843	0.606919	-0.261715	0.163356
1427212_at	Mapkap1	1.5742	0.564398	1.35815	0.119355	0.616375	0.209427	1.17962	0.0548105	0.730045
1427227_at	Gabrg1	1.50357	1.12025	1.00402	0.155099	0.169369	-0.958185	0.265713	0.136924	-0.115221
1427236_a_at	Mll5	1.51049	0.588419	-0.0219005	0.098567	0.0731032	-0.611145	-0.83774	0.286473	-0.332416
1427297_at	Mrpl9	0.881131	1.84468	1.15911	0.707068	0.500863	0.570204	0.541583	0.689381	0.721459
1428031_at	Mchr1	0.136503	3.24287	1.65572	0.663675	1.63595	-0.538443	1.04153	1.44709	0.24712
1428245_at	G6pc3	0.759971	1.80694	0.185361	1.10534	-0.404777	1.72797	0.566191	0.253154	-0.147205
1428253_at	Chmp2b	1.2107	0.710192	0.70256	1.64192	0.654888	0.571877	0.694515	-0.15606	0.165896
1428309_s_at	Pdrg1	2.1427	1.14034	0.330771	1.11321	1.41706	2.19552	1.57731	1.32223	-0.641414
1428357_at	2610019F03Rik	1.5634	0.532855	0.622514	0.0260341	-0.615391	0.675096	0.73313	-0.138885	-0.31329
1428373_at	Ipk2	1.42236	1.12847	0.0476474	1.89562	0.622781	0.792184	0.715845	1.13818	0.293575
1428400_at	2200002K05Rik	1.18806	1.93781	0.327344	1.49338	0.297141	0.276625	1.03929	0.442963	-0.0915367
1428515_at	2410012H22Rik	0.382754	1.40367	0.0384565	0.607678	1.68795	-0.601308	0.167568	0.416755	-0.0579611
1428544_at	C7orf42	1.12209	0.762269	0.300394	1.63435	0.81115	0.0619104	0.634974	0.407918	0.165817
1428547_at	Nt5e	3.7206	5.22329	0.475068	0.916298	0.814177	0.477818	0.867536	0.882199	0.548892
1428693_at	2610044O15Rik	1.37381	0.813218	0.816162	0.274892	1.24995	-0.0306742	-0.0444111	1.58764	-0.151535
1428796_at	5530401J07Rik	1.73138	2.03049	0.0728501	1.57781	1.30121	0.61585	1.40072	0.0376246	0.257205
1428897_at	2610029I01Rik	1.64532	2.02662	-0.978403	1.5604	0.795288	0.304428	0.600349	0.72501	-0.817267
1428941_at	Zmym2	1.50617	0.510913	1.44688	1.64004	1.256	-0.132564	1.15063	0.808118	0.042725
1428963_at	Rwdd2	2.99539	1.25621	0.318306	1.99959	1.39932	-0.00515394	1.34454	0.905792	-0.213114
1429065_at	1200009F10Rik	1.05761	1.9783	-0.496574	0.151519	0.292676	-0.0649204	0.178544	-0.694898	1.65582
1429066_at	4930565B19Rik	0.675286	1.59542	0.521447	0.28055	1.27398	0.0601108	0.348917	0.546624	0.064088
1429104_at	Lyk5	0.564738	1.96438	0.447892	2.02597	1.88353	0.88602	0.693304	0.180275	0.458402
1429271_at	Kcnip2	1.53265	-0.00854222	1.21761	0.206398	-0.0981875	0.367465	1.01302	0.591956	0.434744
1429415_at	Prkcbp1	2.44712	2.31491	-0.481938	2.47207	0.938507	-0.120024	0.822067	0.173453	0.165505
1429703_at	Cacnb2	1.9102	0.543681	0.175068	-0.335525	0.068429	-0.428186	-0.31536	0.73362	-0.20673
1429758_at	1700017B05Rik	0.829935	0.748149	0.451053	1.98769	1.00753	0.417907	0.368414	0.118705	-0.433149
1430675_at	2900055J20Rik	1.77019	1.64316	-0.1613	-0.103265	0.629582	0.942818	-0.0793634	0.783889	0.263269
1431012_a_at	Peci	2.05371	2.02417	-0.370731	1.22024	1.19729	0.494975	0.567308	1.04346	-0.631213
1432007_s_at	Ap2a2	3.03826	1.32216	0.881139	1.3374	1.32272	0.0852802	0.84149	0.732391	0.508001
1433487_at	Clcn3	1.89338	0.205478	0.0479563	0.338242	0.556679	-0.280629	0.536071	-0.562482	0.349676
1433577_at	Kiaa1024l	1.69161	1.163	0.805967	1.45729	1.35029	0.763793	0.627765	0.255588	0.4838
1434095_at	Unc5a	0.00539224	1.89367	-0.393077	1.7758	-0.134944	0.916162	0.398417	0.710054	0.0807913
1434109_at	Sh3bgrl2	1.60076	1.40889	0.525851	0.642356	0.915082	0.21805	0.326123	0.200623	-0.740443
1434252_at	Tmcc3	0.676012	0.875535	0.118069	1.6635	0.73926	1.0662	0.443553	0.475162	0.0180066
1434509_at	AI844632	1.8562	0.86738	0.375031	1.30362	0.787615	0.212413	-0.186736	1.97986	-0.846098
1434568_at	Bxdc1	1.50224	0.313817	-0.0221884	0.52727	0.763352	0.329549	0.503895	0.130513	0.158663
1434599_a_at	Tjp2	0.903477	0.634807	0.184992	0.472588	0.0347646	-0.228519	-0.344376	0.0760521	-1.51571
1434701_at	Alkbh5	1.18934	1.51988	-0.386865	0.0405885	-0.827388	0.15174	0.969367	-0.883026	0.441001
1434753_at	Nfrkb	1.05124	0.543439	-0.126487	1.35224	-0.0880953	1.54213	0.435949	0.912154	-0.308048
1435206_at	Slc24a4	2.37942	1.21257	1.76985	1.92531	0.123704	0.459042	1.92793	0.434602	1.21026
1435320_at	D2Ertd485e	1.55489	0.472165	1.2351	1.00021	1.39432	-0.763138	-0.155811	0.0991392	0.0808561
1435487_at	Grid2	1.65414	0.4584	0.0290122	1.11219	-0.146497	0.492538	0.295989	0.754059	-0.412408
1435810_at	5730455O13Rik	1.6638	0.710632	0.112438	-0.351074	-0.356794	-0.371024	0.589022	-0.019147	0.213433
1435935_at	BC104372	1.81475	1.49958	0.713287	0.307372	0.873298	0.106011	0.947445	0.625701	1.32862
1436093_at	Epha10	0.554828	1.79976	-1.58912	2.32679	1.97683	1.05765	-0.112807	0.000685463	-0.414075
1436734_at	E130309F12Rik	0.617228	1.55927	-0.058462	0.738582	0.220315	-0.00616891	0.271527	0.73405	-0.381738
1436791_at	Wnt5a	-0.0191533	0.363318	0.215213	0.371636	1.74637	0.11851	-0.355712	1.09238	-0.132696
1436941_at	Gm1752	1.47232	1.67185	-0.98862	1.38437	0.114397	-0.1072	0.407762	0.251617	-0.834684
1437003_at	5730419I09Rik	0.748912	1.18081	0.192885	1.57868	1.36407	0.088913	0.530497	0.903346	-0.645793
1437385_at	Ccbe1	1.2918	0.00974044	0.171585	1.97679	1.63286	0.80049	0.401604	1.79826	-1.07561
1437632_at	Crsp2	1.62506	0.203954	0.706912	0.544791	0.866642	0.25833	0.948632	-0.297619	0.544482
1438112_at	9430021M05Rik	0.769115	0.642345	0.0522208	0.44947	0.652125	2.04238	0.739327	0.233322	-0.426885
1438322_x_at	Fdft1	2.34568	1.24797	-0.255227	-0.255044	0.441864	1.16535	0.971109	0.649732	0.904885
1438417_at	Pwwp2	1.49449	1.45919	0.195405	1.61962	1.40462	0.112551	0.636742	-0.285064	0.103611
1438422_at	Lrrc20	1.55852	1.83097	0.341879	0.711684	1.08219	-0.0801089	0.59787	0.822554	0.778645
1438665_at	Smpd3	1.32775	1.55781	0.8194	1.84161	0.484637	0.570987	0.957691	0.191645	0.167822
1438682_at	Pik3r1	1.79907	1.48932	0.0749385	1.46842	1.90769	-0.419844	0.85509	1.20741	-0.946304
1439087_a_at	Pik3ip1	1.58605	2.43346	2.1923	2.86069	3.37569	-0.304985	1.94891	0.830113	0.529828
1439854_at	AI838259	1.46627	1.49351	0.218228	0.567742	-0.283747	1.52474	0.404667	1.06977	0.870596
1440045_at	Cryzl1	1.70091	0.890539	0.723508	0.210297	0.565231	-0.646952	-1.54393	1.01312	-0.816003
1440487_at	Dcc	0.0709286	1.95073	1.06559	-0.0540392	0.483818	0.323476	0.446622	0.732322	0.60632
1441075_at	LOC329416	1.91985	1.3946	0.598173	2.21699	0.890975	1.17055	1.28254	1.85807	-0.700696
1441281_s_at	Ninj1	1.06553	1.87714	-0.610869	0.0705683	0.212917	-0.074434	0.726122	0.0797065	-0.238733
1441317_x_at	Jakmip1	1.7545	0.986184	-0.826271	-0.697143	0.858057	-0.0668026	-0.0345245	0.724063	-0.417101
1442001_at	Prkab2	1.67978	0.813115	1.17267	0.877487	0.798195	0.832146	1.27929	-0.167973	0.182151
1442397_at	Nfx1	1.70478	1.02994	0.115108	0.0228609	0.500426	0.383853	0.382726	1.63299	-1.18823
1443607_at	AU020745	0.54802	0.682598	-0.432679	1.57047	0.243911	0.482789	0.222154	-0.0941742	0.318935
1443824_s_at	Car7	0.210559	0.153816	0.0560864	0.955949	1.66618	0.748924	-0.72583	1.09612	-1.46341
1443954_at	Rad18	1.08839	0.281528	0.848233	0.263518	1.50604	-0.640947	0.722412	0.676312	0.155815
1448185_at	Herpud1	0.227743	1.74147	0.225177	0.261837	0.586535	-0.369359	0.126522	1.10769	-0.448404
1448678_at	Fam118a	1.21869	0.891465	-0.879555	1.71948	1.24492	-0.441835	0.426286	0.0744253	0.0230239
1448860_at	Rem2	0.204624	1.66302	0.863371	0.933568	0.756142	0.375801	0.693722	1.32743	-0.295557
1448890_at	Klf2	1.63909	0.631271	0.505968	0.759209	0.765694	-0.446178	0.911526	-0.0220519	0.705955
1449007_at	Btg3	2.73204	1.69297	1.08537	2.43493	1.51109	0.464331	2.23506	1.4269	0.0716022
1449403_at	Pde9a	1.73511	2.19286	-0.62437	0.450755	-0.13598	0.245034	1.11771	0.706928	0.290912
1449620_s_at	Adcy9	0.818669	2.31266	0.349845	1.79547	1.32137	-0.19004	0.880119	0.856147	-0.165129
1450015_x_at	Sgpp1	2.04275	0.93126	0.662018	0.433679	0.828357	-0.726799	1.26851	0.0440833	0.314868
1450178_at	Brdt	1.74342	-0.34346	0.214601	-0.116784	-0.273223	-1.00629	0.459517	0.106884	-0.668597
1450722_at	Nup50	0.728651	1.60268	0.125496	0.636921	0.74994	-0.0706001	0.658074	0.190294	-0.314236
1451392_at	Rbed1	1.0373	1.52718	0.221353	1.10521	0.0511927	0.313912	0.515705	0.885767	0.158234
1451437_at	Zdhhc20	2.23924	1.25663	1.39039	1.09599	1.12313	-1.22837	1.4534	0.278324	0.445366
1451671_at	Gorasp1	0.667765	1.61254	-0.881017	0.70057	0.414037	0.568939	0.462857	-0.0578057	0.507827
1451716_at	Mafb	0.185705	1.74783	-0.148924	1.00644	0.198741	1.0366	1.0286	-0.0167065	0.987899
1452046_a_at	Ppp1cc	1.06113	1.75189	-0.554846	0.597622	0.567827	-0.274511	0.225095	0.323462	-0.98578
1452295_at	Tmepai	1.31009	2.23309	1.45728	0.0542488	-0.132287	1.14	1.47589	1.32732	0.670801
1452738_at	Stoml1	0.062423	2.15872	-0.16196	0.343641	0.398903	0.351656	0.76276	0.443494	0.537916
1452836_at	Lpin2	0.336141	0.220083	-0.737668	1.67926	0.43042	0.946097	-0.609877	1.2772	-1.18277
1452876_x_at	2610044O15Rik	0.553647	0.376427	0.985575	0.0145807	1.78201	-0.24522	-0.352595	1.07313	0.128513
1452937_s_at	Ccdc28b	1.29079	1.5635	-0.480796	-0.43639	0.274397	0.369188	0.633899	0.568931	-0.371882
1453002_at	Sox11	1.25103	1.87883	-1.53798	0.968351	1.00274	-0.410501	-0.67181	0.359914	-1.24702
1453782_at	Ankrd33b	1.52813	1.42818	-0.442624	-0.131035	-0.203232	0.0760655	0.840075	0.759885	0.356214
1454136_a_at	C16orf87	0.550595	1.42455	0.525524	0.293209	1.39693	0.807664	-1.56427	0.210976	-0.549444
1454671_at	Insig1	1.86125	2.28043	1.06775	0.329313	2.0293	-0.573953	1.53819	0.335569	1.45495
1454845_x_at	Mchr1	1.03989	1.95025	-0.674552	1.82882	1.21604	0.947082	1.1287	-0.19928	0.7708
1455047_at	Fbxo3	1.60687	0.535951	0.488958	1.15561	1.33759	0.221086	0.702032	1.02562	-0.472295
1455344_at	Efna3	1.15395	0.736769	-0.459053	1.86956	0.433981	0.783612	0.602463	0.779072	-0.160223
1455628_at	Epb4.1l4b	0.792866	0.144666	-0.681204	0.98415	0.686959	0.37739	-0.516878	1.10577	-1.50659
1455978_a_at	Matn2	0.770888	0.798419	-0.175386	1.24778	1.36199	0.00255396	-0.362963	1.82764	-0.185393
1456197_x_at	Ajap1	1.43823	0.544	0.0257284	1.19328	1.51307	0.320211	0.290772	0.960064	-0.580829
1456838_at	BC072620	1.13482	2.92947	-0.206187	1.25678	0.223171	1.12439	1.12766	0.882701	-0.364393
1457183_at	Slc6a1	1.63422	0.701174	0.19683	0.509941	0.211146	-0.643398	0.863388	0.175056	-0.276537
1457583_at	St6galnac3	1.05025	1.62976	0.336436	-0.983108	0.732073	-1.12755	-0.598854	1.07067	0.530479
1458040_at	Cer1	1.47321	0.512267	-0.123117	0.455247	0.714785	0.271334	-0.619896	0.499998	-1.75626
1458163_at	BC066028	2.02477	0.239445	0.180626	1.80898	2.212	0.117895	0.745717	0.698011	0.870321
1458518_at	Cpeb2	1.01611	1.65947	0.235871	1.64987	1.63146	-0.169947	1.14383	-0.495723	0.215855
1416010_a_at	Ehd1	1.58028	1.60617	-0.489663	0.0187061	-0.163082	-0.105198	0.446478	0.485583	-0.466176
1416050_a_at	Scarb1	0.673652	2.4025	-0.622738	1.23355	1.60087	-0.376635	0.501083	-0.0922222	-0.379245
1416146_at	Hspa4	1.34965	1.32215	-0.489291	1.69319	0.52258	0.221086	0.876896	0.482264	0.00796951
1416268_at	Ets2	2.00007	0.987812	-0.841572	0.750473	-0.0762528	0.953201	0.907784	1.0916	0.307174
1416550_at	Slc35b4	0.30183	1.60062	-0.0148342	0.931168	0.219164	-0.0926233	-0.806881	-0.0519054	-0.401814
1416602_a_at	Rad52	1.50716	0.329432	1.41891	-0.512547	0.849576	-0.608574	1.06639	0.436244	0.208283
1416933_at	Por	1.10413	1.89174	0.118985	0.73274	1.50276	0.118055	1.02452	1.04099	0.012305
1417341_a_at	Ppp1r2	0.219776	2.71007	1.13933	2.00629	1.18103	-0.535916	0.534068	-0.0732812	0.367911
1417416_at	Kcna1	2.08901	0.486718	0.375272	0.0942577	3.24417	-0.929359	0.619829	0.842226	-0.518805
1417680_at	Kcna5	1.45685	1.6722	1.02796	1.506	1.48349	0.871109	1.60596	1.08131	0.124667
1418014_a_at	B4galt1	1.69873	0.848209	-0.0428288	0.730074	0.88778	0.298854	0.539241	1.36779	-0.522345
1418442_at	Xpo1	1.86029	1.57791	0.139043	0.852177	0.514275	0.478479	0.927432	1.0935	-0.419708
1418825_at	Ifi1	-0.183258	1.54302	-1.33995	0.966906	1.17436	0.771683	0.246439	-1.06517	0.799426
1418954_at	Camkk1	1.93167	2.00787	-0.717648	2.27286	2.02746	0.0098692	0.770397	1.66857	-0.527826
1418996_a_at	Lyrm5	1.56531	1.34758	0.162587	0.258269	1.07252	-0.0687005	0.730402	0.435322	0.335605
1419442_at	Matn2	1.84402	0.937064	0.49636	0.427775	1.16969	-0.506869	0.692353	1.07108	0.980468
1420836_at	Slc25a30	1.08941	0.916837	1.64114	0.541456	2.29722	-1.11278	1.18188	1.2254	-0.0844012
1420858_at	Pkia	1.80311	1.64845	1.23323	1.42968	2.10719	-0.468916	1.65009	-0.234369	0.818581
1421051_s_at	Vps25	-0.45347	1.9135	1.26639	1.05966	1.47652	0.251601	0.280218	0.270225	0.336102
1422510_at	Ctdspl	2.20731	1.44131	0.836836	0.620466	0.625152	0.71145	1.47119	1.8672	0.288243
1422554_at	Ndnl2	-0.224657	1.51231	0.0957363	0.957625	1.32872	-0.0419136	0.201845	0.580835	-0.351149
1422620_s_at	Ppap2a	1.33907	0.759293	0.293243	0.483915	1.84317	-0.245606	0.680439	-0.0369704	0.197884
1422650_a_at	Riok3	0.897199	0.93913	-0.766431	2.06903	-0.0491061	0.559112	1.06947	-0.528423	-0.488499
1422759_a_at	Xpo6	0.327757	1.77253	-0.691437	0.541328	0.250887	0.108908	0.552232	0.410677	-0.847937
1422902_s_at	Mgea5	2.59119	1.55537	0.114429	0.803392	0.913762	-0.310987	1.57167	0.683245	0.19729
1423481_at	Riok2	-0.125081	1.71433	0.655905	0.986825	1.43239	0.0313104	0.751364	0.269273	0.199761
1423702_at	H1f0	1.92566	1.58483	0.0932748	0.132459	0.834486	0.593955	1.36023	0.446641	0.399733
1424007_at	Gdf10	1.56752	1.17339	0.88452	0.201444	0.255709	-0.201698	1.36394	0.812344	-0.230106
1424694_at	2010011I20Rik	0.913438	1.39575	-0.0675458	0.430353	0.12407	0.184629	0.138004	1.77279	-1.36985
1424720_at	Mgat4b	0.684559	1.8021	-0.0585907	1.09664	0.426705	0.956252	0.972062	0.999428	0.149692
1425022_at	Usp3	1.9936	2.39974	0.547865	0.437167	1.55933	-1.05681	1.65225	0.0341043	0.330515
1425514_at	Pik3r1	0.648578	1.52114	2.29876	0.785367	3.36845	-0.858657	0.0441395	1.60518	-0.918923
1425515_at	Pik3r1	1.2346	1.7309	0.875397	1.54944	3.5671	-0.739638	1.56473	0.0232715	0.225371
1426231_at	Vit	0.236855	0.711775	-0.297732	0.344359	0.301777	0.0636036	-0.753213	1.54123	-0.0179571
1426575_at	Sgms1	1.97504	0.360152	0.719534	1.17995	1.86998	-1.06004	1.2082	1.00428	0.251904
1426587_a_at	Stat3	0.167097	2.3128	0.559676	1.57909	1.28744	-0.334048	0.970014	0.694385	0.255721
1426612_at	Tipin	1.11675	3.18507	1.23005	1.52218	2.08607	0.152424	1.98178	1.76941	0.343488
1426811_at	Ppp2r5b	1.22103	2.40483	-0.530592	-0.1055	0.414457	-0.304681	0.639015	0.661905	-0.386365
1426875_s_at	Npn3	1.54252	1.52964	-0.815687	1.32556	0.364963	0.388625	1.04905	0.0628868	0.0328282
1427900_at	Pip5kl1	0.465802	1.56758	-1.02569	1.55371	1.68911	0.180123	0.288836	-0.366177	-0.319976
1428049_a_at	Nudt16l1	0.0293025	1.64283	0.820137	0.0064747	0.73936	-0.0455932	0.835886	0.427439	0.232439
1428116_a_at	Dynlt1	1.57297	1.75694	-0.777631	0.104179	0.967409	0.458946	0.690185	0.438884	-0.312555
1428186_at	Kctd6	0.902862	0.951631	-0.99768	0.994086	1.65474	-0.18808	0.281699	0.518361	-0.240982
1428889_at	1810020C19Rik	1.69604	0.45911	-0.275707	-0.171607	0.425985	0.882453	0.94335	0.356619	0.437836
1428914_at	2310014D11Rik	-0.367434	2.15	-0.178017	0.926251	1.66413	0.471745	0.632076	-0.037022	0.611743
1430527_a_at	Rnf167	-0.146302	1.68503	0.770252	0.392373	0.741201	-0.0254128	0.469157	0.333876	0.726955
1431057_a_at	Prss23	0.767429	1.83346	-0.513793	1.98962	1.89836	-0.0155596	0.389968	0.791618	0.453772
1431233_at	Cnnm4	1.62136	1.427	0.752659	2.09559	3.34508	-1.62045	0.815386	0.810603	0.00751289
1433593_at	Ypel5	1.34183	1.01495	-0.214165	0.987942	1.64609	-0.361927	0.548594	0.951925	-0.0984221
1433654_at	Mgea5	1.82997	1.42677	-0.111876	0.0612468	0.429338	0.917976	1.22679	1.40724	0.184611
1433883_at	Tpm4	0.733879	0.843074	-0.0358004	0.377977	1.72718	-0.693699	-0.00613852	-0.0111188	0.274913
1433938_at	Trp53bp2	0.178376	2.41447	0.182072	2.07631	1.29705	1.05273	1.11839	0.463558	0.782388
1434454_at	Adcy9	1.47996	2.42123	-0.109174	2.12323	1.9552	0.113018	1.50386	0.902105	0.308543
1434763_at	Cbcip2	0.7065	1.23325	0.696556	0.850369	1.74198	-0.566715	0.72987	0.914439	0.0673547
1434785_at	Cacng5	0.815183	3.19616	-1.36888	0.630644	0.922325	-0.361883	-1.25764	0.611588	-0.985398
1434794_at	Rhof	0.130586	1.50857	-1.0849	0.948383	0.0858593	0.735858	0.243922	-0.144355	0.0983505
1434952_at	Noc4	1.09674	1.91253	-0.904476	0.447653	0.943861	0.977524	0.831702	1.57501	-0.448556
1435183_at	Tbkbp1	-0.00190558	1.51601	-0.87322	0.457519	0.843052	-0.49165	-0.21252	-0.0223808	-0.123395
1435554_at	Tmcc3	1.15948	0.663177	-0.0231356	2.3452	1.61897	-0.269876	0.643228	0.900911	-0.70577
1435624_at	9030409G11Rik	1.11668	2.19693	-0.866384	0.0552636	-0.176046	0.0259729	0.422131	0.661857	-0.205519
1436032_at	9830134C10Rik	1.52673	0.231703	-0.76645	0.574113	0.128619	0.127324	0.125098	0.506727	-0.140243
1436501_at	Mtus1	0.891412	1.63338	-0.937545	1.0349	0.375615	-0.247999	-1.13818	-0.0348935	-1.03428
1436869_at	Shh	0.484484	1.27995	0.329356	1.48164	2.46794	-1.04537	-0.0875012	0.397001	-0.378841
1436917_s_at	Gpsm1	1.15797	3.10607	0.276782	1.13035	2.06645	0.551546	1.17294	1.70112	-1.61144
1437236_a_at	Zfp110	1.52365	1.05765	-0.216009	1.55943	2.31014	0.27953	0.662263	1.04029	-0.744524
1437250_at	Wdt2	1.61858	1.45879	-0.163375	1.63254	1.4427	-0.264988	0.588615	0.96239	-1.60131
1437378_x_at	Scarb1	0.0148853	2.24528	-1.16797	1.33687	2.3657	0.329694	0.128308	0.487191	-1.36069
1437417_s_at	Gpc6	0.202199	1.38514	1.2871	1.69918	0.574195	0.7624	1.40586	0.280632	0.645186
1437475_at	Xrn1	0.650784	1.65957	0.173161	0.62882	1.3582	-0.456957	0.287148	1.72593	-0.998163
1437548_at	Bicd1	1.03556	0.947759	0.472808	1.00406	1.99372	-0.953238	-0.0779333	1.63906	-0.449827
1437707_at	BC01956	1.32157	1.53424	0.137178	0.77676	1.33789	0.139376	0.950447	1.29083	-0.00112273
1438606_a_at	Clic4	1.3221	1.70526	-1.13799	1.74673	2.00805	0.0563658	0.586796	0.602875	-0.725489
1438841_s_at	Arg2	1.09075	2.0369	0.0253828	0.353877	-0.128135	0.60791	0.984852	0.485453	-0.0776612
1439107_a_at	Mll5	0.797952	0.94726	-1.10044	1.87089	1.10325	-0.751094	-0.125978	0.906288	-0.407037
1439697_at	Il1rap	0.893946	1.52559	-0.386877	-0.291367	-0.170795	-0.0110023	-0.0784073	1.09218	-0.382581
1440970_at	Umps	1.06747	1.3058	-0.267011	1.47481	0.461948	0.319934	-1.96222	0.383012	-1.11817
1444564_at	Apod	1.33076	1.68174	2.47222	0.880115	2.29147	0.0189387	2.15863	1.91247	2.81337
1447844_at	D930030O05Rik	0.903646	1.60787	-0.362121	-0.310734	0.550264	0.221787	0.261628	1.47736	-0.336667
1448208_at	Smad1	0.23078	0.880284	-0.737571	1.56518	0.82893	0.37188	0.211826	0.242325	-0.45455
1448382_at	Ehhadh	1.69237	0.877367	0.422655	0.00110255	0.35348	-0.0298671	0.866239	1.09034	-0.11653
1448397_at	Gjb6	1.75105	2.24241	-0.0496926	2.39416	1.75958	0.139628	1.18844	1.61829	0.445181
1448999_at	Trappc5	0.0405723	1.64481	0.739961	0.385061	1.43946	0.545479	0.667318	1.34766	0.539282
1449110_at	Rhob	2.49969	3.12891	0.474558	2.75756	1.95019	-0.145301	2.02332	1.73479	0.0661061
1450976_at	Ndrg1	0.858459	1.9156	-1.05682	0.930002	1.5992	-0.0519882	0.892677	-0.260119	-0.406409
1450977_s_at	Ndrg1	0.140661	2.79073	-0.409398	1.73581	1.56828	-0.783991	1.18495	-1.08159	0.387543
1451064_a_at	Psat1	1.53843	1.32524	-0.391218	-0.0479067	0.646706	0.290618	1.15064	0.479478	-0.248829
1451140_s_at	Prkag2	0.0287238	0.507931	-0.0910087	2.46389	1.1455	0.113727	0.205815	0.978155	-0.839461
1451236_at	Rerg	2.07194	1.59904	-0.83538	-0.0483138	-0.173081	0.153182	-0.525719	0.660857	-2.07055
1452467_at	Mmab	0.0342254	1.85045	-0.118603	0.7889	1.26171	-0.524914	0.584295	0.480054	0.680414
1452504_s_at	Ctbs	0.667505	1.65737	-0.455574	0.902065	1.01459	0.207226	1.02198	-0.481667	0.253284
1452664_a_at	Tm7sf3	1.91235	1.18254	-0.277805	0.109816	1.11738	-0.508299	0.771026	0.862547	-0.732085
1452975_at	Agxt2l1	0.852317	2.34491	0.704949	1.43068	2.14143	0.0228941	1.59773	1.73006	-0.557184
1453261_at	2610035D17Rik	0.114937	0.969608	0.558956	0.274401	1.70804	-0.586416	-0.0135896	0.811558	-0.239136
1454646_at	Tcp11l2	1.19404	1.01827	-0.0977241	1.89162	1.85532	0.83513	0.994226	0.995762	-0.100296
1455040_s_at	1110062M06Rik	-0.256412	2.31046	0.718593	0.998188	0.95564	0.179041	0.743041	1.16843	0.383251
1455476_a_at	Gse1	0.0386002	0.55835	-0.114445	1.75097	0.766951	0.760875	0.516853	0.452214	-0.245273
1455683_a_at	Tbc1d8	0.308738	1.99356	0.287883	1.02443	-0.346308	0.37859	0.685794	1.12599	-0.668804
1455898_x_at	Slc2a3	1.57128	0.407697	-0.54812	1.30227	0.895867	0.559933	0.637265	0.901781	-0.84376
1458386_at	Slc24a4	1.58111	2.9882	0.465852	0.419964	1.49391	-0.0948367	1.12897	2.68788	0.325048
1460405_at	2810441C07Rik	0.0463804	1.87857	0.867561	-0.364981	-0.0617642	-0.220368	0.355256	0.384354	-0.694294
1460565_at	Slc41a1	1.97906	2.6339	-0.545371	1.7023	0.459775	1.0949	1.61722	0.983814	0.268184
1460601_at	Myrip	0.57549	0.255924	-0.346477	1.23371	1.78385	-0.380471	0.367507	0.310994	-0.293094
1415904_at	Lpl	2.26555	2.23732	-0.399124	-0.945067	-0.340528	0.168437	1.76297	0.442641	-0.520191
1416086_at	Tpst2	1.34579	2.00221	-0.35032	1.86657	1.61315	0.354524	1.24356	0.833964	0.130195
1416253_at	Cdkn2d	0.380873	1.50452	-0.108227	0.315493	0.114801	0.212345	0.00366704	0.246316	-0.84545
1417289_at	Plekha2	0.303117	1.41813	0.39166	0.882521	1.85671	0.0809059	0.674236	0.0705968	0.52229
1417918_at	Mrpl11	0.281188	1.53476	0.702394	-0.222411	0.581398	-0.134376	-0.466641	0.801406	-0.944488
1417920_at	Amn	1.96515	1.88209	-0.254693	3.04797	1.92499	0.115264	2.12818	0.749064	-0.662857
1418802_at	R74862	0.457273	1.67593	-0.322624	1.28659	0.333425	0.565195	0.867419	-0.0619598	0.472727
1419173_at	Acy1	-0.043291	2.54974	0.841848	-0.985298	0.44512	-0.28922	0.7355	1.17222	-0.999628
1419647_a_at	Ier3	-0.367803	1.36676	-0.822887	1.06116	2.20819	-0.271066	-0.659478	-0.155214	-0.759034
1419811_at	Adcy9	0.711123	2.52036	-0.171068	1.87664	1.69571	0.392147	1.06062	1.2368	-0.31673
1422710_a_at	Cacna1h	0.411468	1.29652	-0.395457	1.86988	0.904889	0.187123	0.214638	1.87705	-0.818053
1422901_at	Mgea5	3.09588	0.777667	-0.125972	0.93653	1.15992	0.0155436	2.01231	0.0627746	1.36733
1422974_at	Nt5e	1.97149	3.82712	-0.456385	0.125922	0.810327	-1.05545	1.86097	0.493217	-0.123589
1423078_a_at	Sc4mol	1.25137	1.80191	0.875493	0.853997	1.36681	0.471014	1.50552	1.07459	1.22385
1423433_at	Ssa2	0.72019	0.438419	-0.197069	1.52951	2.66971	-0.56708	-0.0573226	1.15239	-0.565894
1424175_at	Tef	1.26062	2.30563	-0.0528753	1.07026	0.98784	0.748994	1.59698	1.20793	-0.216941
1424394_at	Selm	-0.24888	2.05928	0.170581	0.231744	0.992988	0.540688	0.795263	0.307306	0.428938
1424507_at	Rin1	0.417178	1.05633	-0.311861	1.6383	0.902063	-0.444008	0.454969	0.964535	-0.15248
1425096_a_at	Ptcd1	0.455396	1.55416	1.56086	0.379556	0.590239	-0.490414	1.07458	1.39466	0.815599
1425933_a_at	Nt5c2	0.976145	1.64201	0.592488	1.32777	1.77112	0.155688	1.4085	0.807619	0.487325
1425979_a_at	Fbf1	-0.346178	1.87713	-1.01973	1.04412	1.25488	1.04829	-0.694168	0.625721	-0.411154
1426204_a_at	Oprl1	1.02498	0.927912	-0.32017	1.90804	1.1081	0.0124002	0.913436	0.406002	-0.249835
1427300_at	Lhx8	0.616592	1.62357	0.477471	-0.0630741	0.0945871	0.152226	-0.733138	0.824726	-1.22448
1428332_at	Pik3ip1	3.45588	2.57826	0.860109	4.0054	3.95782	-0.132335	3.47143	1.79792	0.551637
1428686_at	2810029C07Rik	1.86763	1.68932	-0.124543	1.4582	1.14931	0.0976447	2.07249	-0.327538	0.863802
1429122_a_at	1700040I03Rik	1.87588	2.75784	-0.155763	1.20335	1.58484	-0.235536	1.51966	2.00969	-0.763556
1429216_at	Paqr3	1.66892	1.57689	-0.392245	2.45569	1.45583	-0.106416	1.06368	1.0199	-0.478657
1429220_at	2810443J12Rik	-0.173008	1.67625	0.567831	0.258598	0.837861	1.23244	1.33825	-0.0226817	0.126418
1433667_at	Lgi3	1.42544	2.55911	-2.47086	1.33823	1.47447	-0.602204	0.996045	0.55613	-1.84537
1433711_s_at	Sesn1	2.46498	2.81298	-0.835504	3.40744	1.41073	0.577338	2.1203	2.04709	-0.24116
1434402_at	Samd8	1.36043	1.66417	-0.917298	1.39973	1.5395	-0.501034	0.621374	1.67552	-0.584212
1435265_at	Fbxo32	0.730785	2.73647	-0.306219	0.292822	0.348717	-0.274162	-1.11771	0.322939	-1.91934
1436209_at	4732437J24Rik	0.647825	1.09104	-0.761328	1.87604	1.53621	0.590104	0.753401	-0.0171831	-0.319705
1437511_x_at	Mclc	1.07112	1.69701	-0.296401	1.00163	1.22577	0.183359	0.592155	1.66128	-0.436431
1438199_at	AI316807	1.50481	1.04117	-0.516533	0.748274	-0.122131	-0.0425302	0.677521	0.487072	-0.013437
1449100_at	Pard6a	0.680666	1.65923	-1.06679	0.589714	0.0149469	1.2476	0.884127	0.0832917	-0.00338222
1451683_x_at	H2-L	0.467769	1.87787	0.324949	-0.239898	-0.0396373	-0.0341295	-0.0271545	-0.291502	-0.730545
1452807_s_at	Fam57b	0.371086	1.45526	-1.52651	0.0989091	1.40509	0.242049	0.547173	0.0536598	-0.100806
1455179_at	1110068J02Rik	0.823279	1.77981	-0.704443	0.30059	1.05426	-0.782121	0.728482	0.66249	-0.269589
1455937_at	Lrrtm4	1.10684	1.24404	-0.130838	0.701894	1.54982	0.00971764	0.845927	0.981494	-0.379821
1456133_x_at	Itgb5	0.0955024	1.55097	-0.617815	-0.42206	1.28465	0.574021	-0.675065	-0.638297	-0.361169
1415806_at	Plat	2.68676	3.997	-0.165226	3.58384	3.77755	0.432144	3.04563	2.31437	0.467707
1416260_a_at	Snx1	1.24438	2.13312	-1.39818	-0.123684	0.716206	-0.60832	0.394392	0.716397	-0.397171
1416371_at	Apod	0.411042	1.94066	-0.344784	0.00152343	1.13818	0.647317	1.04675	0.470955	1.46085
1417455_at	Tgfb3	2.36765	1.74595	-0.858376	1.18591	1.44893	-0.627213	1.71916	0.165724	0.308011
1418174_at	Dbp	0.310779	1.77938	-0.473074	1.29928	1.0518	-0.562601	0.883621	0.382112	-0.834599
1418249_at	Crcp	0.715175	1.58211	-0.243321	0.908447	2.00691	0.372188	0.883655	1.62793	-0.325319
1427059_at	4732495E13Rik	0.232885	2.95485	-0.956807	0.465135	0.300554	-0.0998406	-0.722808	0.966003	-1.25388
1431056_a_at	Lpl	1.34181	2.50466	-0.559229	0.609525	-0.491411	-0.171678	1.49622	0.423658	-0.031709
1436081_a_at	Zfp414	-0.566483	1.59277	-0.264092	-0.297209	0.613337	-0.183244	-0.452335	1.1976	-0.548882
1438309_at	Acvr1c	0.807518	1.83731	0.475635	-0.0447361	-0.393198	0.315463	-0.701319	0.791585	-0.468833
1452661_at	Tfrc	0.612434	1.70658	-0.665804	-0.568278	0.264951	0.816149	0.0303516	1.11451	-0.660254
1452969_at	Atp2b1	0.236215	1.02375	1.19295	1.3695	0.261154	0.281323	-1.81769	-0.339522	-0.482489
1416593_at	Glrx1	-0.958861	2.34554	-0.513958	1.75198	1.25432	-0.511705	0.936897	-0.0427856	-0.972243
1420540_a_at	Rit1	0.948178	1.55491	-0.621311	0.730754	-0.0157282	-0.171427	0.939054	0.603613	-0.111519
1424271_at	Dclk1	1.1442	1.62825	-0.902615	-1.11465	0.211267	-0.254228	-0.511291	-0.601646	0.199579
1426502_s_at	Gpt1	1.51188	0.957049	0.14215	0.332544	-0.0364803	0.565128	-0.814995	0.1117	-1.36679
1428083_at	2310043N10Rik	0.579491	1.97155	-0.468628	-0.013087	1.21125	-0.0290165	-1.54151	-1.321	0.300895
1436054_at	9130227C08Rik	0.124546	1.57576	-0.717327	-0.0447098	-0.14038	0.167539	0.36483	-0.339654	0.43859
1451540_at	Mpi1	1.07818	2.07037	-0.243194	0.0673998	-0.0582939	0.454847	-0.705548	0.606376	-1.59642
1452274_at	Tex27	-0.157421	1.60386	0.644466	0.748265	0.195734	0.0526682	-0.625894	-0.549804	-0.0363051
1452401_at	Wtap	1.42491	1.70667	1.04457	-0.12555	-0.529009	-0.202272	-0.521842	-0.41982	-0.282587
1452806_at	Fam57b	0.280325	2.62302	-0.531013	-0.456378	-0.166771	0.0682459	0.42865	0.197935	0.133944
1423164_at	Tm7sf1	0.879305	1.6683	-0.96906	1.0213	-0.239273	1.08092	1.00809	0.554937	0.0536495
1424180_a_at	Thrap4	-0.297858	3.29191	1.08643	0.0404671	0.125471	0.55769	-0.395412	0.206825	-0.618448
1435875_at	Prkab2	1.12965	2.24975	-1.35838	1.4592	0.679128	1.36026	1.19808	1.27383	-0.0927958
1451357_at	Mpnd	1.50766	0.678367	0.00113139	-0.0820494	-0.235087	0.859409	-0.236631	1.41751	-0.998927
1455117_at	BC062185	0.238347	1.70014	-0.45652	-0.164066	-0.138401	0.595776	0.293894	0.854875	0.364362
1417109_at	Tinagl	0.920412	2.79972	0.184729	1.87103	1.28286	0.348519	1.45708	2.11312	0.0289541
1417559_at	Sfxn1	1.05846	1.54506	-0.937005	-0.0633414	-0.482226	0.343273	-0.0294243	0.250691	0.0343162
1420950_at	Znrf1	0.441622	2.24745	-0.288452	0.748774	0.487427	0.969957	-1.02227	0.492522	-0.424953
1424408_at	Lims2	-0.36194	1.35507	-0.103917	-0.809685	1.40358	-0.122335	-0.43711	2.11	-1.16036
1419557_a_at	Tmem9	-0.389466	1.72117	0.0667625	-0.40279	0.453718	-0.223165	-0.626825	0.540635	-0.150117
1452024_a_at	Ldb1	0.292788	1.80896	0.686552	0.303401	0.891725	-1.03022	0.35818	0.489692	0.162376
1429048_at	Bloc1s2	-0.109215	1.58997	0.201824	0.309108	0.763999	1.61675	-0.741484	1.08532	-0.640781
1433485_x_at	Gpr56	-0.355094	1.99785	0.604736	0.630814	-0.0497315	0.283374	-0.436413	0.275549	0.418715
1440662_at	Rgl1	1.56474	0.894257	-1.2074	0.842906	-0.674477	0.263185	-0.849003	-0.890841	-0.0222068
1441945_s_at	Abhd14a	1.5084	1.69676	1.58387	-0.817773	0.0739264	1.36507	-0.753052	0.822037	-0.0284801
1420632_a_at	Bscl2	0.31386	1.71206	0.237141	0.118433	0.165938	0.639273	-1.28365	0.767582	-0.837052
1425195_a_at	Acat2	-0.382223	1.56635	-1.02235	0.327434	-0.226044	-0.219668	0.158503	-0.214873	0.353609
1426997_at	Thra	1.03352	1.90821	0.450698	0.00753543	-0.545633	0.756387	-0.00817771	0.756473	-0.0823226
1450925_a_at	Rps27l	0.467776	1.67627	-0.830288	0.668291	0.417203	-0.153599	0.722607	0.396653	-0.358845
1418888_a_at	Sepx1	0.277178	1.56983	0.0900158	0.71532	0.956108	0.171156	0.827886	1.13246	-0.661732
1450391_a_at	Mgll	1.36634	2.105	-0.95785	-0.333024	-0.774647	0.636006	0.583118	0.190912	-0.152028
1418456_a_at	Cxcl14	-0.39573	1.47135	0.747817	-0.698179	-0.0558335	0.169502	-0.0672476	1.53922	0.0268841
1423778_at	Usp20	-0.750651	1.54273	0.14089	0.603832	0.212366	-0.353434	0.251392	0.167163	-0.241106
1440086_at	C630023L15Rik	1.11488	0.981436	0.0390343	0.276439	0.0867315	1.5717	-1.07485	0.195584	-0.0296606
1448380_at	Lgals3bp	0.392361	2.21818	0.606476	-0.560646	0.802333	-0.717429	0.247053	-0.0588595	0.852033
1416513_at	Lamb2	0.447381	1.98201	-1.17858	-0.556595	-0.289864	-0.113497	-0.358872	0.0389709	-0.206514
1422586_at	Ecel1	-0.210704	1.27344	0.695594	1.21936	0.0833439	0.920827	-0.98659	-0.449075	-1.58209
1417101_at	Hspa2	0.194528	0.824512	0.19731	0.456301	0.11205	1.5789	0.626067	0.900344	0.218246
1416909_at	Pigyl	-0.626966	1.52351	-0.39827	-0.262854	0.914984	0.65469	-0.504002	0.176098	-0.323827
1436523_s_at	1810022K09Rik	0.244572	1.69287	-0.640718	-0.717779	-0.218773	-0.391888	-0.133573	1.16325	0.0700011
1417160_s_at	Expi	0.93996	0.572737	-0.164724	1.53019	-1.15677	-0.105964	0.091008	-0.663125	-1.16251
1455664_at	Rtn4rl1	0.541852	-0.894072	0.766857	1.30409	0.443592	1.60613	-0.900619	1.21214	-0.430801
					CLUSTER 2
1416986_a_at	Sirpa	-0.44359	-0.44359	1.36474	0.539869	1.23196	-2.06831	-0.303802	-1.19458	0.874989
1419398_a_at	Dp1	-0.0733839	-0.0733839	1.28551	1.84014	1.35742	-1.8475	0.581882	-0.612043	0.991633
1422565_s_at	Nfic	-0.393518	-0.393518	-0.0022153	0.722507	0.391366	-0.134289	0.0938512	-0.661015	1.25925
1423048_a_at	Tollip	0.0380142	0.0380142	1.4499	0.613852	2.27525	-1.91662	0.186831	-0.484732	0.54391
1425187_at	Sel1h	-0.382781	-0.382781	2.06616	0.0386958	1.49223	-1.85764	-0.645061	-1.14425	0.0556954
1425337_at	Slc12a5	0.096426	0.096426	2.67036	0.839423	1.75615	-2.70561	-0.00117908	-1.86385	1.22602
1425691_at	B3gat1	-0.443386	-0.443386	0.272849	0.647461	1.23134	-1.97405	-0.843767	-0.59236	0.0157681
1426888_at	Ehmt2	0.983815	0.983815	1.86423	0.331155	1.6143	-2.17986	-0.874162	0.346776	-0.568216
1436858_at	Mbnl2	0.144384	0.144384	2.52516	0.209182	2.7249	-2.5009	0.485829	-0.356209	1.0455
1444020_at	Cspg3	1.11671	1.11671	1.69516	-0.323808	3.39813	-3.92981	-0.512228	-0.579691	-0.267767
1445061_at	9430057O19Rik	0.441441	0.441441	0.95942	0.397079	1.09394	-1.2355	-0.313799	-1.69897	-0.440985
1445631_at	Tmem16c	-0.426594	-0.426594	1.69155	0.942187	1.38281	-1.78949	0.929799	-0.656057	1.37991
1448119_at	Bpgm	-0.716566	-0.716566	0.46093	-0.0934939	0.923098	-0.916793	-0.0871139	-0.0473951	-0.622743
1448997_at	Cyth1	-0.916239	-0.916239	0.44207	0.279585	1.57001	-2.44799	1.51499	-0.264856	1.42322
1450088_a_at	Mobp	-0.100637	-0.100637	-0.527485	0.932537	2.4804	-2.67125	1.85903	-0.150197	1.25309
1450747_at	Keap1	0.10011	0.10011	2.35513	1.73826	1.43741	-1.63992	0.0569455	-0.498737	0.284298
1450849_at	Hnrnpu	-1.37192	-1.37192	0.49687	1.00854	1.68702	-1.4751	-0.691214	-1.00618	0.772779
1451795_at	Tom1l2	-0.392411	-0.392411	1.023	1.36394	2.36663	-2.54035	0.52605	-0.770186	1.45477
1451917_a_at	Dclk1	-2.30945	-2.30945	0.453169	0.613179	1.5685	-2.38872	-1.20549	-0.74341	-0.318898
1455924_at	Rab6b	-0.0438611	-0.0438611	1.81233	0.327	1.32803	-1.46494	0.341281	-0.675805	0.608214
1457213_a_at	Dgkh	-0.301198	-0.301198	2.07438	0.576917	0.782465	-0.805602	0.092145	-0.122183	0.811612
1460617_s_at	Rab6b	-1.08108	-1.08108	0.866551	0.47903	1.10991	-1.51006	0.201489	-0.453311	0.562328
1460717_at	Tspyl1	-0.763672	-0.763672	1.24758	0.81908	1.69885	-0.748665	-0.837875	-1.006	0.263624
1415824_at	Scd2	1.63061	1.63061	0.492844	1.80803	2.96934	-4.78393	0.932571	-1.6568	0.632212
1416190_a_at	Sec61a1	0.438877	0.438877	0.137251	0.494447	1.39031	-1.92723	-0.228198	-0.282411	0.593322
1416191_at	Sec61a1	0.504173	0.504173	1.12327	0.799241	2.17862	-2.44825	-0.496938	-0.898119	0.471068
1416704_at	Mapk14	-0.694883	-0.694883	1.48871	0.24913	1.06355	-1.60222	0.342549	-0.638576	0.610409
1418922_at	Igsf4b	0.329633	0.329633	0.653	-0.0877054	0.883979	-1.60141	-0.10534	-0.606025	0.252596
1419157_at	Sox4	-0.836388	-0.836388	0.630951	0.632667	2.26872	-0.880624	0.192974	-0.634884	1.31698
1419257_at	Tcea1	1.25307	1.25307	1.88057	0.579085	1.2569	-2.1134	0.266281	-1.30553	0.578629
1419289_a_at	Syngr1	-0.254602	-0.254602	0.986511	1.03219	1.10255	-1.6901	0.218881	-0.22656	0.784679
1419494_a_at	Tpd52	0.820789	0.820789	0.809616	0.124078	0.564417	-1.52699	0.357582	-0.212989	-0.322937
1419581_at	Dlg4	-1.00114	-1.00114	-0.00490351	1.22474	1.48689	-1.92618	-0.412537	-0.500248	0.953441
1420506_a_at	Stxbp1	-0.177663	-0.177663	1.2635	0.843424	1.74124	-2.84699	0.736908	-0.994199	0.994533
1420646_at	Nus1	0.906696	0.906696	1.50859	0.513563	0.96723	-1.99814	0.582189	-1.8683	0.30044
1420833_at	Vamp2	-0.396295	-0.396295	1.74713	2.84514	2.88851	-2.91463	-0.0346431	-1.00656	1.48151
1420920_a_at	Arf1	-0.283434	-0.283434	1.29206	0.388354	1.37363	-1.59824	0.250684	-0.674821	0.931994
1420953_at	Add1	-0.507923	-0.507923	0.710272	0.0185691	0.841816	-1.26322	-0.184291	-0.465137	-0.20788
1420954_a_at	Add1	-0.744278	-0.744278	1.19588	0.266232	1.11278	-2.07574	0.395893	-0.821729	1.02408
1421035_a_at	Magi3	0.240529	0.240529	0.204151	0.842702	1.42378	-1.60551	0.0434125	-0.848685	0.670556
1421123_at	Cdk5r1	-0.0411677	-0.0411677	1.25779	0.0325949	1.47694	-1.97445	-1.3189	-1.15376	0.981624
1421166_at	Atrn	0.149287	0.149287	0.601482	0.545405	1.24867	-2.40837	1.06041	-0.472256	0.149226
1421176_at	Rasgrp1	-0.187101	-0.187101	1.50829	1.06515	1.42127	-1.94057	0.21544	-0.950886	1.25252
1421313_s_at	Cttn	-0.164435	-0.164435	0.905267	-0.182086	0.719661	-1.58179	-0.187606	-1.24271	0.895846
1421606_a_at	Sult4a1	-0.448102	-0.448102	2.93877	0.434233	2.31361	-2.78259	0.564552	-0.443213	0.510642
1421789_s_at	Arf3	-0.324598	-0.324598	2.69777	1.53774	3.62198	-3.31719	0.62224	-1.02405	1.81905
1421815_at	Epdr1	-0.136423	-0.136423	1.06061	0.129764	2.05501	-1.74456	1.14519	-0.719025	0.7707
1421990_at	Syt1	-0.273397	-0.273397	1.44307	0.925875	2.00703	-4.73781	0.415354	-1.49668	0.7799
1422009_at	Atp1b2	-0.736916	-0.736916	1.69556	1.19321	2.87287	-3.80535	0.34108	-0.966262	1.43569
1422017_s_at	KIAA1191	-1.00209	-1.00209	0.595012	0.742097	2.15723	-2.68894	-0.0218416	-0.611328	-0.327842
1422078_at	Akt3	1.03377	1.03377	0.796275	0.851868	1.16363	-1.34311	0.380317	-1.52628	0.723696
1422733_at	Fjx1	-0.0854604	-0.0854604	2.1091	0.599718	1.19473	-2.28657	-0.459528	-0.886323	0.659683
1422791_at	Pafah1b2	-0.461819	-0.461819	1.84577	0.626333	1.79899	-0.996375	-0.291508	-0.891737	-0.130419
1422959_s_at	Rnf114	-0.694534	-0.694534	1.55818	0.681163	1.91551	-1.81296	0.365296	-0.636526	-0.0628481
1423054_at	Wdr1	-2.20528	-2.20528	0.0480881	0.394945	0.152301	-0.0767264	0.416486	-0.262656	-0.251023
1423125_at	Dclk1	-0.321162	-0.321162	0.381405	0.67668	1.7246	-1.04976	0.392991	-1.02262	0.00846742
1423325_at	Pnn	-0.875246	-0.875246	1.81119	0.434246	1.66307	-2.75932	-0.910802	-1.35867	0.721968
1425097_a_at	Zfp106	0.475056	0.475056	1.36601	0.589452	1.2195	-1.48103	1.37617	-1.56817	1.27448
1425170_a_at	Adam15	0.489543	0.489543	1.10625	-0.167494	0.510063	-1.16403	0.125139	-0.310367	0.569502
1425173_s_at	Golph3l	0.511699	0.511699	1.14261	-0.113566	0.623261	-1.5641	-0.320432	-0.574877	-0.374768
1425329_a_at	Cyb5r3	0.0728784	0.0728784	1.83986	1.39063	0.344751	-0.977226	0.452042	-0.465635	0.572014
1425405_a_at	Adar	0.355841	0.355841	1.72637	1.34522	3.10806	-2.8559	0.237283	-0.363442	0.962368
1425487_at	D11Ertd730e	-0.356049	-0.356049	1.59062	0.0671511	1.03367	-1.87883	-0.239513	-0.372709	-0.169903
1425576_at	Ahcyl1	-0.596962	-0.596962	1.21649	1.33474	1.36812	-2.76916	0.881428	-1.65321	1.26537
1425690_at	B3gat1	-0.0239409	-0.0239409	0.861388	1.25073	1.29366	-1.97715	-0.157982	-0.0280673	0.17208
1425726_x_at	Ppp2r5c	0.340998	0.340998	0.224944	0.38698	0.943534	-2.39231	1.14492	-0.73739	1.44918
1425732_a_at	Mxi1	-0.099344	-0.099344	0.838793	0.624156	2.21469	-1.60697	0.856612	0.81872	0.434488
1425790_a_at	Grik2	0.0834156	0.0834156	2.2618	-0.749723	0.910417	-1.3715	0.170273	-0.516607	0.00740832
1425796_a_at	Fgfr3	0.110085	0.110085	1.8505	0.642145	0.973447	-1.79795	-0.376388	-0.626951	0.00834055
1425833_a_at	Hpca	-0.316395	-0.316395	3.18395	0.556043	1.5353	-1.59958	0.620275	0.632714	-0.0177652
1425870_a_at	Kcnip2	0.0151396	0.0151396	2.32275	0.353028	1.26956	-2.21362	0.82086	0.491806	1.30548
1425885_a_at	Kcnab2	-0.228527	-0.228527	0.727528	0.736167	1.53064	-3.47885	-0.948169	0.18272	-0.0922533
1425987_a_at	Kcnma1	-0.62822	-0.62822	1.96221	0.466367	2.04982	-0.931251	-1.56383	-0.0825964	-0.312802
1426379_at	Eif4b	0.171502	0.171502	0.670544	0.363335	1.5326	-1.60389	-0.168045	-0.866737	-0.111253
1426764_at	Oaz2	-0.746022	-0.746022	1.24302	0.932466	1.68918	-1.133	0.0234202	-0.395046	0.228566
1426975_at	Os9	0.701577	0.701577	1.18481	0.517919	1.03894	-2.05639	-1.30093	-0.0446121	-0.355475
1427359_at	A630082K20Rik	0.0515221	0.0515221	0.845462	0.122811	1.40378	-1.92456	0.465041	-1.21303	0.576099
1427414_at	Prkar2a	0.952573	0.952573	0.727086	-0.0593905	1.21946	-1.0126	0.553196	-1.02212	1.54515
1427559_a_at	Atf2	-0.621483	-0.621483	1.34332	0.500126	1.64859	-2.00804	-0.246202	-1.83333	0.13266
1427593_at	Trim8	0.159937	0.159937	0.190299	0.28767	2.58485	-1.5379	-0.435954	-0.106815	0.120373
1427646_a_at	Arhgef2	-1.07159	-1.07159	1.66073	0.441884	1.03924	-1.67184	0.0172051	-1.05632	0.959809
1428905_at	Rraga	-0.69546	-0.69546	0.536506	0.417244	0.658218	-1.55697	-0.141685	-0.0305489	-0.188403
1429078_a_at	Cops7a	-0.899399	-0.899399	0.710395	-0.198685	0.610066	-1.79125	0.15455	-0.459193	0.513372
1430634_a_at	Pfkp	-0.561299	-0.561299	1.52221	0.82568	1.8397	-1.09509	-0.965406	-1.52484	0.00290226
1430692_a_at	Sel1h	-0.028484	-0.028484	1.47627	0.802038	1.22098	-2.61332	0.118568	-1.1617	0.691916
1431030_a_at	Rnf14	-0.384405	-0.384405	1.99295	0.839116	1.97498	-3.87035	0.994238	-1.61141	1.09168
1431137_at	Rusc1	-0.259687	-0.259687	0.255602	0.160032	0.692926	-1.55781	0.0546888	-1.01013	0.138968
1431191_a_at	Syt1	-0.0897005	-0.0897005	2.68478	1.37423	1.89364	-5.2953	0.202455	-1.98469	0.807289
1431684_at	4933402J24Rik	-0.641844	-0.641844	1.13027	0.437459	1.52282	-1.36459	-0.700105	-1.55781	0.517807
1431760_a_at	Sdccag3	-0.0789648	-0.0789648	0.875192	0.318763	1.51621	-1.10223	0.386966	-0.201807	-0.129132
1431828_a_at	Synj2	0.0171757	0.0171757	-0.118989	-0.314992	0.944892	-1.59681	-0.197204	-0.502406	0.0848468
1432385_a_at	Agtpbp1	-0.39763	-0.39763	1.05885	0.328227	1.55337	-2.38158	0.722454	-1.34843	0.335524
1432430_a_at	1700081L11Rik	0.0791882	0.0791882	0.479543	0.373958	1.43179	-1.65722	-0.306391	-0.632959	-0.00346217
1432556_a_at	3100002J23Rik	0.278294	0.278294	0.182981	-0.880086	0.666678	-1.53349	0.228174	0.786031	-0.101064
1434357_a_at	Kpnb1	0.245562	0.245562	0.188499	0.775237	1.36742	-1.47509	0.90414	-1.27312	0.801241
1434644_at	Tbl1x	-0.289216	-0.289216	1.49565	0.392666	0.909756	-1.51611	0.495717	-1.45708	0.864721
1435276_a_at	Dgcr2	-0.144778	-0.144778	1.20005	0.737837	1.32493	-1.7929	0.619796	-0.514519	1.25422
1435566_s_at	Araf	-0.492159	-0.492159	1.77844	0.595145	0.603126	-0.253839	-0.152734	-0.212126	0.0334322
1436239_at	Slc5a5	-0.530841	-0.530841	0.303924	-0.627415	2.24515	0.148219	-0.200558	-0.0124979	0.872373
1436393_a_at	Trim37	0.203824	0.203824	1.23216	0.275028	1.67307	-1.98307	0.466141	-1.03954	0.232324
1436607_a_at	Kidins220	-0.223389	-0.223389	-0.325444	-1.16088	-0.391908	-2.20098	0.496817	-0.0853777	-0.24383
1437079_at	Slc18a2	0.183459	0.183459	0.633587	0.622866	1.1401	-1.6247	0.343024	-0.675889	0.233986
1437183_at	Lrrc4b	-0.488798	-0.488798	1.05588	0.574914	0.521699	-0.58586	-0.589994	-0.189776	0.601955
1437314_a_at	Trmt1	-0.408851	-0.408851	1.01172	0.762194	2.2188	-0.670356	0.223518	0.893714	0.171331
1437639_at	Fam115a	-1.05641	-1.05641	1.64534	0.399295	0.281498	-1.01337	-0.40582	0.710114	-0.845287
1438549_a_at	Srr	-0.223088	-0.223088	0.00193818	0.169897	1.6321	-1.64781	0.217238	-0.880545	-0.212557
1438679_at	Trim8	1.0842	1.0842	0.94751	-0.434523	1.48882	-2.29243	-0.763094	-0.133658	1.53893
1439214_a_at	Api5	-0.839643	-0.839643	0.705239	0.374257	1.51897	-1.43568	-0.221363	-0.935994	-0.0263815
1439289_s_at	Pnmal1	-0.811896	-0.811896	0.794967	1.17827	2.05983	-1.84612	-0.182166	-0.780656	0.0103841
1439517_at	C530050H10Rik	0.569066	0.569066	1.33495	0.517041	3.77646	-5.69274	-0.432961	-0.757895	0.87279
1440322_at	Cugbp2	0.0483233	0.0483233	2.2303	-0.295823	1.50916	-2.27514	-1.02696	-0.975534	0.998672
1441064_at	Pcnxl2	0.387909	0.387909	0.93419	0.287911	1.33025	-1.18121	0.676417	-0.662814	0.747518
1442066_at	C530028O21Rik	-0.224329	-0.224329	1.7622	1.41135	0.916763	-1.40297	0.0668544	-1.22884	1.77086
1442404_at	B530004O11Rik	0.453573	0.453573	0.762315	-0.270115	1.11813	-1.46189	0.980782	-0.853178	0.456367
1442761_at	Tpd52l2	1.37788	1.37788	0.559242	0.454054	1.99757	-2.58584	-0.186406	0.0711807	-0.905739
1442927_at	Ptk2b	0.208	0.208	2.30547	1.02072	2.71897	-2.98538	0.493915	0.892108	0.400775
1443957_at	Dixdc1	0.119046	0.119046	-0.306969	0.450276	1.81768	-1.84154	0.72273	-0.449544	0.218197
1444001_at	Rabgap1	-0.37493	-0.37493	1.81241	0.0805136	3.20129	-5.42073	-1.21176	-0.320027	0.127087
1444128_at	Arhgap26	0.240622	0.240622	4.13183	0.0814311	3.39769	-7.04864	-0.221066	0.293815	2.68171
1444164_at	Fkbp3	0.779302	0.779302	1.03332	-0.603866	1.63909	-2.86473	-0.0461357	-0.527433	0.0325585
1444338_at	A2bp1	0.0539248	0.0539248	1.60513	0.102574	0.77185	-1.54404	-1.53762	-1.20842	0.816832
1444723_at	6530418L21Rik	0.383962	0.383962	0.668393	0.251621	1.56063	-2.02962	0.899173	0.307461	0.454301
1445202_at	Caln1	-0.544328	-0.544328	1.65021	0.373311	1.28164	-0.216496	0.659984	0.322931	-0.0471933
1445473_at	Diras2	-0.262483	-0.262483	0.877775	0.0536562	1.66434	-3.8758	0.664808	-0.831435	0.969082
1445729_at	Sirt3	-0.338504	-0.338504	0.279943	0.148726	1.35254	-1.76548	0.117877	-0.372384	0.771482
1446682_at	2010004P11Rik	-1.52812	-1.52812	2.65716	-0.217592	1.96888	-2.04933	-1.44537	-1.21282	1.01865
1447513_at	Kcnd3	0.0013183	0.0013183	0.801201	0.575014	1.8135	-1.79024	0.713999	0.06445	-0.026616
1447745_at	Aqp4	-0.268458	-0.268458	1.24119	0.499458	1.99001	-2.02127	-0.02431	-1.8414	0.901575
1447926_at	Arl5	0.256467	0.256467	0.358578	0.445926	1.94689	-1.2449	0.541664	-0.863909	0.443776
1447996_at	Ptchd1	0.150607	0.150607	0.176229	0.256227	1.32985	-2.02429	-0.230244	-0.530511	0.253771
1448108_at	Tde2	-0.528681	-0.528681	-0.253162	-0.135898	0.233239	-1.5944	0.560413	0.574649	0.231234
1448183_a_at	Hif1a	-0.677125	-0.677125	1.2777	0.650629	1.75045	-1.81836	0.492755	-2.06361	0.990942
1448207_at	Lasp1	-0.155971	-0.155971	1.05758	1.03926	2.07694	-1.85616	-0.808713	-1.73627	2.08816
1448285_at	Rgs4	-0.978579	-0.978579	1.81521	0.144839	1.28797	-2.61817	-1.32085	-2.7042	-0.061812
1448309_at	Ap3m1	0.133533	0.133533	0.704578	0.570898	1.85055	-0.784776	1.12922	-0.811544	0.23143
1448348_at	Gpiap1	-0.48224	-0.48224	1.87861	0.826408	1.21761	-2.63978	-0.266855	-1.85319	1.29179
1448375_at	Smbp	1.11124	1.11124	-0.0298564	0.659973	0.796833	-2.01886	0.957345	-0.369317	0.0352982
1448538_a_at	Npd014	-0.755151	-0.755151	1.97754	0.506099	1.84041	-0.612522	0.202422	-0.959783	0.981015
1448541_at	Klc1	-0.179544	-0.179544	1.31497	0.656453	1.88922	-2.46866	0.365646	-0.765692	0.821968
1448941_at	B4galt2	0.119127	0.119127	0.902442	0.676971	2.44332	-2.14716	-0.86282	-0.995098	0.292204
1449129_a_at	Kcnip3	-0.6835	-0.6835	0.328977	0.650392	2.11425	-3.5839	-0.645835	-0.907127	-0.14322
1449137_at	Pdha1	-0.340243	-0.340243	1.84486	0.285712	0.719054	-1.16895	0.528404	-1.01471	0.861347
1449214_a_at	Opa1	-0.400692	-0.400692	1.06795	0.256107	1.4459	-1.73144	0.751224	-0.804624	0.27593
1449264_at	Syt11	-0.552004	-0.552004	1.16258	0.792885	1.68278	-0.566712	0.771941	-0.463113	1.08147
1449296_a_at	Cnp1	-0.506889	-0.506889	-0.141484	-0.141686	1.8799	-1.24044	0.221212	-0.388635	-0.382051
1449325_at	Fads2	-0.727521	-0.727521	1.65778	0.884544	1.50341	-1.22802	-0.298494	-0.804615	0.556316
1449460_at	Asb13	0.0280826	0.0280826	-0.188156	0.358038	1.05586	-1.67686	1.04429	-0.362313	-0.556798
1449504_at	Kpna1	-0.85299	-0.85299	0.385766	0.826688	1.53652	-1.80706	0.104391	-2.16554	-0.00384255
1449682_s_at	2410129E14Rik	-0.645955	-0.645955	1.87971	0.621728	0.298595	-1.49183	-0.111002	-0.537475	0.632279
1449928_at	Tcte1l	-0.212186	-0.212186	2.21661	1.48631	1.69199	-1.0679	1.065	-0.380329	0.473143
1449936_at	Kiaa1467	0.506934	0.506934	0.560619	0.663413	1.46485	-2.42961	0.0934653	-0.593271	0.457025
1449956_at	Prkce	0.00295007	0.00295007	1.72153	-0.00738591	0.363977	-0.940166	0.184345	-0.200759	1.33543
1450007_at	Chp	-0.112737	-0.112737	2.7975	0.465716	2.04419	-0.71679	0.283877	-0.900548	0.934994
1450010_at	Hsd17b12	-0.58962	-0.58962	1.61296	0.290099	1.33398	-1.94493	0.273558	-0.615083	1.0416
1450115_at	Gnaq	0.0895464	0.0895464	1.94204	-0.321376	0.389013	-1.5331	-0.293885	-0.528505	0.0818761
1450143_at	Rasgrp1	0.138033	0.138033	1.22711	0.831108	1.50033	-1.19501	-0.352127	-0.456825	0.324499
1450184_s_at	Tef	-0.0902466	-0.0902466	1.2799	2.02073	2.33245	-3.15781	1.44884	-0.227873	0.772975
1450202_at	Grin1	-0.36534	-0.36534	1.12941	0.635822	1.02393	-1.62628	0.0395741	-0.119413	0.501521
1450208_a_at	Elmo1	-0.361415	-0.361415	1.33052	0.526269	0.619876	-3.89087	0.0385267	-1.47668	0.202934
1450243_a_at	Dscr1l1	-0.254867	-0.254867	2.09348	1.50398	2.10142	-1.38095	1.51919	-0.992785	1.45062
1450249_s_at	Kif5a	-0.434009	-0.434009	3.95255	1.10583	1.91111	-4.3201	-0.298677	-1.46003	1.68105
1450319_at	Gabrb2	-0.53158	-0.53158	0.932556	1.41028	1.65304	-2.49268	0.14057	-1.22288	0.421315
1450368_a_at	Ppp3r1	-0.326919	-0.326919	0.464319	1.2633	2.69311	-4.63984	-0.221798	0.439105	0.235081
1450385_at	Kpna3	-0.236918	-0.236918	1.66978	1.02116	1.91143	-1.47577	0.507681	-1.11191	0.340622
1450399_at	Psen1	-0.0536126	-0.0536126	0.76747	0.931853	1.68274	-0.523181	0.524681	-1.22768	1.13856
1450407_a_at	Anp32a	-0.621254	-0.621254	2.18524	0.872197	0.31576	-3.25053	0.532933	0.493131	0.195917
1450408_at	Clcn7	-0.129008	-0.129008	0.838333	0.262864	1.62705	-0.630112	0.243108	-0.42928	0.654683
1450439_at	Hcfc1	-1.26782	-1.26782	1.61491	1.07851	1.42909	-1.35218	-0.150795	-1.1165	0.607388
1450846_at	Bzw1	0.146108	0.146108	1.00786	0.947557	2.58158	-0.83915	1.4471	-0.669282	0.236256
1450864_at	Calm3	-1.77967	-1.77967	0.179751	-0.00446249	0.429736	-1.04129	0.419158	-0.0576147	0.696979
1450869_at	Fgf1	-0.75835	-0.75835	-0.554052	1.08001	0.972932	-1.8259	0.995936	-0.42086	0.0181863
1450906_at	Plxnc1	-0.0509855	-0.0509855	0.748834	0.743334	0.690588	-2.15944	-0.167339	-0.619759	0.330851
1451072_a_at	Rnf4	0.038867	0.038867	1.34084	1.07613	1.02726	-1.55803	0.584859	-1.0321	0.919346
1451348_at	Deptor	0.74743	0.74743	0.180271	-0.381451	2.28151	-1.45365	-0.339226	0.4352	0.610057
1451726_at	Mtmr6	-1.16159	-1.16159	1.62463	0.182758	0.0875727	-0.202664	0.233269	-0.819746	-0.0651645
1451733_at	Gcnt2	0.446988	0.446988	1.65344	0.341041	1.07574	-0.767535	0.717039	0.104444	0.545775
1451738_at	Ogt	-0.71019	-0.71019	0.852165	0.223369	2.21915	-0.922444	-0.591376	-1.86905	0.351877
1451746_a_at	Apg12	0.586711	0.586711	1.02595	1.00192	1.82649	-1.87598	0.96659	-0.77631	0.59229
1451768_a_at	Slc20a2	0.607946	0.607946	1.58062	0.365786	0.827261	-0.88356	0.173702	-0.436096	0.68064
1451889_at	Notch2	-0.254024	-0.254024	0.338025	-0.52462	0.969286	-2.47718	-0.300099	0.289206	-0.454127
1451897_a_at	Nbr1	-0.386314	-0.386314	1.12777	0.542496	0.550456	-0.566176	0.432852	-0.865692	0.451826
1451961_a_at	Mbp	-0.660783	-0.660783	-1.3592	-0.311212	1.15289	-4.69033	1.30528	-0.742865	1.44925
1451992_at	Adrbk1	0.0793337	0.0793337	0.76655	0.859273	0.457191	-2.50209	0.0613081	-1.17856	1.25864
1452026_a_at	Pla2g12a	-0.281583	-0.281583	0.832891	0.0868092	0.651777	0.130329	0.414869	-0.326315	0.898473
1452034_at	Prepl	0.333986	0.333986	1.8344	1.93674	2.03057	-3.91519	1.10645	-1.37599	1.16538
1452226_at	2610510H01Rik	0.101853	0.101853	0.65142	1.42964	1.34229	-1.54491	-0.728766	-0.901051	-0.00951387
1452228_at	Tbc1d23	0.565426	0.565426	0.798061	0.980422	0.957973	-1.56882	0.26404	-0.696686	0.136817
1452638_s_at	Dnm1l	0.0527888	0.0527888	1.46726	1.16226	2.38958	-1.87135	1.02427	-1.85702	1.2417
1452655_at	Zdhhc2	-0.510896	-0.510896	1.83986	0.221354	0.612248	-1.30934	-0.119074	-0.777345	0.32129
1452684_at	Akt1s1	-1.85902	-1.85902	0.204726	-0.452035	0.0964349	-0.774708	0.371463	0.247238	0.137588
1452742_at	Trak1	-1.38599	-1.38599	1.26255	0.553498	2.2789	-1.91501	0.554446	-0.795448	0.563012
1452913_at	Pcp4l1	-0.618463	-0.618463	1.05566	-0.571916	0.665375	-0.679664	-0.262634	-0.214806	-0.240847
1453054_at	Scamp1	0.369619	0.369619	1.34709	0.920023	1.90127	-2.12721	1.39618	-0.733586	1.05112
1453527_a_at	Neurl	-0.383617	-0.383617	1.82734	0.419971	0.337503	-1.28367	0.757168	-0.954407	0.684778
1453604_a_at	Hbs1l	-0.379574	-0.379574	0.262007	0.376858	0.911491	-1.70859	0.136472	-0.553881	0.249395
1453623_a_at	Rad23a	-0.934703	-0.934703	1.008	-0.641292	1.31469	-1.56996	0.389998	-1.04737	1.07241
1453737_at	Wire	0.148799	0.148799	0.831078	0.358461	0.890391	-2.33419	0.728323	-1.32756	0.51117
1453742_at	Vps33a	1.09682	1.09682	0.130463	0.7619	1.7948	-1.74548	0.77678	-0.645644	-0.45535
1453760_at	Mier1	-0.186184	-0.186184	0.469483	-0.463048	1.96041	-1.99429	-0.201574	-0.276322	-0.0474457
1453960_a_at	Capzb	-0.551998	-0.551998	1.56628	0.529811	1.14089	0.0138449	0.498583	-0.349892	0.496913
1453988_a_at	Ide	0.61724	0.61724	0.501853	0.534173	1.10002	-1.59201	0.543838	-0.629837	0.515478
1454012_a_at	Parp6	-0.0124457	-0.0124457	0.240758	0.748572	1.33365	-1.69655	0.644466	-0.103906	0.29574
1454015_a_at	Cdh13	-0.7682	-0.7682	1.15089	0.283311	1.12132	-1.53423	0.555346	0.170384	1.12758
1454230_a_at	Slc25a27	1.05661	1.05661	1.00647	0.118727	1.0672	-0.923931	-1.186	-1.08708	0.397472
1454633_at	Etnk1	-0.154274	-0.154274	1.07588	-0.0699566	0.983074	-2.29494	0.610529	-1.10723	0.891519
1454721_at	Kiaa0317	-0.414425	-0.414425	1.87138	0.62932	0.851871	-0.897564	0.322263	0.210972	-0.0915422
1455012_s_at	Trim37	-0.914151	-0.914151	1.67746	0.443635	1.06694	-0.315579	1.03288	-0.913964	0.442682
1455480_s_at	Ube2d3	-0.787384	-0.787384	1.44965	0.2553	1.72604	-1.10074	0.057955	-0.770085	0.972599
1455857_a_at	Rab2b	-1.28576	-1.28576	-0.344578	0.474671	1.09629	-1.83047	1.46953	-0.48607	0.794474
1456024_at	Gtf3c1	-0.0879669	-0.0879669	0.960141	0.928388	0.680459	-0.783376	1.11188	-0.861519	1.57171
1456043_at	Usp22	-0.114072	-0.114072	0.957807	0.612173	1.67368	-1.12742	0.205948	-0.93475	-0.145617
1456070_at	Ptprg	-0.0648355	-0.0648355	1.65589	0.784914	2.19331	-1.19051	-0.580927	0.367682	0.0105436
1456304_at	Gm996	0.40001	0.40001	1.60798	0.0298515	0.162007	-0.947472	0.386496	-0.93172	1.15108
1456398_at	Tug1	-0.469923	-0.469923	0.989121	0.27813	2.7546	-5.77251	0.127302	-0.0139702	-0.189457
1456412_a_at	Pps	0.0151462	0.0151462	1.08409	1.54058	1.59031	-1.41173	0.853439	0.7046	-0.991413
1456637_at	Lrrtm2	0.44033	0.44033	1.55014	0.770952	2.01974	-1.50232	-1.3997	-1.08927	0.0450312
1457097_at	Scap2	-0.688108	-0.688108	-0.591746	-0.359854	0.645857	-1.72002	1.20316	-0.574544	0.770006
1457800_at	Slc1a2	0.174654	0.174654	2.13904	0.549256	1.35765	-4.04618	0.164928	0.136324	0.0208297
1458269_at	Pcdh9	-0.121429	-0.121429	2.63643	1.38742	1.27827	-1.43307	-0.667028	-0.820091	0.396099
1458450_at	Zfr	0.200699	0.200699	0.669281	0.0158204	1.58458	-1.70777	-0.232694	-0.252201	-0.00415766
1458539_at	R3hdm1	0.0488451	0.0488451	-0.678266	0.222693	2.00106	-3.37879	-0.0422885	-0.395162	-0.648673
1459014_at	Slc1a2	0.00292434	0.00292434	1.25672	0.139808	1.09565	-1.58159	-0.752455	-0.672792	-0.190762
1459019_at	Sprn	-0.17823	-0.17823	0.862824	1.12352	1.70242	-1.72603	-0.612697	-0.174983	0.154092
1459548_at	Spire1	0.345336	0.345336	-0.498204	0.482998	1.43216	-1.68885	0.121669	0.376497	0.229984
1459639_at	Brsk2	0.18671	0.18671	1.58641	0.617962	0.980879	-1.53153	-0.464932	-0.489881	0.141979
1459826_at	Kcnq2	0.251385	0.251385	1.37868	0.63175	2.20195	-3.53361	0.557424	-0.348895	0.655587
1460164_at	Spin	0.930455	0.930455	1.95147	0.401879	1.57052	-2.72853	0.0301293	-1.36527	0.757995
1460307_at	Akt3	0.387417	0.387417	-0.0527342	0.490091	1.54729	-2.27231	0.873664	-0.792979	0.404735
1460385_a_at	Rnf112	-0.296432	-0.296432	2.47549	0.0843147	1.65851	-1.38424	-1.72702	-0.261262	0.298284
1460386_a_at	Slc1a1	-0.2326	-0.2326	2.14754	0.729066	1.81151	-1.28228	0.122774	-0.584846	-0.521393
1460464_at	2700089E24Rik	-1.60965	-1.60965	0.786859	0.354561	0.976444	-0.385261	-0.464202	-0.152309	0.490892
1460650_at	Atp6v0a1	-0.105408	-0.105408	1.23963	1.38175	1.58956	-2.05306	0.848836	-0.644441	0.546214
1415773_at	Ncl	-0.0903827	-0.0903827	2.03549	-0.137619	1.77584	-1.26035	0.669331	0.602171	0.31472
1415784_at	Vps35	-0.822487	-0.822487	1.32724	0.816867	1.58697	-3.07414	1.0854	-1.50199	0.695682
1415801_at	Gja1	-0.39594	-0.39594	1.07524	0.787655	3.40812	-3.10306	-1.28228	-1.66524	0.112214
1415804_at	Cx3cl1	-0.570663	-0.570663	1.48257	0.46618	0.67144	-1.64166	-0.905452	-0.479278	0.632284
1415977_at	Isyna1	-0.379737	-0.379737	0.200116	0.577435	1.70418	0.423004	-0.214862	-0.868214	0.889988
1416124_at	Ccnd2	0.309554	0.309554	0.671817	0.205352	0.883107	-1.18828	0.279204	-1.0489	1.56393
1416162_at	Rad21	0.128194	0.128194	1.59298	0.157075	0.654151	-0.602491	0.302165	-1.23066	0.754396
1416317_a_at	Stambp	-0.120884	-0.120884	1.76995	1.00257	1.66169	-1.43751	0.994564	-0.383126	0.853951
1416386_a_at	M6pr	-0.382972	-0.382972	1.68908	0.654494	0.353964	-0.3843	-0.3467	-0.0396675	-0.20031
1416409_at	Acox1	0.0623815	0.0623815	1.04614	-0.160272	1.4377	-1.02141	0.358272	-0.14616	0.535056
1416515_at	Fscn1	-0.726785	-0.726785	0.805335	1.02985	1.40567	-2.37363	-1.92638	-1.2996	0.31578
1416516_at	Fscn1	-0.870614	-0.870614	0.725801	0.627124	1.7219	-2.4494	-1.67302	-1.09202	-0.0565693
1416525_at	Spop	-0.177125	-0.177125	1.85107	-0.0291111	0.956277	-0.368634	0.471672	-0.756619	1.08542
1416594_at	Sfrp1	-0.939032	-0.939032	-0.130041	-0.0234983	0.948737	-1.14711	1.571	0.117418	-0.471015
1416601_a_at	Dscr1	-0.174767	-0.174767	1.42057	1.18553	2.57096	-3.07837	1.26065	-0.526717	0.733968
1416660_at	Eif3s10	-0.0426761	-0.0426761	1.30995	0.345658	0.16212	-1.33811	0.106936	-1.55391	0.334613
1416794_at	Arl6ip2	0.184431	0.184431	1.73708	0.309413	1.11059	-0.937467	-0.397889	-1.49754	0.528447
1416959_at	Nr1d2	0.0534812	0.0534812	1.46796	1.10313	1.51961	-2.28597	1.56789	-2.04087	1.26185
1417033_at	Ube2g2	0.540611	0.540611	1.05318	0.535769	1.80607	-0.922618	0.95564	0.404124	0.0918967
1417069_a_at	Gmfb	-1.14381	-1.14381	2.09029	0.835684	1.99558	-1.11704	0.791908	-0.527263	0.219447
1417335_at	Sult2b1	-0.178671	-0.178671	-0.131039	-0.213434	1.87422	-0.349953	-0.635728	0.201115	0.94007
1417502_at	Tspan7	-0.595944	-0.595944	3.00796	0.483056	1.49799	-0.78664	0.161002	-0.533004	1.09294
1417747_at	Cplx1	-0.76757	-0.76757	0.458508	0.95207	0.704349	-1.95445	1.23237	-0.437063	0.839887
1418245_a_at	Rbm9	-0.836989	-0.836989	2.08566	0.160724	3.30767	-0.747651	-0.336558	0.168943	0.351319
1418246_at	Rbm9	0.870734	0.870734	0.695332	0.0786289	1.53527	-0.797829	-0.182886	-0.944461	0.199279
1418768_at	Opa1	0.150141	0.150141	0.903983	0.492438	2.78576	-2.97983	0.38969	-0.746153	0.248532
1418889_a_at	Csnk1d	-0.0648533	-0.0648533	1.45069	2.08772	2.19203	-1.29972	0.95184	-1.02002	1.1433
1419029_at	Ero1l	-0.62214	-0.62214	0.231304	0.77315	0.664446	-1.68323	1.14691	-0.796096	0.909123
1419191_at	Hipk3	-0.478739	-0.478739	0.507184	0.78043	1.30056	-1.34495	1.0817	-1.52459	0.826805
1419223_a_at	Dtna	-0.332587	-0.332587	0.828312	0.955303	1.97897	-2.1393	0.170633	-1.16881	1.03343
1419251_at	Eps15	-0.5828	-0.5828	1.03637	0.395264	2.07486	-1.29658	0.131622	-1.3413	-0.600274
1419274_at	C80913	-0.271333	-0.271333	1.76474	0.345176	1.28086	-0.629251	0.660252	0.251373	1.13261
1419385_a_at	Ubqln1	-0.529791	-0.529791	1.55509	0.575077	0.890955	-0.61797	0.811706	-0.818127	0.625824
1419390_at	Pde10a	-0.40316	-0.40316	1.90194	0.419878	0.895094	-0.323969	0.74277	-0.516686	0.357417
1420533_at	Gucy1a3	-0.939167	-0.939167	0.0692455	1.29438	1.96375	-1.30228	0.581758	-0.834035	1.21002
1420610_at	Prkacb	-0.469748	-0.469748	1.53523	2.03815	2.47426	-4.88758	1.28234	-1.33604	0.931602
1420620_a_at	Rnf13	0.0341118	0.0341118	-0.088848	0.590031	1.40257	-0.596173	1.18169	-0.915948	-0.266832
1420652_at	Ate1	0.207203	0.207203	2.3158	0.00705058	0.540935	-2.45094	-0.471049	-2.53308	0.530993
1420669_at	Arnt2	0.368906	0.368906	-0.242114	0.894879	1.85323	-1.43839	0.245207	-1.87328	0.580822
1420670_at	Arnt2	0.313256	0.313256	1.40411	0.738398	2.2126	-2.11905	-0.633906	-0.84616	-0.56083
1420816_at	Ywhag	-0.497702	-0.497702	0.444258	2.62973	2.0271	-5.00986	-0.131404	-1.675	0.49173
1420856_a_at	Lancl2	0.0703349	0.0703349	1.32771	-0.112912	2.20596	-0.351892	0.715325	-0.351808	1.0447
1420867_at	Tmed2	-0.968181	-0.968181	0.231287	0.679849	1.47457	-1.73045	0.149349	-1.21362	0.593323
1420876_a_at	Sept6	-0.525032	-0.525032	0.11098	-0.447707	-0.0994705	-1.60843	-0.080767	-0.45319	0.417626
1420899_at	Rab18	-0.594395	-0.594395	1.26067	0.14451	1.75875	-0.568187	0.699719	-0.716308	0.636846
1420975_at	Baz1b	-2.57073	-2.57073	0.719896	0.390931	1.20001	-1.4053	-1.31125	-1.62897	0.521878
1421010_at	Mobp	-0.406794	-0.406794	-1.1666	-0.296335	1.29871	-3.51027	1.24607	0.182636	0.905951
1421013_at	Pitpnb	-0.200154	-0.200154	1.82944	1.02302	1.66894	-1.33508	0.449667	-1.40159	1.08545
1421026_at	Gna12	-1.31982	-1.31982	0.125592	0.272794	1.17308	-1.54538	0.00276117	-0.489738	0.314335
1421053_at	Kif1a	-0.253343	-0.253343	1.50207	-0.103019	1.09499	-1.6752	0.867435	-1.40131	1.23398
1421095_a_at	Trpc1	0.621382	0.621382	1.88222	0.503469	1.46938	-0.588944	0.470952	-1.00937	0.645818
1421102_a_at	Vamp3	0.704122	0.704122	0.457672	-0.170561	1.51153	-0.489324	-0.801744	-0.892179	0.0336809
1421116_a_at	Rtn4	-0.23486	-0.23486	1.53918	-0.225265	0.535359	-0.961123	0.238781	-1.30299	0.676289
1421142_s_at	Foxp1	0.00445408	0.00445408	0.373389	0.331865	1.82374	-0.919659	-0.572105	-0.983207	0.608149
1421251_at	Zfp40	0.34225	0.34225	1.62626	0.128335	0.343385	-0.902028	0.631401	0.392657	0.0394055
1421263_at	Gabra3	-0.333093	-0.333093	0.376895	0.0116907	1.52873	-2.52785	-0.615961	-0.812309	-0.446575
1421280_at	Gabra1	-0.0720979	-0.0720979	3.30757	0.759675	1.68584	-0.807709	1.30285	-1.7089	1.67224
1421281_at	Gabra1	-0.238832	-0.238832	1.75694	0.436614	1.19556	-0.252515	0.610389	-0.84973	0.699889
1421327_at	Mtap2	1.03863	1.03863	0.771298	0.527206	1.93845	-3.5905	-0.766145	-2.67183	0.0247404
1421328_at	Mtap2	0.598152	0.598152	-0.348586	1.07182	3.64899	-3.98192	-0.335945	-1.78415	-0.388623
1421448_at	Garnl1	-0.466245	-0.466245	1.95925	0.375298	0.920522	-0.444903	0.246049	-0.77546	0.158035
1421534_at	Fin15	0.979139	0.979139	1.03219	0.224965	2.61171	-2.89277	-0.630878	-0.00403484	0.187424
1421580_at	Cntnap1	-0.584755	-0.584755	0.470401	0.706583	1.38021	-1.53861	0.352959	-0.928698	0.560294
1421842_a_at	Scamp4	-0.72983	-0.72983	0.619229	0.616985	1.02646	-0.319199	-0.793199	0.298246	0.226836
1421845_at	Golph3	-0.790512	-0.790512	1.04117	1.66119	1.45121	-2.01856	0.484796	-1.45107	0.269376
1421846_at	Wsb2	-0.334413	-0.334413	1.05994	0.355796	0.435651	0.0534507	0.398765	-0.498639	0.215493
1421851_at	Mtap1b	0.929483	0.929483	-0.465201	1.13784	2.33528	-2.63004	1.38952	-1.06225	2.12864
1421862_a_at	Vamp1	0.591819	0.591819	0.223626	0.57121	0.751435	-1.5687	1.517	-1.13414	1.39351
1421869_at	Trim44	-0.497799	-0.497799	0.718833	0.709977	1.72982	-1.13568	0.5557	-1.10001	0.801535
1421876_at	Mapk9	-0.463802	-0.463802	1.59766	1.22178	1.52416	-1.92263	1.18738	-0.920352	0.921552
1421895_at	Eif2s3x	-1.30648	-1.30648	0.741993	0.933632	2.4558	-3.23288	0.513707	-1.19909	0.415669
1421924_at	Slc2a3	0.0119343	0.0119343	0.959017	1.4116	3.1228	-1.98225	0.75288	-0.470286	-0.0193468
1422036_at	Strn	-0.447314	-0.447314	0.862411	0.0378421	0.843367	-0.872043	1.7885	-0.240898	1.10893
1422223_at	Grin2b	-1.08814	-1.08814	1.44169	-0.0736985	1.41251	-1.52512	-0.761128	-0.966279	2.15084
1422526_at	Acsl1	0.654559	0.654559	0.902484	0.49148	0.713403	-0.709703	1.73709	-0.29438	0.470851
1422884_at	Snrpd3	-1.16361	-1.16361	2.07352	-0.360199	2.73136	-1.13112	-0.938955	-0.34179	0.537237
1422954_at	Zfp60	-0.779768	-0.779768	1.01896	0.906033	1.17715	-1.61802	0.0345782	-0.702199	0.327562
1422964_at	Rad23a	-0.296155	-0.296155	1.51891	-0.486815	0.888858	-0.670259	-0.236145	-0.775713	0.535048
1422966_a_at	Tfrc	0.0719641	0.0719641	0.252584	1.74958	1.31163	-1.69315	0.817482	-0.324915	-0.267883
1423010_at	Sacs	-0.689984	-0.689984	1.23431	1.26436	1.63819	-0.534486	0.120105	-1.26734	0.532996
1423053_at	Arf4	-0.251681	-0.251681	1.73292	0.569771	0.625132	-0.299385	-0.328996	-0.938143	0.635379
1423311_s_at	Tpbg	-0.0413361	-0.0413361	0.155796	-0.476843	0.717394	-2.02532	0.430993	-0.501397	-0.395201
1423363_at	Sort1	-0.11704	-0.11704	-0.108241	0.09732	0.911156	-1.59862	0.0845381	-0.102013	-0.51277
1423528_at	Bcas3	-0.133746	-0.133746	1.75527	0.746943	1.13581	-1.50035	0.166965	-0.401041	0.462466
1423598_at	Atp8a1	-1.19774	-1.19774	1.03626	0.316992	1.8276	-0.857644	0.747337	-0.933047	-0.215065
1423652_at	Hbld2	-0.503596	-0.503596	2.34004	0.304484	1.31586	-0.447268	0.632199	-1.04703	0.985044
1423720_a_at	Sara1	0.839014	0.839014	0.94045	0.371123	1.83142	-1.40769	0.485535	-0.39897	0.476377
1424164_at	Mrpl50	-1.22269	-1.22269	0.900891	-0.119701	1.69291	-0.406609	-0.790626	-0.829203	0.62753
1424307_at	Arhgap1	-0.211859	-0.211859	1.06469	0.966772	1.79396	-0.812251	1.11249	-0.955783	1.66271
1424332_at	Rab40c	0.610809	0.610809	1.46086	2.17661	2.90432	-1.17828	1.71502	0.372805	0.821152
1424486_a_at	Txnrd1	-0.495165	-0.495165	0.773641	0.150502	0.909578	-1.10661	0.425007	-1.68466	0.231496
1424913_at	2310044G17Rik	-0.0325158	-0.0325158	0.466183	0.638897	1.81945	-2.31067	-0.118713	-0.610538	-0.0481705
1425227_a_at	Atp6v0a1	0.256889	0.256889	2.22724	2.27082	1.76856	-3.60594	1.11766	-1.22037	1.09898
1425330_a_at	Ppm1b	-0.53261	-0.53261	1.83959	0.357777	1.02175	-0.442298	0.614694	-0.739225	0.301777
1425331_at	Zfp106	0.321363	0.321363	1.11151	-0.0909727	0.722655	-2.92189	0.788379	-2.11602	1.33314
1425382_a_at	Aqp4	-0.184766	-0.184766	1.14119	0.635129	1.83733	-1.11061	-0.881477	-0.430911	1.38219
1425459_at	Mtmr2	-0.336587	-0.336587	0.721133	0.138377	1.50567	-1.37061	1.1993	-0.0448965	0.030078
1425461_at	Fbxw11	0.457452	0.457452	1.4464	0.821551	2.75771	-1.28826	-0.0543399	-0.757283	1.0144
1425467_a_at	Plp1	-0.450985	-0.450985	1.28989	-0.601533	0.91326	-3.13318	1.27762	-1.54364	1.90085
1425490_a_at	Wdr13	-0.106664	-0.106664	1.09427	0.85767	1.86327	-2.10352	0.626466	-0.991925	0.835951
1425579_at	Gfra2	0.0349394	0.0349394	-0.357949	0.826635	1.52344	-0.720708	0.286684	-0.124573	0.266129
1425588_at	Ptprj	0.900527	0.900527	1.57312	-0.0731338	0.497602	-1.10542	0.222956	-0.167622	-0.733397
1425600_a_at	Plcb1	-0.309284	-0.309284	2.61608	1.6365	1.78035	-0.922186	-0.570061	-1.48069	0.736072
1425605_a_at	Lmbr1	0.437423	0.437423	1.25638	1.13164	1.2304	-0.901877	0.871434	-0.201035	-0.167086
1425622_at	Edil3	0.634992	0.634992	-0.186832	0.627991	1.76749	-1.98181	1.21303	-1.50098	0.185597
1425659_at	Tom1l2	0.270398	0.270398	2.2314	0.949874	1.33365	-1.47992	0.320548	-1.36817	1.78782
1425660_at	Btbd3	-1.11296	-1.11296	-0.399904	1.17276	2.19579	-2.42719	-0.10159	-0.80571	-0.139272
1425671_at	Homer1	-1.07925	-1.07925	0.214782	0.702182	1.45441	-1.65127	0.193542	-0.409123	0.161897
1425702_a_at	Enpp5	0.171822	0.171822	1.94405	0.230411	0.973777	-0.628332	1.50021	0.362139	0.496432
1425810_a_at	Csrp1	-0.459668	-0.459668	0.0434621	0.48329	1.07247	-0.863861	0.802406	-0.21813	-0.489009
1425855_a_at	Crk	-0.284493	-0.284493	1.52801	1.14932	0.267506	-1.27535	0.319294	-0.562461	0.818869
1425932_a_at	Cugbp1	-0.539391	-0.539391	1.52428	1.3169	0.949754	-0.16096	-1.45393	-1.56448	0.279038
1425977_a_at	Slk	1.12615	1.12615	0.530658	0.879342	2.40195	-1.36961	1.33495	-0.272564	0.33381
1426010_a_at	Epb4.1l3	-0.539145	-0.539145	1.98254	1.76571	0.171758	-0.669152	0.388896	-1.03728	-0.0029503
1426066_a_at	Dtna	-0.102565	-0.102565	2.0108	1.14577	1.32644	-1.82729	0.0888374	-1.12494	1.30574
1426098_a_at	Cast	-0.016251	-0.016251	0.00231921	-0.0694556	1.57827	-1.21577	1.06361	-1.09807	1.91109
1426313_at	Bre	-0.548707	-0.548707	0.667497	1.65871	1.69069	-0.846649	0.62083	0.273464	0.472656
1426328_a_at	Scn3b	0.201033	0.201033	1.34955	1.08896	0.862813	-1.8111	0.442604	-1.03056	0.766378
1426346_at	Prepl	0.75234	0.75234	1.26953	0.999317	1.43429	-2.70272	1.04533	-0.902224	1.03925
1426370_at	Mlstd2	-0.0572376	-0.0572376	1.03036	0.569477	1.07595	-1.1716	0.310051	-2.1378	1.24795
1426532_at	Zmynd11	-0.344161	-0.344161	1.53384	0.351238	0.993417	-1.0518	-0.0263657	-0.64436	0.99781
1427408_a_at	Thrap3	-0.807232	-0.807232	2.20438	0.951671	1.87555	-2.18422	-0.387896	-0.232755	-0.172309
1427463_at	Casd1	-0.567995	-0.567995	0.769703	0.404744	0.908686	-0.71033	-0.182569	-1.66213	0.815985
1427471_at	Fbxl3	0.704576	0.704576	0.755692	0.298371	2.03656	-0.635306	1.3029	-0.685232	1.21984
1427510_at	Gnai1	-0.117054	-0.117054	1.08447	0.0989121	1.47148	-2.70504	0.246741	-0.986277	0.309889
1427606_at	Usp27x	0.0512874	0.0512874	1.05731	-0.452355	0.272764	-1.57623	0.704675	-0.442757	0.80022
1427679_at	Lats1	-0.0616816	-0.0616816	-0.828362	0.752198	0.299661	-1.63918	1.25645	-1.06764	-0.202351
1427770_a_at	Slc2a3	-0.038718	-0.038718	0.516809	1.81497	1.62884	-2.62577	1.0422	-0.189994	0.53412
1427782_a_at	Crhr1	0.62676	0.62676	0.897906	-0.267264	0.450969	-1.57305	1.67901	-0.525566	0.927715
1428888_at	Tmem33	0.310388	0.310388	2.02236	0.125777	1.2954	-1.02568	0.458755	-0.928774	0.195259
1429040_at	Cdh11	1.27116	1.27116	-0.42893	1.40454	1.54521	-3.37778	0.340679	-1.5192	-1.15053
1429187_at	Tmed7	0.247441	0.247441	1.38567	1.12568	2.07627	-2.53582	1.39201	-0.58489	0.339211
1429241_at	9130020G22Rik	0.62816	0.62816	0.95846	0.369868	0.252052	-1.11982	1.68202	-1.19952	-0.166796
1429332_at	4632427E13Rik	0.397711	0.397711	1.32017	1.08766	1.66513	-0.594409	-0.0346408	-0.91817	1.05219
1429384_at	Csnk1g3	0.214838	0.214838	0.925425	0.380833	0.801957	-0.638048	1.56919	-0.0467124	-0.0166649
1429385_at	Wdr68	-0.600878	-0.600878	1.18785	0.836907	1.53929	-0.72592	2.00154	-0.778273	0.950164
1429517_at	Zfyve20	0.309333	0.309333	1.15955	0.384123	0.902021	-1.0412	1.12757	-1.74614	1.704
1429533_at	Immt	-0.412242	-0.412242	1.0185	1.21922	1.56308	-2.07117	0.564971	-0.480216	0.607786
1429591_at	Tacc1	0.908084	0.908084	-0.276031	0.0337007	1.65921	-2.66627	0.994785	-0.326102	0.978848
1429859_a_at	Arl2bp	0.0213267	0.0213267	1.82773	1.07647	0.917021	-0.170269	0.678192	-0.689179	1.18169
1430127_a_at	Ccnd2	-0.77403	-0.77403	-0.114514	0.865394	1.69205	-0.329196	0.142128	-0.252892	0.870347
1430533_a_at	Catnb	-0.270161	-0.270161	2.17376	0.165965	0.682646	-0.748734	-0.539502	-0.994112	0.716549
1430543_at	Clip3	-0.276823	-0.276823	0.630728	1.78299	1.09348	-2.52459	0.459679	-0.471143	0.589884
1430615_at	4921517B04Rik	-1.1302	-1.1302	0.406161	0.482868	0.655449	-0.6131	1.52285	-1.67293	-0.64143
1430826_s_at	Gcnt2	-0.194527	-0.194527	2.38473	0.798308	1.08301	-1.36306	0.0984382	-0.225428	0.33655
1430827_a_at	Ptk2	0.567642	0.567642	0.354543	0.495364	1.71319	-1.56487	0.102279	-0.03953	0.290362
1430829_s_at	Fto	0.0641622	0.0641622	0.541452	1.85465	1.81943	-2.724	0.884651	-0.526254	0.997919
1430976_a_at	Mrpl9	-0.359403	-0.359403	1.65782	0.987771	0.876857	-0.434235	0.544822	-0.0666647	1.45216
1431045_at	Fam49a	-0.612874	-0.612874	1.03338	0.642022	1.50181	-1.7446	1.15656	-0.237001	0.950003
1431214_at	LOC433762	0.28115	0.28115	3.72482	0.150906	4.97383	-1.30969	-0.684841	0.151075	3.31294
1431216_s_at	Dnajc6	1.12533	1.12533	-0.111968	0.560856	2.13034	-1.43372	0.231725	-1.12355	0.569369
1431229_at	Anks1b	-0.308434	-0.308434	1.99011	0.476734	1.56606	-1.76244	-0.657258	-0.59157	0.538297
1431252_a_at	Zfp655	0.0241401	0.0241401	0.218848	0.218832	1.68337	-1.21855	0.216479	-0.437257	0.273666
1431274_a_at	Hspa9a	0.369231	0.369231	1.15205	0.0314146	1.48772	-0.90972	1.1213	-2.1271	1.67753
1431385_a_at	Mbtps1	0.313869	0.313869	1.71287	0.716648	1.07714	-0.886928	1.19772	-0.718123	0.688928
1431431_a_at	Nfs1	-0.200652	-0.200652	0.963188	0.824702	1.54505	-0.778662	0.122887	-0.50113	0.372727
1431530_a_at	Tspan5	-0.566723	-0.566723	0.0988382	1.89142	1.80877	-2.48056	0.410403	-0.386132	0.274655
1431597_a_at	Nrip3	-0.101176	-0.101176	-0.673264	1.05263	1.99757	-1.58621	0.584551	0.24566	-0.170049
1431606_a_at	Angel2	0.321447	0.321447	2.42144	0.476272	1.30497	-0.646787	-0.272976	-1.00177	0.509542
1431644_a_at	Ica1	0.0188059	0.0188059	1.65213	0.709737	0.880013	0.0810006	0.642793	-0.361333	0.720314
1431645_a_at	Gdi3	-0.368632	-0.368632	1.74801	0.389052	1.43166	-0.51537	0.70304	-0.860455	1.04832
1431646_a_at	Stx6	-0.193106	-0.193106	1.15137	0.288796	0.852988	-0.593755	-0.243455	-1.03919	1.58856
1431655_a_at	Agk	-0.611904	-0.611904	1.90073	0.673678	1.06377	-0.474983	-0.333013	-1.07211	0.8733
1431686_a_at	Gmfb	0.0803138	0.0803138	0.434177	1.00951	1.9421	-1.86148	1.25	-1.1028	0.70703
1431717_at	3526401B18Rik	1.31552	1.31552	-0.922358	0.335832	0.979887	-3.39472	0.248586	-0.466064	0.467329
1431749_a_at	Rasgrp1	0.210685	0.210685	2.04819	0.702147	0.98293	-1.76153	0.71999	0.0356182	0.533284
1432272_a_at	Ercc4	0.079175	0.079175	1.51525	0.543799	0.581195	-0.886198	0.208218	-1.43751	1.38054
1432344_a_at	Aplp2	-1.10542	-1.10542	1.48015	1.35115	2.69377	-3.75023	0.722772	-1.26033	0.975487
1432589_at	Plcg1	0.979618	0.979618	2.03695	0.759849	3.54984	-2.22738	-0.58712	0.939487	0.790263
1433804_at	Jak1	-0.132315	-0.132315	1.86142	1.00918	1.51891	-2.61478	1.01638	-1.54293	1.5249
1434374_at	B930006L02Rik	1.0779	1.0779	0.238934	1.29665	1.8936	-2.14902	0.673041	-0.617945	1.15264
1434467_at	Atcay	-0.9355	-0.9355	1.13683	1.83306	1.46575	-2.26852	0.378559	-0.747481	0.575186
1436743_at	Igsf4d	0.154101	0.154101	0.031463	0.491586	2.12427	-1.43611	-0.409072	0.944561	-0.570662
1437102_at	Ythdf1	-0.849663	-0.849663	0.481952	0.772368	0.601977	-0.771553	-0.635625	-1.56044	0.328504
1437257_at	Wdr47	0.37392	0.37392	2.07291	1.15112	1.35296	-0.941805	-0.508586	-2.24848	1.12877
1437513_a_at	Serinc1	-0.25523	-0.25523	1.77946	0.809029	1.69449	-0.78448	1.06674	-0.862603	0.870895
1437879_at	Alg10	0.717525	0.717525	1.76979	0.796457	2.13492	-1.11031	1.29262	-0.336332	0.203429
1438040_a_at	Hsp90b1	-0.607916	-0.607916	1.77428	1.71321	1.0141	-1.08724	-0.489288	-1.40262	0.433491
1438207_at	Gbf1	-0.325554	-0.325554	0.308398	0.8405	0.950391	-1.86384	-0.35984	-0.996672	0.406613
1438550_x_at	Srr	0.34124	0.34124	-0.0395659	0.569993	1.63772	-0.823491	0.637132	-0.600475	0.315757
1438565_at	A830010M20Rik	-1.94449	-1.94449	1.24781	2.20617	2.77242	-2.87418	0.318007	-1.36637	0.642278
1439042_at	Adcyap1r1	0.91267	0.91267	2.18431	1.41764	1.73095	-1.19007	-0.134513	-1.37076	1.02269
1439083_at	Ahi1	-0.586399	-0.586399	3.21904	1.1644	0.869253	-1.33433	0.389808	-1.64591	1.01937
1439604_at	Adamts16	0.0515158	0.0515158	0.489193	-0.138943	1.5554	-0.784882	0.340658	-0.787343	0.566466
1440034_at	Stam2	0.0988895	0.0988895	0.195491	0.386625	0.715713	-1.83515	0.397815	-0.418946	0.511506
1440248_at	Casc4	0.388908	0.388908	2.65564	1.08175	2.99578	-0.287531	0.956864	-0.205455	3.18446
1440305_at	9530048I21Rik	1.86591	1.86591	3.45283	1.0603	3.18282	-2.90416	-0.802296	-0.680777	3.84498
1440318_at	Wdr35	0.00573895	0.00573895	1.72536	0.972733	1.23145	-2.32436	0.665283	-1.56461	0.66042
1441974_at	Camk4	1.81493	1.81493	3.29768	0.793093	2.63784	-1.5919	1.03789	-0.838781	2.27234
1443597_at	Crsp2	0.751907	0.751907	1.82288	1.07142	1.23939	-0.871058	0.777471	-0.951158	1.20442
1443612_at	Ano3	-0.510161	-0.510161	2.28158	0.592469	0.950797	-0.837728	1.32361	0.172456	0.365786
1444298_at	Ipcef1	-0.0210879	-0.0210879	-0.439045	0.874544	1.75035	-1.73994	0.903104	-0.296463	0.288535
1444333_at	Strn3	0.891548	0.891548	1.02562	0.838673	1.71637	-0.756772	0.237223	-1.45722	0.83445
1445081_at	Scai	-0.506433	-0.506433	0.194508	1.31443	1.80498	-1.81581	-0.875708	-0.961964	-0.552803
1447222_at	Hspa12a	0.313629	0.313629	-0.508348	0.578841	1.56002	-1.72483	1.07782	-0.99087	0.0172838
1448060_at	Sema6d	0.217073	0.217073	0.81825	0.370565	0.95799	-1.26105	-1.52515	-2.39917	0.415744
1448456_at	Cln8	0.462435	0.462435	1.75731	0.716551	1.2627	-1.66871	0.49402	-0.739553	-0.0133629
1448571_a_at	Gmfb	-0.091435	-0.091435	0.844017	1.22096	1.48404	-1.86897	1.36756	-0.665602	0.390586
1448603_at	Srpk2	-1.84235	-1.84235	0.887208	0.0624934	1.19578	-0.230843	-0.56776	-1.64601	0.627595
1448818_at	Wnt5a	0.304565	0.304565	-0.0626205	0.125457	1.64203	-0.582427	0.279835	-0.0460595	1.13896
1448844_at	Cyp5b	-0.549772	-0.549772	0.928369	1.89395	2.76462	-1.66701	0.177484	-1.28555	0.820525
1449228_at	Sh3gl2	0.111706	0.111706	1.89745	1.85028	3.09983	-2.35216	0.737273	-0.604145	0.88053
1449262_s_at	Lin7c	0.133503	0.133503	0.998783	1.15855	1.73554	-1.01802	1.17489	0.115441	-0.360428
1449548_at	Efnb2	-0.616907	-0.616907	1.11969	-0.28305	1.18185	-0.296399	0.649313	-1.58254	0.833481
1449552_at	Zfr	0.436845	0.436845	-0.031881	0.152923	-0.212083	-2.42543	0.373696	-1.60021	0.0890444
1449554_at	Tle3	-0.295929	-0.295929	0.159052	0.896058	2.26321	-1.75181	2.56799	0.601408	0.549545
1449885_at	Tmem47	0.297751	0.297751	1.83833	0.00886776	1.34479	-0.419282	0.351397	-1.17663	1.05756
1449888_at	Epas1	-0.474527	-0.474527	1.34523	1.34188	1.34337	-1.25299	1.79186	-1.81735	2.6971
1450039_at	Usp9x	-0.200919	-0.200919	0.93817	0.534055	1.13821	-0.985098	1.0858	-1.58482	0.853856
1450041_a_at	Tub	-0.269552	-0.269552	0.677858	1.50746	0.919492	-0.91013	0.750368	-1.40292	1.7066
1450073_at	Kif3b	-0.360674	-0.360674	0.592726	1.16122	0.880216	-1.68346	0.49519	0.304563	0.926801
1450076_at	Kiaa1430	0.40449	0.40449	0.555347	-0.0133381	0.808139	-1.10876	0.689521	-1.74313	0.713276
1450147_at	Nptxr	-0.152687	-0.152687	1.19858	1.01287	1.82262	-1.62852	1.41746	-1.15287	2.11302
1450247_a_at	Scamp5	-0.221679	-0.221679	1.79677	2.17219	1.48906	-1.4564	0.478691	-1.26225	0.933079
1450845_a_at	Bzw1	0.693556	0.693556	0.219622	0.689443	1.60024	-0.968799	1.29914	0.196409	0.696655
1451109_a_at	Nedd4	1.41223	1.41223	0.731168	0.780634	2.10607	-1.12709	0.830837	-1.47014	0.943369
1451543_at	Fbxo21	-0.514003	-0.514003	0.657193	2.41251	2.97182	-1.12257	0.473598	0.629319	0.193689
1451631_at	P15rs	0.169933	0.169933	0.840679	0.842552	0.824269	-1.71432	0.106771	-2.46063	0.681534
1451734_a_at	Dbn1	-0.867757	-0.867757	1.59343	0.870372	0.525929	-0.134419	-0.557903	-0.231048	0.429272
1452030_a_at	Hnrnpr	-0.348436	-0.348436	1.09319	1.52283	0.775149	-1.18279	0.788659	-0.727114	0.889889
1452427_s_at	Ptplad1	2.41117	2.41117	1.7227	0.610645	2.11226	-0.642315	0.197273	-1.33645	0.574842
1452430_s_at	Sfrs1	-0.458511	-0.458511	1.17968	-0.0264437	0.0754495	-0.830517	-0.754982	-1.58222	0.533658
1453550_a_at	Mlstd2	-0.0988593	-0.0988593	1.50744	1.25149	1.34525	-1.67109	0.161313	-1.02481	0.396281
1453559_a_at	Sel1h	-1.38485	-1.38485	1.93684	0.301476	1.25475	-0.760037	0.0635302	-1.25558	0.813963
1454106_a_at	Cxxc1	-1.35041	-1.35041	0.256334	-0.257207	0.354975	-1.76673	-0.563438	-1.19916	0.673969
1454250_at	Sec15l2	-0.531535	-0.531535	0.253172	1.73667	1.67454	-1.45327	1.22354	-1.88519	0.809691
1454904_at	BG066923	-0.000627253	-0.000627253	0.999011	1.00104	1.01784	-0.368241	-0.480261	-1.26356	1.92159
1455171_at	Suv420h1	0.970911	0.970911	1.85906	0.479756	1.73691	-1.10855	0.92222	-1.57245	1.50914
1455489_at	Lrrtm2	-0.703885	-0.703885	0.71913	1.96084	2.02998	-2.14579	-1.5223	-0.92489	-0.164443
1456080_a_at	Tde1	0.961742	0.961742	2.12389	1.08842	1.81104	-1.13489	0.701798	-0.383965	0.915504
1457142_at	Necab1	0.222504	0.222504	0.807504	2.04672	2.20354	-2.39419	-0.0161474	-1.43176	0.177637
1458499_at	Pde10a	0.337663	0.337663	1.74087	1.31236	0.848234	-0.509175	0.532357	-0.241038	0.166426
1460390_at	Sorl1	1.00807	1.00807	-0.197366	1.06891	1.53361	-2.3345	-0.521503	-0.733712	0.422564
1460476_s_at	1200015N20Rik	-0.911162	-0.911162	0.181614	1.50906	0.400162	-0.965484	-0.274999	-1.61237	0.227308
1415828_a_at	Serp1	-0.417624	-0.417624	0.827566	0.55549	1.54586	-1.47997	0.176009	-2.34655	1.21971
1415893_at	Sgpl1	-0.729345	-0.729345	-0.27643	-0.13361	0.621562	-1.51723	0.289366	-1.22094	0.767963
1416019_at	Dr1	-0.286416	-0.286416	0.510456	0.657666	1.02541	-0.932356	0.9392	-1.64029	0.642648
1416034_at	Cd24a	0.0512785	0.0512785	1.50288	-0.213592	0.810089	-0.743833	-0.0643653	-0.890936	0.280574
1416188_at	Gm2a	-1.17381	-1.17381	0.977087	-0.231075	1.78149	-0.40625	-0.669299	0.226652	-0.177285
1416204_at	Gpd1	0.390493	0.390493	1.82188	1.51709	1.17348	-1.23905	2.72766	0.598725	1.42315
1416529_at	Emp1	-0.01143	-0.01143	-0.224249	-0.210476	0.738192	-0.862854	-0.227127	-1.59928	-0.222369
1417029_a_at	Trim2	0.234524	0.234524	2.85263	2.46733	1.92448	-2.50927	0.919152	-1.02475	1.73424
1417514_at	Ssx2ip	0.695995	0.695995	1.54389	0.893831	0.292687	-0.44418	0.428076	-0.933916	0.283794
1417576_a_at	Otub2	-0.239418	-0.239418	0.935659	1.52251	2.04691	-1.31998	0.848066	-0.440332	1.29023
1417767_at	Cyp5b	0.995844	0.995844	1.37037	1.08917	2.31761	-1.14386	1.25489	0.177624	1.03785
1418227_at	Orc2l	0.700696	0.700696	0.782319	0.771805	1.58441	-1.21777	0.338623	-0.670942	0.303427
1418290_a_at	Ezh1	-0.57787	-0.57787	1.33758	1.31842	0.645778	-1.66341	0.692477	-1.0061	0.431909
1418431_at	Kif5b	0.0576311	0.0576311	2.20769	0.662786	0.547287	-1.68171	0.350279	-1.14988	1.74091
1418452_at	Gng2	0.731035	0.731035	1.08956	1.18091	1.93992	-1.17422	0.702765	-0.643546	0.487992
1418527_a_at	Fusip1	-0.345148	-0.345148	0.92708	0.821237	1.35234	-0.548157	-0.714651	-2.20264	0.977273
1418621_at	Rab2	-0.226506	-0.226506	1.80556	1.00214	0.0786591	0.0466022	0.949949	-0.279893	0.380723
1418819_at	Arl10c	-0.697983	-0.697983	1.89306	0.291119	0.912955	-0.409944	-0.00776594	-1.43261	1.13491
1418974_at	Blzf1	0.601452	0.601452	0.33968	0.063812	0.414524	-0.768008	0.285266	-1.56356	0.67916
1419190_at	Vti1a	-0.228872	-0.228872	0.5155	0.324893	1.26478	-1.17778	-0.302519	-1.66844	1.14206
1419828_at	6330567E21Rik	-0.363684	-0.363684	0.603276	0.0706899	0.309344	-1.08456	-0.82337	-1.53668	-0.322441
1420472_at	Mtpn	-0.89488	-0.89488	1.03584	2.68986	1.50561	-2.33344	0.868289	-1.70781	0.765525
1420651_at	Ate1	-0.844638	-0.844638	1.35077	0.0526513	0.320404	-0.765435	0.200502	-1.63413	0.564468
1420948_s_at	Atrx	0.899848	0.899848	0.430703	0.692472	1.61197	-1.14234	0.478416	-1.21058	0.357951
1421018_at	C9orf21	-0.37061	-0.37061	-0.440751	0.959281	1.665	0.0832815	-0.760942	-1.61396	1.38676
1421146_at	Rapgef1	0.322794	0.322794	1.68307	0.810795	0.403158	-0.386444	0.023795	-0.0207054	0.448835
1421181_at	Nptxr	0.0824836	0.0824836	0.84998	1.1989	1.20713	-1.39857	0.727151	-0.765737	1.75056
1421189_at	Gabrb3	-0.0475165	-0.0475165	1.32372	2.27364	1.88865	-2.70105	1.04182	-1.08951	1.19942
1421190_at	Gabrb3	0.842625	0.842625	1.0838	1.82633	2.37235	-1.99313	0.38848	-0.359271	0.397774
1421239_at	Il6st	-1.70616	-1.70616	-0.194069	0.747549	0.843907	0.0476185	-0.693727	-0.917703	0.367107
1421268_at	Ugcg	0.378926	0.378926	-0.30704	0.322946	0.821173	-1.61387	0.350279	-1.0512	0.0898403
1421468_at	Kcnj3	0.809052	0.809052	0.205183	0.51789	0.457623	-1.6086	0.0429194	-0.797323	-0.296201
1421480_a_at	Adarb1	-0.494764	-0.494764	0.139359	0.399994	0.494226	-0.998566	-0.092387	-1.66902	0.799345
1421568_at	Kcna6	-0.327857	-0.327857	0.355248	1.72716	1.38229	-1.40932	-0.40558	-0.874365	0.103726
1421673_s_at	Stx1b2	0.0816788	0.0816788	1.9513	1.27829	0.868725	-0.776984	0.47575	-0.812601	1.30105
1421866_at	Nr3c1	-0.277495	-0.277495	0.604732	-0.0145314	0.734005	-1.98052	0.000684747	-2.48222	0.944096
1421877_at	Mapk9	0.352372	0.352372	0.583562	1.48955	1.82871	-1.80007	0.400265	-0.922913	0.935111
1422044_at	Ndst1	0.511809	0.511809	1.27423	1.58813	1.49656	-1.34201	0.777026	-0.268042	0.705198
1422136_at	Uhmk1	0.346793	0.346793	0.730853	-0.087151	0.135765	-0.728878	-0.271642	-2.16975	0.234334
1422197_at	Kcna2	-0.357038	-0.357038	1.2594	1.71344	1.28897	-1.53377	0.955471	-1.42076	2.0742
1422329_a_at	Ntrk3	-1.15424	-1.15424	1.99563	1.18665	0.401937	-0.746253	0.754532	-0.885095	1.66697
1422845_at	Canx	-1.88203	-1.88203	0.411384	0.107824	0.892469	-0.475264	-0.502321	0.153818	-0.804002
1422919_at	Hrasls	0.573715	0.573715	1.07395	0.900262	1.62722	-0.673759	0.0160287	-1.18431	0.967604
1422969_s_at	Ihpk1	0.924856	0.924856	1.00457	0.734034	1.59932	-1.00297	1.17529	0.179172	0.056322
1424070_at	Napg	-1.19512	-1.19512	0.54066	0.320841	0.819313	-1.36365	-0.217123	-2.12041	0.438144
1424178_at	Tmem38a	0.38944	0.38944	1.6272	1.94474	2.72473	-1.31441	0.21087	0.817742	-0.443053
1424570_at	Ddx46	-1.50428	-1.50428	1.22993	1.05551	-0.043319	0.00118391	-0.154461	-0.812375	0.312384
1425023_at	Usp3	1.47457	1.47457	0.461267	0.848365	1.624	-0.771321	1.34692	-1.02767	1.16155
1425444_a_at	Tgfbr2	0.755674	0.755674	0.878659	0.27685	0.606887	-0.273127	-0.471755	-2.69432	0.645987
1425748_at	Diras1	-0.742656	-0.742656	0.708606	1.69432	0.348425	-0.997434	0.0087837	-0.680296	1.08947
1425861_x_at	Cacna2d1	0.852622	0.852622	-0.0490174	1.37762	1.79915	-1.8188	0.290076	-0.991397	0.195378
1425896_a_at	Fbn1	0.767915	0.767915	0.28822	1.00941	1.55442	-0.762446	1.36993	-0.230836	1.03332
1426277_at	C730025P13Rik	0.712831	0.712831	0.529086	-0.306853	0.226876	-0.155538	0.858339	-1.81475	0.32341
1426341_at	Slc1a3	-0.778366	-0.778366	1.05887	0.366602	0.322831	-0.56872	0.0186631	-1.57331	1.59804
1426837_at	Metap1	-0.840782	-0.840782	0.805933	0.752102	0.86079	-1.09106	-0.327618	-2.18084	0.85894
1427037_at	Eif4g1	-0.305704	-0.305704	1.39248	1.98239	1.13729	-2.41359	-0.656902	-0.976524	0.620261
1427189_at	Arih1	0.715687	0.715687	0.206316	1.08852	0.74767	-0.652585	-0.314959	-2.49697	1.04556
1427430_at	AI848100	-0.109577	-0.109577	0.349884	1.46209	1.53643	-0.620295	0.0929345	-0.901274	0.0635335
1427540_at	Zwint	-0.450223	-0.450223	0.667544	0.181146	0.827723	-0.61302	-0.217374	-1.43308	1.56879
1427763_a_at	Camk2d	-0.365252	-0.365252	0.889836	1.53695	0.915248	-1.41894	0.232091	-1.08879	0.846203
1428376_at	4932415G12Rik	0.324421	0.324421	1.1664	0.547607	1.52228	-1.51675	0.703739	0.0606966	0.705886
1429003_at	Skiip	-0.700529	-0.700529	1.34871	0.987014	2.22822	-1.67019	0.137588	-0.164096	0.0139788
1429170_a_at	Mtf1	0.0725799	0.0725799	0.0412963	0.87135	1.43263	-1.10977	2.19202	-0.549523	0.705571
1429190_at	1110007C02Rik	0.265188	0.265188	1.08405	0.725826	0.402967	-0.976749	0.534906	-2.13283	1.67907
1430981_s_at	Gpbp1	0.564766	0.564766	-0.0965971	0.902331	1.39084	-1.56071	0.619396	0.154696	-0.219105
1430984_at	Oazin	0.147664	0.147664	0.813159	2.07688	2.15292	-1.87767	1.51355	-0.519122	0.583978
1430987_s_at	Wbp11	0.383597	0.383597	0.961216	1.65388	1.65513	-2.06553	0.199637	-0.363154	0.553644
1430999_a_at	Scoc	-1.01599	-1.01599	1.13051	1.72707	1.45826	-0.394171	0.707823	-0.538896	1.01259
1431031_at	Arid4b	0.375661	0.375661	0.807488	0.940232	1.24698	-0.202979	1.0288	-1.71995	1.39509
1431042_at	1700019B16Rik	1.21235	1.21235	0.376715	1.99036	2.55963	-1.32733	1.09827	-0.143587	1.01216
1431183_at	1700066M21Rik	-0.253325	-0.253325	0.165244	1.50636	1.21496	-0.123628	0.199038	-0.173748	0.306279
1431197_at	Arl6ip2	0.478585	0.478585	2.41403	1.01163	1.23336	-1.30661	-0.288112	-0.312025	-0.0652994
1431206_at	5730601F06Rik	0.32229	0.32229	-0.713599	0.92312	1.37228	-2.04029	0.750938	0.240031	-0.411716
1431932_s_at	Trim44	-0.165381	-0.165381	0.99056	1.78816	1.4706	-1.44361	0.493613	-0.657532	0.258085
1432417_a_at	Tspan2	1.91366	1.91366	-0.13808	0.811012	1.44648	-1.43805	1.77835	-1.1292	-0.138672
1433479_at	5730410I19Rik	0.167393	0.167393	0.45922	1.34972	1.66298	-0.462441	0.801952	-0.0206572	0.370697
1433926_at	Dync1li2	1.06737	1.06737	0.270359	0.231746	1.52425	-1.32002	-0.194766	-0.789357	-0.384405
1434751_at	Ids	0.478636	0.478636	0.00641792	1.80827	1.44113	-2.92727	0.70432	-0.186288	-0.35194
1435134_at	Aadacl1	1.4749	1.4749	-0.312851	1.25323	1.7906	-1.42719	0.644198	-0.959287	0.229838
1435145_at	Igsf4d	0.345987	0.345987	0.53177	1.48838	2.4614	-2.03108	0.227598	0.946324	-0.363973
1437107_at	Rab6b	0.464964	0.464964	1.04804	1.87157	2.21543	-2.97106	0.749699	-1.17346	1.45833
1437650_at	A930014K01Rik	0.644935	0.644935	0.607152	0.415848	1.71852	-1.22777	0.719543	-0.114343	0.746028
1437937_at	Ccbp2	0.349031	0.349031	0.0957404	0.38459	1.59123	-0.470285	0.642565	0.0575935	0.417091
1438686_at	Eif4g1	0.0292642	0.0292642	1.205	0.845008	0.321632	-1.15255	0.955396	-1.68065	1.6424
1438774_s_at	Pgm2l1	-0.0845063	-0.0845063	0.781986	1.54486	-0.188064	-1.57475	0.548166	-0.54863	0.942771
1439850_at	BC066028	0.695634	0.695634	2.15868	1.63681	2.23625	-0.783745	1.03437	0.126537	1.10002
1441246_s_at	Dpysl5	0.0166016	0.0166016	0.84689	0.163829	0.711855	-0.656232	0.470644	-0.891624	1.56194
1442046_at	Apxl	1.24993	1.24993	1.06155	1.32854	1.16734	-1.61809	0.409283	-1.99131	0.128856
1444141_at	Snx13	-0.0563587	-0.0563587	1.38427	1.32514	1.52527	-1.11416	1.23739	-0.790258	0.732589
1444439_at	Bri3bp	0.121363	0.121363	-0.0398227	0.464297	1.09809	-0.383036	-0.274497	-1.67547	1.2387
1445315_at	Wnk2	0.69398	0.69398	-0.227144	0.367679	1.78123	-0.896939	0.372397	-0.259312	0.448718
1448216_at	Syngr3	-0.777754	-0.777754	0.194039	0.491868	0.883997	0.0142722	-0.91495	-0.632992	0.412512
1448256_at	Gosr1	0.636429	0.636429	-0.112329	0.441869	0.717465	-0.423934	0.952923	-1.60123	0.2098
1450016_at	Ccng1	0.490188	0.490188	0.758082	1.84674	1.86342	-1.28225	1.9827	-0.47728	0.0612541
1450153_at	Gopc	0.553667	0.553667	1.13595	0.191285	0.137409	-0.460431	0.681484	-1.8008	1.41919
1450166_at	Ids	0.502468	0.502468	0.911953	1.5846	1.71638	-1.22514	1.20517	-1.62092	1.06931
1450219_at	Htr1a	0.298297	0.298297	0.211985	0.246915	0.776206	-0.812387	0.33263	-1.52523	0.710216
1450437_a_at	Ncam1	-0.0274592	-0.0274592	0.171847	0.708077	0.639807	-1.52352	0.789412	-0.45146	-0.0747446
1450451_at	Spock2	-0.872808	-0.872808	0.576552	0.911855	-0.180233	-1.15302	-0.815466	-2.33149	0.626707
1451667_at	C530043G21Rik	0.125834	0.125834	2.69849	1.66357	0.899008	-0.98336	-0.274532	-2.80609	0.914913
1452137_at	Acbd3	-0.509871	-0.509871	1.08487	0.300705	-0.0429346	-0.343823	0.192243	-1.59163	0.881066
1453179_at	Phca	0.415227	0.415227	0.216858	0.881652	1.62687	-0.859503	0.215139	-0.00348495	0.0302101
1453860_s_at	Nr3c1	-0.650865	-0.650865	0.349095	0.523714	0.84876	-0.772235	-0.246522	-2.50905	1.11958
1453949_s_at	Lypla1	0.222894	0.222894	1.34553	1.38636	1.23509	-0.435497	0.621567	-1.51407	0.826653
1454120_a_at	Pcgf6	0.510359	0.510359	0.714212	0.776179	1.62595	-0.871365	0.0258206	-0.257875	-0.516236
1454174_a_at	CXorf56	0.418941	0.418941	1.03632	1.38458	2.46005	-0.96083	0.669903	-0.972799	1.07202
1455734_at	Crbn	0.155907	0.155907	1.21474	0.736664	1.52745	-0.618567	0.890022	-0.0975237	0.414448
1456343_at	Slc35f1	0.591444	0.591444	1.02158	1.08981	0.542343	-1.74389	0.414144	-0.410415	-0.028507
1456874_at	Flrt2	0.129181	0.129181	0.563864	0.585702	0.380939	-1.72497	-0.106452	-0.169324	-0.64803
1458129_at	Rora	-0.303068	-0.303068	-0.070657	1.47806	1.70984	-2.09315	-0.646722	-1.28318	-0.014536
1459430_at	Gpr158	0.349492	0.349492	1.77611	1.31046	0.765039	-1.19179	1.29059	-1.0711	1.1269
1416467_at	Ddx3x	-0.148196	-0.148196	2.70707	2.12629	1.6642	-1.4143	0.37126	-0.444337	1.18045
1416835_s_at	Amd1	0.968528	0.968528	1.56109	1.89022	1.64379	-1.79066	0.448284	-0.759085	0.899154
1417620_at	Rac2	-0.622229	-0.622229	0.454439	-0.144157	0.00789406	-0.789951	-0.255822	-1.54004	0.284484
1418082_at	Nmt1	0.250822	0.250822	1.45529	1.63436	1.83063	-0.489474	0.436801	0.108889	0.162485
1418132_a_at	D7Wsu128e	0.880684	0.880684	1.09609	0.474002	0.227041	-0.41586	-0.406281	-1.86863	0.629114
1418231_at	Lims1	0.239933	0.239933	0.326082	0.823303	0.570036	-0.754663	0.492183	-1.8363	0.588281
1419250_a_at	Pftk1	0.512647	0.512647	0.246351	2.21162	2.02294	-2.16458	0.443277	-0.395961	0.272096
1419361_at	Ss18	-0.660861	-0.660861	0.273543	0.129371	0.471304	-0.509308	0.453728	-1.6906	0.62899
1419662_at	Ogn	-0.00434183	-0.00434183	0.203443	1.07495	1.41335	-0.203861	0.480793	-1.39797	2.79318
1419678_at	Lats2	-0.519839	-0.519839	0.607447	-0.197598	0.776211	-0.14663	0.312489	-2.57469	1.64314
1419734_at	Actb	0.0657706	0.0657706	0.0927066	0.0343159	0.0308252	-1.82973	0.323521	-1.48556	0.921375
1420534_at	Gucy1a3	0.783419	0.783419	0.257354	0.987518	1.69637	-0.688546	-0.791354	-0.369339	-0.178578
1421143_at	Diap1	0.993066	0.993066	1.56162	0.851372	0.718529	-0.588503	0.0635353	-0.718559	0.93691
1421198_at	Itgav	-0.220112	-0.220112	-0.0309167	1.38262	0.998372	-1.00404	1.79806	-1.60281	-0.0274863
1421216_a_at	Ids	0.0922522	0.0922522	1.42615	1.86495	2.07528	-1.99076	1.38039	-1.37979	0.775517
1422063_a_at	Pex5	-0.953129	-0.953129	0.492219	0.335809	0.56313	0.259629	-0.472436	-2.13053	1.49995
1422626_at	Mmp16	0.391367	0.391367	0.677017	1.76203	1.42602	-1.79617	-0.603316	-1.19206	0.935569
1422793_at	Pafah1b2	1.33654	1.33654	2.59352	2.12371	2.47597	-1.05604	0.239317	-1.58402	0.992594
1422834_at	Kcnd2	0.719857	0.719857	1.96051	1.69582	1.65131	-1.74686	0.632955	-1.0209	0.410108
1422882_at	Sypl	0.340862	0.340862	1.48768	1.00496	1.69005	-0.335132	-0.403719	-1.23636	1.05672
1423552_at	Leprotl1	0.0343308	0.0343308	1.45153	1.60392	1.47578	-0.980139	0.892775	-0.160541	0.709729
1423746_at	Txndc5	0.0210944	0.0210944	1.73525	1.18384	0.391095	-0.0729053	0.253921	-0.499873	0.478257
1423932_at	Cugbp1	-0.0795534	-0.0795534	0.250955	-0.049273	0.786509	-1.53354	-0.341305	-0.211919	1.17021
1424476_at	Camkk2	0.828143	0.828143	0.329511	0.932436	1.75885	-1.57815	0.383647	-0.166695	0.23013
1425147_at	2410075B13Rik	1.63457	1.63457	0.870556	0.456576	1.14042	-0.193717	0.930203	-0.869492	1.63775
1425393_a_at	Map2k7	-0.523517	-0.523517	0.865963	0.334107	0.22109	-0.767601	-0.0449484	-1.50008	1.4943
1426114_at	E030013G06Rik	-0.0176591	-0.0176591	0.656081	0.940535	2.18425	-0.745492	1.30348	-0.356063	1.39638
1426993_at	Xpr1	0.438954	0.438954	0.40122	1.50168	1.52219	-0.905584	0.868985	-1.20641	1.32783
1430640_a_at	Prkar2b	1.31999	1.31999	0.250902	1.3973	1.7249	-0.882427	0.498265	-1.16665	0.651613
1431196_at	Atp2c1	-0.434941	-0.434941	1.13476	0.148922	0.733574	-0.542184	0.134071	-2.8121	1.73605
1432269_a_at	Sh3kbp1	-0.372566	-0.372566	1.31821	-0.24047	0.310218	-0.934308	0.437925	-1.90478	1.00953
1435635_at	Pcmtd1	0.461875	0.461875	2.11859	2.60412	1.76081	-2.08386	1.07968	-1.3095	1.15734
1436910_at	Rasal2	-0.150604	-0.150604	-0.0585333	0.290609	1.18708	-0.766781	-0.325135	-0.671503	1.66102
1438801_at	Dnm3	-0.167352	-0.167352	1.54086	1.37782	1.04309	-1.63463	-0.400486	-1.30717	-0.531101
1442145_at	Gp5	-0.272543	-0.272543	0.129757	0.798013	0.552434	-0.375683	0.388403	-1.6848	0.695913
1446652_at	Reps2	1.19317	1.19317	0.949184	0.999379	1.33772	-0.910363	0.91679	-1.96333	1.047
1448152_at	Igf2	-0.781122	-0.781122	0.121227	-0.205294	0.318402	-0.422146	-1.05083	-0.781958	2.05673
1449866_at	Syt2	0.940216	0.940216	0.392875	-0.603386	0.157932	-0.398362	0.865329	-1.79867	0.126772
1450500_at	Uhmk1	0.43543	0.43543	1.38649	1.41731	1.07896	-0.524787	0.0767136	-1.9434	-0.668486
1451684_a_at	Bicd1	0.861466	0.861466	1.1116	1.32379	1.92228	-1.46057	0.712708	-0.0216171	-0.00945067
1451780_at	Blnk	-0.393	-0.393	-0.777981	1.31825	2.26863	-0.153253	-0.799103	-0.692123	0.766474
1453775_at	Rictor	0.569558	0.569558	1.11857	1.26631	2.0084	-1.28091	0.471227	-0.355553	-0.0256151
1455504_a_at	Mkrn1	0.0817453	0.0817453	1.20115	1.54456	1.34348	-0.205478	0.80393	-0.365057	0.785173
1455658_at	Cggbp1	0.738704	0.738704	0.162069	1.18196	1.38171	-0.585228	0.824632	-1.51724	0.319537
1460287_at	Timp2	0.153562	0.153562	1.70809	2.03078	1.40603	-0.716427	0.147917	-0.877181	0.855125
1418549_at	Cga	-0.124116	-0.124116	0.37198	0.0791512	0.446624	-0.297197	0.246431	-2.77913	0.896405
1418794_at	Cds2	-0.540155	-0.540155	-1.88952	1.10143	1.01094	-1.05996	0.233651	-1.65587	0.696445
1418898_at	Lin7c	1.71352	1.71352	-0.0350086	0.220357	0.990236	-0.725063	0.133453	-1.26957	0.478998
1419088_at	Timp3	1.18042	1.18042	0.719445	1.71653	1.6943	-1.16292	0.688385	-1.36213	1.0989
1419641_at	Purb	1.57616	1.57616	0.954739	0.882492	2.43266	-1.71298	-0.379766	-0.503221	-0.0574009
1420402_at	Atp2b2	0.796002	0.796002	0.0413021	2.15106	1.81807	-3.3464	-0.250383	-1.25921	-0.0275971
1422099_a_at	Oprl1	1.17763	1.17763	1.97393	2.35768	1.96392	-1.59918	1.10669	-1.06412	1.23685
1422216_at	Mid2	0.745898	0.745898	1.21477	0.676093	1.66675	-0.681963	0.342365	0.202242	-0.40845
1423329_at	Gdap1	1.77261	1.77261	1.33669	1.35697	1.27934	-1.11594	0.921143	-1.19758	1.08888
1423661_s_at	Ctdsp2	0.124794	0.124794	1.53284	1.11484	0.977826	-0.0780216	0.725349	-1.0022	0.549611
1427592_at	Pcdh7	-0.334593	-0.334593	0.315593	2.15001	1.47186	-1.42585	1.17355	-1.66007	1.20038
1430395_at	4933409K03Rik	0.556432	0.556432	0.634284	1.67738	1.27237	-1.39532	1.09285	-0.713042	-0.111752
1430449_at	Kidins220	0.115935	0.115935	2.10021	2.06556	1.44153	-1.62311	0.243193	-1.37247	0.497452
1431382_a_at	Clip4	1.31745	1.31745	1.16147	1.51648	1.55711	-0.595792	0.721458	-1.03179	1.31351
1435770_at	Txndc13	1.22686	1.22686	1.58173	1.57847	2.03103	-1.46527	1.29042	-1.14556	0.746102
1439776_at	4930415J21Rik	1.46667	1.46667	0.610094	1.29213	1.05788	-1.78976	-0.207207	-0.968247	-0.504792
1449300_at	Cttnbp2nl	0.640211	0.640211	1.15872	1.07799	0.722907	-0.802581	1.57435	-0.0266642	-0.133131
1449334_at	Timp3	1.06471	1.06471	1.26481	0.895431	0.969147	-0.841633	0.29255	-0.339069	0.493914
1451762_a_at	Kif1b	-0.377806	-0.377806	0.973082	2.47357	2.15222	-2.18899	1.32183	-1.93417	0.72202
1452512_a_at	Ank1	-0.00470344	-0.00470344	0.660562	-0.00863833	0.181931	-0.513923	0.482096	-1.562	1.06741
1453956_a_at	Pftk1	0.526384	0.526384	0.761328	1.68202	1.92482	-2.27539	0.767661	-1.15985	0.364689
1458408_at	Samd8	0.32354	0.32354	0.989462	1.74527	1.63369	-2.53382	2.22548	0.398216	-0.96143
1417350_at	Pldn	0.0853502	0.0853502	1.37337	1.68405	0.81774	-0.291158	1.28167	-0.937022	1.56186
1420874_at	Ptk9	-0.408662	-0.408662	-0.470758	-0.489975	1.16159	-1.74295	-0.32276	-0.467073	-1.384
1437118_at	Usp7	-0.962695	-0.962695	1.33776	2.09849	1.22823	-1.89781	1.00131	-0.883665	1.01844
1439033_at	4930572I07Rik	0.011418	0.011418	1.34567	0.810716	0.758787	-1.9574	-0.43709	-1.02517	0.373193
1453263_at	Mak10	-0.103339	-0.103339	1.02571	1.83211	0.874207	-1.73826	0.524735	-1.61654	1.20992
1458676_at	Nktr	0.776404	0.776404	1.22382	1.50497	0.93816	-0.686572	-0.815937	-1.90567	1.0581
1460599_at	Ermp1	0.293836	0.293836	1.71976	1.06398	0.496503	-0.211028	0.404701	-1.25684	0.203256
1417012_at	Sdc2	0.500613	0.500613	0.24651	0.181256	-0.336663	0.0151427	0.210388	-1.56242	0.713308
1430971_a_at	Aqr	-0.694975	-0.694975	0.590145	0.625479	0.389873	-0.23634	0.400584	-1.50985	1.29947
1426795_at	Ptprs	-0.486501	-0.486501	0.146001	-0.22658	0.00734418	-0.567455	-0.161319	-1.7843	1.25121
1453589_a_at	6820431F20Rik	0.430094	0.430094	-0.413744	1.98076	0.797592	-2.2351	1.07977	-1.5479	-0.511488
1421933_at	Cbx5	-0.432979	-0.432979	-0.671998	1.13644	0.473448	-0.820841	-0.281949	-1.55336	0.417743
1421433_at	Zfhx4	0.399588	0.399588	1.54758	0.976613	0.554915	0.0506572	-0.507518	-1.38549	0.286144
1427708_a_at	Nf2	0.270829	0.270829	1.52791	0.797337	-0.242399	-0.232961	0.434115	-0.5889	0.487327
1452125_at	Thrap3	0.0247861	0.0247861	-0.213578	0.384163	1.82548	-1.17127	0.0306399	-0.906104	0.0761623
					CLUSTER 3
1415976_a_at	Carhsp1	-0.536072	1.5096	0.352136	0.791296	0.466233	-0.152429	3.81904	0.933919	0.763247
1416041_at	Sgk1	5.83565	3.91245	-0.593292	5.00886	2.35049	-0.262489	7.83542	7.28493	-0.879545
1416221_at	Fstl1	0.502758	0.791114	-1.72031	1.42545	0.223261	1.12249	1.54774	0.52305	0.587166
1416328_a_at	Atp6v0e	1.51324	0.911607	-0.5677	1.48167	1.58329	0.517352	2.64813	1.94	-0.0603491
1416730_at	Rcl1	0.443377	0.265743	0.13407	1.35905	0.428459	0.487576	1.6455	0.175996	0.838429
1416749_at	Htra1	1.92768	1.30846	-0.507263	1.34537	1.16395	0.933454	1.95834	1.12415	0.182777
1417310_at	Tob2	0.690166	0.140024	0.687522	1.00461	-0.0320143	0.355812	2.64977	1.31683	0.484824
1417500_a_at	Tgm2	-0.406959	1.43542	-1.21665	0.335973	0.779802	-0.368487	2.20285	1.16104	1.38469
1418250_at	Arfl4	-0.2683	1.9483	0.494386	2.41538	1.39993	0.455777	5.00612	2.79259	0.293306
1418729_at	Star	-0.536688	-0.00998579	-1.50056	0.462334	0.633021	0.283134	1.37983	1.1561	-0.341703
1418744_s_at	Tesc	0.582463	0.160742	0.598357	-0.353142	0.0539528	0.617368	0.853782	1.86953	-0.756507
1418753_at	Gfpt2	-0.108897	-0.490599	-0.633726	0.745312	-0.264441	0.636827	1.20083	1.80256	-0.348793
1418982_at	Cebpa	2.52587	2.44781	-0.299701	4.35036	2.55472	0.352255	3.63881	3.94223	-0.499342
1419654_at	Tle3	1.08666	0.939598	-0.697296	1.56253	1.41377	-0.177783	2.78446	1.59845	-0.108861
1420735_at	Gabrr2	0.709505	0.877144	-1.12227	0.850167	-0.72799	1.05607	2.67079	1.90128	-0.695422
1420918_at	Sgk3	1.61871	0.425109	1.87382	0.638688	-0.305022	0.506662	4.83594	2.20887	0.376309
1421821_at	Ldlr	1.62019	0.923016	-0.189392	0.542654	0.971635	0.115311	1.45676	0.79064	0.746618
1421840_at	Abca1	0.271855	-0.0153017	0.160856	1.61813	0.884985	-0.281359	0.892801	1.30978	-0.275226
1422820_at	Lipe	-0.221602	1.78558	-0.388657	0.792788	-0.598256	1.39282	2.03556	1.1143	0.670264
1423289_a_at	1810029B16Rik	3.15529	1.55535	-0.287981	1.13109	0.474438	-0.339062	6.52802	3.30479	0.120526
1424370_s_at	Psmf1	1.09644	1.26113	-0.0873547	1.61255	0.918446	-0.131255	2.34711	1.76768	0.236498
1424652_at	Fam176a	0.567197	0.851622	0.693224	-0.531365	0.560786	0.241114	1.66202	2.59196	0.151938
1424895_at	Gpsm2	0.618814	0.344938	-0.681991	0.394588	0.63494	1.00875	1.91216	0.650956	1.01576
1425362_at	Hrbl	-0.168382	0.718301	0.0847016	-0.277704	0.183277	0.524098	1.21591	1.75872	-0.375276
1427844_a_at	Cebpb	-0.0171468	0.824325	0.585871	1.55576	-0.182178	0.986822	1.57579	0.599812	0.325896
1427924_at	Stx17	1.14071	0.716047	-0.432243	1.31404	0.395659	-0.126135	1.80935	0.97564	-0.156061
1428003_s_at	Thtpa	0.883573	0.48558	-0.0854652	1.54471	1.10539	0.175502	1.34669	0.370045	0.042593
1428599_at	Kndc1	1.29447	1.58973	-1.17492	0.674529	0.22249	0.97849	1.28703	0.968724	-0.208523
1428758_at	1810054O13Rik	1.39202	0.633819	-0.204868	0.843056	0.96953	0.238545	0.81799	1.76118	-0.976921
1430798_x_at	Mrpl15	1.41184	1.1034	0.335351	2.39915	1.35964	-0.39957	2.36149	1.37486	-0.312835
1433507_a_at	Hmgn2	2.32718	1.56843	-1.62516	1.66197	0.885769	-0.957119	2.92104	1.93718	-0.629035
1433675_at	Rnu22	0.547978	2.41457	-0.770356	1.54795	1.42354	0.225058	1.17389	0.944904	0.559938
1434202_a_at	Fam107a	-0.561594	1.00043	-0.29356	-0.0767716	0.0898646	0.693853	0.768134	2.01324	0.778351
1434437_x_at	Rrm2	0.902575	1.60325	-0.74106	1.39055	1.75326	-0.118633	2.80958	2.26553	-0.535781
1434773_a_at	Slc2a1	3.47161	3.91364	-1.63532	3.0126	3.09725	-0.56574	3.74002	3.3919	-0.0567981
1434832_at	Foxo3	1.13575	1.62534	0.789564	0.789238	0.602619	-0.370975	1.46818	0.469594	0.451871
1435189_at	Frmpd1	2.29597	1.53969	0.476479	0.639631	0.102681	0.396997	3.12851	3.20993	-0.870692
1435314_at	Tph2	0.175556	0.589126	-0.162834	-0.143652	-0.284814	-0.0624353	1.56032	0.280351	-0.0396066
1435666_at	Mast3	0.348984	0.000943463	-0.660864	-0.865084	-1.4151	0.857183	2.20603	2.67338	-0.29534
1436105_at	2310015A05Rik	0.822122	0.306355	-0.214796	1.03862	1.41591	-0.844856	1.95785	0.730202	-0.153136
1436893_a_at	March7	1.8622	-0.430317	0.316354	0.0854033	0.488398	-0.360092	0.8229	0.537289	0.416643
1438427_at	Fam120b	1.49566	1.20599	0.0380426	1.92764	1.208	0.00168128	2.71166	1.38254	-0.260739
1438683_at	Wasf2	-0.0632119	0.87978	-0.142343	1.09829	0.720457	-0.373801	1.67812	-0.18202	0.676307
1440084_at	Map2k6	2.28607	0.942636	-0.0268526	2.19769	1.10746	0.960586	2.04384	1.5887	0.490647
1441247_at	Pla2g3	2.42894	0.934129	0.906543	2.32578	1.14874	-1.07176	1.8323	2.14442	-1.1914
1443745_s_at	Dmp1	-0.24971	0.571462	-0.913169	-0.0905834	-0.252185	1.22609	1.22333	1.56493	0.100901
1444177_at	2010316F05Rik	0.526185	0.43962	-0.424632	0.428752	0.213687	0.278891	1.68804	1.22205	-1.26127
1448231_at	Fkbp5	4.20871	3.58368	0.948115	4.94083	2.1112	1.15393	6.63601	5.57251	0.161244
1448830_at	Dusp1	-0.115085	-0.279911	-0.66285	-0.0967615	-0.42701	0.114541	2.88153	1.83937	-0.382285
1450522_a_at	H1f0	0.0657403	1.01851	0.164232	1.25861	1.61925	-0.500206	1.29941	0.326219	0.88866
1451174_at	Lrcc33	1.46538	1.8381	-0.449006	1.64982	1.1275	0.296457	4.35622	3.6572	-0.917956
1451626_x_at	U58494	-0.280559	-0.0811043	-0.596422	1.03206	0.732163	0.655442	1.94287	2.06474	-0.296696
1452264_at	Tenc1	1.41531	2.05497	0.775339	-0.0279805	-0.301527	0.70965	2.32031	1.17154	1.16858
1452534_a_at	X67668	1.18025	2.48911	0.528329	2.39367	1.80221	-1.08868	6.18545	4.76754	-0.227224
1452678_a_at	Ccbl1	0.79576	0.771434	-0.463339	0.269421	0.554866	-0.0693966	1.5411	0.867426	0.277306
1453238_s_at	AU018141	1.59301	2.09508	-0.342153	5.12683	2.04002	-0.790595	3.98923	2.427	0.450164
1453632_at	4930538K18Rik	0.9564	0.836559	0.0318508	0.058023	1.11045	-0.506308	1.67604	0.385539	0.955514
1453848_s_at	Zbed3	0.604077	0.91925	-0.906521	0.717287	0.971046	-0.692629	2.63724	1.16118	0.513715
1454673_at	Wasf2	1.43921	0.991587	-0.147825	0.795396	1.35476	-0.308553	1.68804	1.0721	-0.226892
1454858_x_at	Mettl7a	0.512792	0.260638	-0.37087	0.163524	-1.71971	0.277225	1.60543	2.25954	-0.652568
1454971_x_at	Tgfb1i4	0.916265	0.55225	-0.95082	0.0818807	-0.1915	-0.317001	1.61778	1.19231	0.396291
1455039_a_at	Sin3b	1.54681	0.229779	0.00695678	2.03215	1.73279	0.473119	1.40846	2.27415	-1.61927
1455238_at	Mum1l1	1.12409	1.64823	-0.203979	1.29002	1.15339	0.136847	1.32273	1.3936	-0.381576
1456209_x_at	Klf13	1.31927	-0.350608	0.166187	0.240689	0.119246	-0.53823	1.864	0.481313	0.207865
1456295_at	B230114P17Rik	0.902251	0.155294	1.30234	0.394313	0.641868	-0.0790948	1.81791	1.89715	0.279297
1457825_x_at	Tcn2	0.176499	0.847777	-0.535489	0.520702	0.687684	0.716236	1.56764	0.0867602	0.941
1457880_at	Rasgef1b	0.423896	-0.113631	0.120075	1.57192	0.894616	0.107746	0.636932	0.450008	-0.316077
1460458_at	Crispld2	1.59859	0.809109	-0.208816	1.40197	0.780748	1.12305	1.42765	0.314434	1.72577
1460462_at	Med18	0.171509	0.507332	-0.0555536	0.456978	-0.231444	-0.153276	2.04258	0.863552	-0.459516
1415698_at	Golph2	1.99358	1.10382	-0.0179645	2.63486	2.60392	-0.909236	2.4245	1.66495	0.88342
1415930_a_at	Map1l3cb	-0.408839	1.2388	-0.25368	0.506991	0.828181	-0.563858	1.64047	0.208842	0.897138
1415958_at	Slc2a4	0.454293	0.308864	-0.409114	-0.456253	0.16584	-0.8023	2.42179	0.718074	-1.53199
1415959_at	Slc2a4	0.0656035	0.63239	-0.149481	-0.10113	0.684896	-0.394978	2.63971	1.67611	-0.671742
1415975_at	Carhsp1	2.394	1.84694	-0.232044	1.15716	1.68779	0.0415491	3.84843	2.2268	0.148003
1415996_at	Txnip	2.9633	2.29033	-0.103411	3.49706	2.80529	0.563409	4.07069	3.32419	0.125316
1415997_at	Txnip	0.667352	1.82516	0.829492	2.70672	3.28779	-0.517484	4.34273	1.9331	1.14095
1416002_x_at	Cotl1	-0.13658	0.123738	-2.04468	1.13199	-0.447019	0.332389	1.55467	1.21281	0.311532
1416039_x_at	Cyr61	-0.38915	0.734651	-1.25003	0.439702	-0.315362	0.31213	1.67486	0.257061	-0.202814
1416067_at	Ifrd1	1.13393	1.30701	-1.12918	2.44822	0.578949	-0.38971	2.35384	2.25457	-1.16054
1416125_at	Fkbp5	4.25038	4.5874	-0.594382	5.70265	3.80089	0.582974	6.39727	5.20411	0.782661
1416129_at	Errfi1	2.43131	0.190379	-0.480856	2.63436	1.3837	0.229113	3.92533	1.97111	-0.297794
1416156_at	Vcl	0.716838	0.355072	-1.00542	0.532412	2.02569	-0.108001	1.07307	0.463584	0.292222
1416165_at	Rab31	1.24621	0.933125	-1.46799	1.07041	0.827383	0.189203	2.27864	1.21063	-0.67837
1416236_a_at	Eva1	0.0467901	0.962594	-1.61613	1.04076	1.58519	0.150836	2.12028	1.4762	2.12596
1416332_at	Cirbp	1.45179	1.82132	1.14131	0.855734	1.98308	-1.1848	2.02638	1.6438	0.131231
1416343_a_at	Lamp2	-0.434738	1.87339	-0.2693	0.724248	1.57089	-0.586208	0.643945	0.336223	-0.116831
1416391_at	Ptcd1	1.47743	1.12704	0.461031	-0.132396	0.0818579	-0.372562	2.03509	1.20908	1.16724
1416492_at	Ccne1	-0.0986743	-0.119896	-0.77734	0.487699	-0.755895	0.549939	1.95345	0.996084	0.219119
1416554_at	Pdlim1	0.516571	0.697723	-0.657893	0.328323	0.205959	-0.892693	2.03844	1.1181	-0.399508
1416605_at	Nola2	0.107433	1.75496	-0.396608	0.736202	0.127292	0.841246	1.20642	0.317249	0.518656
1416612_at	Cyp1b1	0.739135	1.06263	-0.339225	2.79388	2.41119	0.0928343	3.72703	2.46976	1.22143
1416613_at	Cyp1b1	0.173309	-0.251011	0.287494	1.53225	1.58022	0.130021	2.1672	0.855788	0.915217
1416623_at	Thbs3	1.05338	0.717867	0.835561	1.67561	0.68006	0.994991	2.93228	0.162754	0.165143
1416653_at	Stxbp3a	1.73981	0.655516	-0.319568	0.639863	0.536737	-0.0109507	2.18155	2.02878	-0.862906
1416713_at	Tppp3	1.45864	3.29713	-0.86439	1.3245	1.32156	-0.47918	2.64605	2.45538	0.0491599
1416772_at	Cpt2	0.682969	0.767878	-0.0023329	0.721598	0.563512	0.153926	1.96876	0.313267	-0.760986
1416778_at	Sdpr	2.12593	1.99061	0.177499	1.77804	2.4125	0.113076	2.84526	2.77949	0.00813424
1416779_at	Sdpr	1.54391	1.50907	0.38234	1.94085	2.97757	-0.0313807	2.85392	1.60638	1.37235
1416811_s_at	Ctla2a	1.57071	2.56941	-0.730759	3.47979	1.99713	0.424342	2.75879	2.0308	-0.0583028
1416926_at	Trp53inp1	3.81982	1.90833	-0.706277	5.68436	2.82608	0.0697225	4.35452	2.92557	-0.45485
1416927_at	Trp53inp1	0.75625	1.03233	-0.814685	0.942393	1.51704	-0.919875	0.90223	0.838335	-0.403361
1416930_at	Ly6d	1.20399	-0.346302	0.245725	-0.010023	0.171795	-0.314884	1.66851	0.602701	0.748477
1416981_at	Foxo1	1.18872	-0.0692316	0.897085	0.167523	0.0795732	0.335913	1.68738	1.51027	0.0890531
1416982_at	Foxo1	0.86933	0.377724	0.382204	1.22824	0.773415	-0.0302058	3.25806	1.75761	0.612212
1416983_s_at	Foxo1	0.755145	0.11979	0.0105674	0.409265	0.562246	0.18245	2.15315	2.03832	-0.159213
1417001_a_at	D4Wsu53e	0.324803	0.893237	-0.897835	0.0468445	0.904965	-0.887008	0.504145	1.55786	-0.357258
1417045_at	Bid	0.403273	1.98997	0.669794	2.83598	2.17431	0.246098	2.18057	1.55011	-0.0474532
1417066_at	Cabc1	1.10619	0.427315	0.774452	-0.00680092	-0.0985772	-1.26614	1.51038	0.180234	-0.016544
1417116_at	Slc6a8	0.620678	1.07346	-1.43173	0.223392	0.22851	0.174655	1.01959	1.54842	-0.855695
1417130_s_at	Angptl4	2.50605	1.12025	1.03284	3.26426	2.94451	0.0584999	3.34542	3.14805	-0.440688
1417150_at	Slc6a4	-0.0350088	0.546915	-0.797185	0.897284	-0.0309375	0.918009	1.86339	-0.149887	0.39151
1417168_a_at	Usp2	1.26056	1.3396	1.5074	-0.0912273	-0.51895	0.416449	2.55964	2.00506	0.233485
1417169_at	Usp2	0.600959	1.05749	-0.275984	-0.821127	-0.460799	-0.0999426	2.07186	2.27494	-0.632861
1417196_s_at	Wwc2	0.542716	0.741656	-0.134266	1.01191	1.57579	-0.30295	0.891918	1.52283	-0.311973
1417240_at	Zyx	0.402785	0.975603	-1.4697	1.51458	0.504624	0.124837	0.251371	0.539669	0.0585583
1417273_at	Pdk4	3.75074	3.60643	-0.490255	4.52303	2.43618	0.499888	6.32607	5.93286	-0.174271
1417303_at	Mvd	0.215392	0.583832	-0.168521	0.0502392	0.934143	0.314322	1.83698	0.950841	1.24743
1417309_at	Tob2	0.503661	0.923126	0.0553116	0.574223	-0.414944	0.65366	2.97636	1.13303	0.955461
1417394_at	Klf4	1.06164	0.251635	-0.751267	1.62599	-0.461787	0.027129	0.438282	0.663974	-0.226056
1417408_at	F3	-0.147339	2.20881	0.0463653	0.0301128	1.53473	0.00500095	0.923615	2.73609	-0.463096
1417409_at	Jun	0.541567	1.78268	-0.290596	3.38785	4.09644	-0.649952	1.69075	2.07905	-0.0123145
1417616_at	St6galnac2	0.148185	0.824182	-0.373697	0.279846	-0.348544	-0.0660017	0.64886	1.71077	-0.420847
1417629_at	Prodh	0.364857	0.623492	-0.147797	0.464434	0.466855	1.18772	1.85471	1.71476	1.21389
1417719_at	Sap30	0.0394303	-0.00851097	-0.487264	1.90288	1.20144	0.402256	1.80529	0.986455	-0.479747
1417770_s_at	Psmc6	0.135951	0.495724	0.214367	0.400811	0.50487	-0.202475	0.111714	1.58666	-0.755063
1417884_at	Slc16a6	0.845909	0.940482	1.68872	1.18	0.874005	-0.100215	2.60462	1.06061	0.426925
1417902_at	Slc19a2	0.0832536	0.0267562	-0.22611	2.16676	0.458917	1.10531	1.27492	1.45554	-1.55011
1417935_at	Mkrn2	1.76341	1.14747	-0.550479	1.18863	0.0308643	0.867507	1.08684	1.07338	-0.883581
1417976_at	Ada	1.14138	2.38242	-1.41889	0.650702	0.452288	0.714449	5.60568	2.52517	0.100122
1417985_at	Nrarp	1.50907	-0.234464	0.294493	0.507827	0.234239	-0.174202	1.37043	1.18822	-0.914545
1418066_at	Cfl2	1.2433	0.934848	-0.325051	1.78356	1.13359	0.311673	1.06663	0.861152	-0.775441
1418108_at	Rtkn2	-0.094336	0.660636	-0.361792	-0.648736	0.0506333	-0.906191	2.19277	1.14724	-1.45088
1418135_at	Aff1	3.03648	2.35623	-0.375837	2.19922	2.63135	0.273637	3.67028	3.6708	-0.573589
1418172_at	Hebp1	0.837249	0.7065	0.87933	-0.890638	-0.481217	0.542009	2.20524	1.02603	-1.13807
1418203_at	Pmaip1	0.831201	0.80342	0.146262	1.88211	1.85176	0.258407	2.26523	2.37484	0.874077
1418288_at	Lpin1	1.16224	1.67521	-0.997378	2.47309	1.05206	0.263877	1.01783	1.44405	-1.77024
1418300_a_at	Mknk2	1.57862	1.72309	-1.08828	2.32408	1.36822	0.323669	1.28463	1.14493	-0.446896
1418313_at	Zfp276	-0.233403	0.240282	0.392814	-0.998713	0.577923	-0.352261	1.52605	0.318799	-0.0829473
1418355_at	Nucb2	0.802059	0.532801	-1.17306	-0.299602	-0.138983	-1.15014	1.54287	-0.0322833	0.28159
1418443_at	Xpo1	1.75588	1.72085	-0.0273004	0.867495	0.994655	-0.36379	1.79658	0.987255	-0.394376
1418471_at	Pgf	1.18646	-0.138085	0.468821	-0.478934	0.096685	-0.530567	1.6926	1.46371	0.948425
1418476_at	Crlf1	-0.611238	0.707436	-0.253351	0.278542	0.57341	-0.487979	-0.219878	1.78959	-0.0716023
1418488_s_at	Ripk4	0.623059	0.715811	-0.0831353	0.143866	0.571476	-0.222333	2.34991	2.55051	-0.305824
1418532_at	Fzd2	2.75952	3.4018	1.73127	3.2345	1.01073	0.683908	4.62917	3.1872	0.471141
1418533_s_at	Fzd2	2.50377	3.30039	-0.261271	2.79433	2.01193	-0.426115	4.15062	2.30969	-0.38741
1418534_at	Fzd2	0.480525	1.63211	-0.527269	0.802921	0.255923	1.65294	1.65122	1.13254	0.382651
1418595_at	S3-12	3.71146	3.46521	-0.720718	2.51262	1.21408	0.0301317	6.77098	4.77441	0.332817
1418616_at	Mafk	0.304054	-0.11163	-0.857815	0.649442	0.034213	0.110562	2.37641	0.535705	-0.116524
1418739_at	Sgk2	0.213853	0.0353918	-0.502692	0.336131	0.336263	-0.830723	2.62711	2.81489	-1.96954
1418758_a_at	Pscd3	-0.0618612	1.4839	-0.731948	1.47293	0.848409	0.452352	1.382	1.89552	-0.637723
1418760_at	Rdh11	0.662972	1.00142	-0.318709	2.51467	1.16836	-0.499429	1.56497	1.3877	0.0246213
1418789_at	Sntg2	-0.787336	-0.926357	-0.0421741	1.56996	0.116471	0.555468	1.1499	0.802046	-0.214968
1418826_at	Ms4a6b	-0.168462	0.606469	0.538112	0.49858	1.37011	0.0380419	2.05119	1.22546	0.498527
1418892_at	Rhoj	0.381439	1.91839	-0.895739	1.80043	1.59792	-1.01295	4.95728	1.6939	-0.024052
1418901_at	Cebpb	0.887551	2.06846	-0.225371	1.3874	1.24923	-0.435787	3.44615	1.79582	0.072906
1419144_at	Cd163	0.74063	1.5875	-0.295915	0.749592	0.413977	-0.247056	1.75201	1.43022	0.527839
1419212_at	Icoslg	1.41052	1.52595	0.316943	-0.138941	0.455607	0.182655	1.20782	1.7874	0.484911
1419292_at	Htra3	0.610141	1.23171	-0.228648	-0.218156	0.46993	0.444433	2.03554	2.27806	0.248347
1419301_at	Fzd4	0.879926	1.4873	-0.0603514	0.927857	1.24512	-0.596652	1.61326	0.95063	0.714952
1419429_at	Cntfr	-0.152623	1.81847	-0.879981	2.81446	0.108129	-0.21495	1.08912	1.02281	-0.460712
1419599_s_at	Ms4a11	0.107508	-0.520653	-0.143939	0.824529	0.578927	0.2584	2.14714	0.909422	0.140447
1419655_at	Tle3	1.42923	0.598812	-1.67528	3.04585	0.881987	0.724545	2.14617	1.82813	-0.816598
1419689_at	Gpc6	0.48789	0.293002	0.0180067	1.628	0.459018	1.40998	1.79372	0.326356	0.326315
1419816_s_at	Errfi1	0.136913	0.863038	0.471371	2.27967	1.62041	-0.480239	4.46633	0.505502	0.326713
1419827_s_at	Kif17	-0.352873	0.13339	-0.707815	0.835338	0.463845	0.694251	1.54124	0.191167	0.10111
1419874_x_at	Zfp145	3.45766	4.78081	-0.59519	1.40621	1.41324	-0.0141082	4.253	4.83207	-0.694492
1420088_at	Nfkbia	3.16422	1.09102	-0.28273	2.98318	2.13346	0.534824	4.32467	2.76622	-0.226426
1420089_at	Nfkbia	2.69638	0.558815	0.0257801	1.37434	1.24902	0.491303	3.80617	1.23327	1.41343
1420150_at	Spsb1	3.81008	3.44447	-0.4199	2.38803	3.11732	-0.302472	3.718	2.56393	0.104785
1420345_at	Cldn14	-0.315798	0.184823	0.361761	-0.167137	0.378614	-0.489177	1.71199	1.58174	0.607657
1420357_s_at	Xlr3a	-0.451005	1.99057	-0.532621	0.911611	0.307967	-0.562333	1.06284	2.06625	-0.569769
1420376_a_at	H3f3b	0.257122	1.52827	0.0154476	1.28384	1.22072	0.0339158	1.30918	0.604865	0.733628
1420399_at	Gfi1b	-0.311527	-0.332698	0.233073	0.412673	0.726451	0.0923189	1.01542	2.70586	-0.845301
1420570_x_at	Tcl1b3	-0.761051	0.0427464	-1.3366	0.88903	0.350414	0.168322	1.84144	0.677559	0.256247
1420643_at	Lfng	1.01678	0.75346	0.0221637	1.76769	0.302815	1.29723	1.25943	1.72136	-0.335319
1420655_at	Pnpla3	0.329212	0.780186	-0.214359	1.54657	0.930497	-0.434443	0.59786	1.26832	0.0252972
1420657_at	Ucp3	-0.181279	-0.164384	-0.480352	0.643168	0.153192	-0.233252	1.99045	1.18897	0.105303
1420666_at	Doc2b	0.218441	0.417107	1.06457	0.589998	-0.0726931	0.955293	1.53442	0.690253	0.699952
1420760_s_at	Ndrg1	0.380921	0.929756	-2.47505	1.76868	2.31228	-0.672296	0.794711	0.680911	-0.664965
1420764_at	Scrg1	-0.20353	0.894569	-1.10693	-0.534695	0.242967	-0.678423	1.9962	1.3436	-0.253815
1420772_a_at	Tsc22d3	3.20105	5.45585	-0.241166	5.73645	2.85042	0.418467	4.43948	4.22905	-0.510492
1420821_at	Sgpp1	0.595766	1.94692	-0.778183	0.753522	0.263543	-0.0278026	1.99311	2.51801	-0.598421
1420822_s_at	Sgpp1	1.23466	0.942817	-0.768506	0.845133	0.853303	-0.414602	0.658834	2.28284	-0.95612
1420832_at	Qscn6	0.85485	0.710208	-0.168992	0.452643	0.353572	0.717255	1.78441	0.486635	0.955893
1420859_at	Pkia	0.737677	1.02014	-0.545136	0.792917	1.30345	-0.413048	0.00586687	2.49278	-1.08042
1420888_at	Bcl2l1	0.849201	0.287638	-0.444908	0.512663	-0.0662801	0.14319	1.97985	1.25354	-0.0769618
1420919_at	Sgk3	2.6542	0.836557	0.27531	0.483007	-0.0543845	-0.126499	6.81746	5.43257	-0.369266
1420962_at	Hapln2	1.24202	1.85173	-2.01854	0.742265	0.0336894	0.179375	1.22915	0.663529	-0.0353438
1420963_at	Hapln2	0.0313086	0.935162	-0.716613	0.32732	-0.330529	0.458873	1.66908	0.756372	0.390906
1421254_a_at	Sgcg	0.290621	-0.457502	0.244393	0.092988	0.227457	0.277169	1.56056	0.825034	0.398706
1421321_a_at	Net1	0.993376	0.327422	0.119305	2.72428	1.28341	-0.758906	4.18823	3.12301	0.497839
1421395_at	Zik1	0.442371	0.686185	0.0619305	0.844729	0.369181	-0.00828812	1.57976	-0.0191619	-0.383138
1421474_a_at	Spsb1	-0.182218	-0.385636	-0.150777	0.424256	0.578868	-0.322912	2.34946	0.495086	0.5867
1421528_a_at	Surf5	0.252531	1.87371	-1.1454	0.172176	1.37346	-0.495207	1.02141	0.938042	-0.146183
1421679_a_at	Cdkn1a	1.16218	2.54448	0.540793	1.68332	0.125584	1.61102	7.11644	3.28083	-0.704175
1421841_at	Fgfr3	0.381426	1.51988	-0.12728	-0.0720861	0.935424	0.0585896	1.15953	1.90782	-0.422106
1421863_at	Vamp1	0.221868	1.59506	-0.595408	-0.677454	0.0332867	-0.108134	1.10736	-0.0520848	0.565083
1421896_at	Elk1	0.328041	0.219312	-0.362168	1.12593	2.05192	-0.314903	1.62202	1.22197	0.301424
1421897_at	Elk1	1.222	1.8478	-1.11376	0.138781	0.826456	0.321348	1.39961	1.36468	0.171766
1422087_at	Lmyc1	0.355137	1.04454	0.312964	0.655059	0.127685	-0.229068	2.3069	1.00762	0.853194
1422088_at	Lmyc1	0.288763	0.288363	0.623438	1.30312	0.965804	0.372624	1.59998	1.14219	0.244394
1422110_at	Hr	-0.251228	-0.511769	0.279502	0.918105	0.0500838	0.156188	3.13012	2.56698	1.27907
1422264_s_at	Klf9	2.22836	1.48351	0.918474	3.8013	1.73802	-0.243583	2.53734	2.99935	-0.407964
1422535_at	Ccne2	0.26228	0.427247	0.286628	1.49381	1.82031	-0.120586	0.471644	1.26671	-0.269818
1422557_s_at	Mt1	0.360996	2.35007	0.222302	1.49976	1.23676	0.144622	2.773	1.7428	1.62155
1422573_at	Ampd3	0.479044	1.03404	-0.353786	0.584871	0.946708	-0.167028	1.39015	1.57203	-0.43596
1422575_at	Mxd4	0.53227	0.510307	-0.449761	-0.379905	1.14101	-0.292232	1.78437	1.59233	-0.0695863
1422598_at	Casq1	-0.0473047	-0.890959	-0.418853	0.292661	-0.0923114	-0.528715	1.98422	0.71433	-0.386847
1422637_at	Rassf5	1.01195	0.506468	0.228205	1.89072	0.569358	-0.407744	1.54802	0.0865066	-0.111063
1422638_s_at	Rassf5	-0.0100842	0.00096154	-0.747831	1.86015	1.33293	0.127243	0.20194	0.725257	-1.02756
1422644_at	Sh3bgr	0.321175	0.474904	-0.151663	-0.214569	0.00533488	0.0622868	1.87674	0.370635	-0.34834
1422645_at	Hfe	0.960098	0.25796	0.443239	0.658516	0.684217	0.379146	1.54036	0.204845	1.20176
1422660_at	Rbm3	1.26818	1.13796	0.561637	0.252723	1.37926	-0.260746	1.54675	1.21846	1.07411
1422677_at	Dgat2	0.273619	2.5308	0.941067	1.49284	0.40268	-0.468022	1.3356	1.67936	-0.066086
1422678_at	Dgat2	1.36958	1.79173	-1.02288	1.17157	0.662052	-0.0522549	1.86396	1.40429	-0.330087
1422683_at	Irak1bp1	0.208659	1.0066	-0.380745	1.04589	0.974968	-0.622317	0.490712	1.53834	-0.748498
1422702_at	Oazin	0.49879	0.681418	0.08589	1.71281	1.39639	-0.726302	1.59707	0.210442	0.469824
1422706_at	Tmepai	1.16872	1.57228	-0.318159	-0.15076	-0.51842	-0.441651	1.49345	0.560003	0.315593
1422818_at	Nedd9	1.0947	1.02727	-0.00530564	1.07049	0.71931	0.321962	0.775323	1.57005	-0.360815
1422822_at	Stard5	0.356574	1.27747	-0.268368	-0.100308	-0.242491	0.280061	1.60564	0.219278	0.646838
1422869_at	Mertk	0.527413	0.103198	0.224842	0.553061	0.584363	0.621844	3.40587	2.34659	1.7083
1423061_at	Arvcf	-0.0188451	0.330341	0.189035	-0.223759	-0.35463	0.188287	1.59213	0.512398	0.130863
1423062_at	Igfbp3	-0.18333	0.646427	-0.547099	1.33784	0.0274282	1.0939	1.75352	0.938864	-0.63
1423233_at	Cebpd	2.55817	1.58813	0.389093	3.55426	1.66437	0.639382	4.71719	1.73177	0.579411
1423306_at	2010002N04Rik	3.72641	3.54863	0.228635	4.71543	1.91285	0.44417	4.34261	4.31711	-0.356679
1423413_at	Ndrg1	-0.249743	1.60961	-0.735082	2.76475	1.51671	-0.535182	1.01444	0.581747	-0.644557
1423523_at	Aass	0.457377	1.20319	-0.0640824	1.09767	0.544407	0.222541	1.62142	0.748076	0.216886
1423568_at	Psma7	0.666059	0.441065	-0.0829233	0.22064	0.998255	0.698982	1.59581	0.0150942	1.1641
1423718_at	Ak3	0.584292	0.43701	-0.289593	2.04943	0.0517268	0.301901	2.0317	0.436644	0.313397
1423747_a_at	Pdk1	0.159105	1.00767	-0.283485	0.734413	2.06873	0.11748	1.37598	1.34401	-0.155202
1423804_a_at	Idi1	-0.0686332	1.03887	-0.160187	-0.00493804	1.62798	0.764906	-0.150861	1.96267	-0.57436
1423809_at	Tcf19	1.58516	1.39956	-0.319136	1.90323	2.42541	-0.312656	1.86273	1.1689	-0.17436
1423832_at	Prkag2	-0.497872	0.647828	-0.494609	1.96675	1.76168	-0.512155	0.849649	0.799695	-0.533435
1423853_at	C20orf103	2.08783	1.79312	0.830748	-1.19718	-1.2135	0.480624	2.56005	0.945088	1.23744
1423854_a_at	Rasl11b	0.972446	1.91741	-0.924478	0.316501	-0.673319	0.36886	2.07344	1.1769	-0.337115
1423915_at	Olfml2b	0.451583	0.698627	-0.652317	0.862055	1.10357	0.133608	0.884511	1.77103	-0.776626
1423920_at	Brrn1	-0.301217	-0.663731	0.0191753	1.02055	0.176976	0.502354	1.83656	0.567859	0.165183
1424143_a_at	Cdt1	0.241002	0.557531	-0.849629	2.2639	1.6269	0.485355	1.36026	2.03011	-1.14392
1424182_at	Acat1	0.92269	1.35962	0.159338	0.811525	0.306361	0.167544	1.08736	1.63909	0.125821
1424191_a_at	Tmem41a	1.00478	1.25661	0.163097	1.36706	1.26022	0.0689146	1.04676	2.09958	-1.42367
1424211_at	Bmscmcp	1.58695	2.20474	-0.317071	1.70251	1.15899	0.53267	2.03317	1.06349	-0.27094
1424228_at	Polr3h	0.156199	0.231377	-0.724546	1.13615	0.0656415	1.5518	0.542663	0.592594	-0.31411
1424359_at	Oplah	-0.831406	1.31533	-1.25516	0.351475	0.0405091	1.32954	1.05467	2.07671	-0.73271
1424369_at	Psmf1	1.23016	2.3942	0.00312086	1.66491	1.27388	-0.355117	1.83159	1.78287	-0.312598
1424409_at	Cldn23	0.198182	0.259476	-0.496869	1.49761	1.32626	-0.395017	1.8554	0.284951	0.32269
1424481_s_at	MGC38735	0.866066	1.24001	-0.0267261	1.14226	0.624947	-0.0926082	1.61785	1.81639	-0.51322
1424530_at	Sec14l2	0.859004	1.22499	-0.496058	1.18911	0.785556	0.617041	1.79204	1.46175	-0.354261
1424567_at	Tspan2	1.28106	1.09635	-1.88457	0.352887	0.732682	-1.44941	2.04751	0.014006	-0.475971
1424568_at	Tspan2	1.50349	1.7536	-2.3945	0.551396	0.887529	-1.12056	2.33536	1.11406	-1.42742
1424581_at	Stac2	0.142267	0.824524	-1.3115	0.129935	0.44309	-0.157712	1.68001	0.2088	-0.0824407
1424611_x_at	Trub2	1.52677	0.90637	-1.58601	1.17667	0.435653	-0.54871	1.81255	1.89718	-2.15617
1424638_at	Cdkn1a	5.75338	5.753	-0.342425	3.22166	1.39377	0.662516	9.12234	7.82172	0.811899
1424648_at	Rabl4	0.208531	1.54103	-1.01965	0.0331999	0.157815	-0.275953	1.90913	1.17953	-0.502071
1424671_at	Plekhf1	2.5967	2.10939	-0.440572	1.8013	2.05531	-0.294124	4.97237	3.53084	0.9556
1424682_at	MGC14560	-0.0707029	1.75782	0.221571	-0.185822	0.38222	-0.118196	1.23437	0.402797	0.476927
1424737_at	Thrsp	0.991122	1.80409	-0.163053	2.53156	1.81051	1.3748	1.86164	1.36673	0.983691
1424902_at	Plxdc1	1.09482	0.601039	-0.737701	1.00497	0.915445	-0.48171	1.18959	1.21606	-1.64192
1425139_at	Sesn2	-0.211856	-0.0256042	-0.230234	1.00312	0.235208	0.028697	1.84852	0.491655	-0.00555265
1425140_at	Lactb2	1.31448	1.97394	-0.310011	1.8534	1.48911	-1.15085	1.71564	0.226198	-0.575083
1425179_at	Shmt1	0.738549	1.11606	-0.806558	-0.782114	-0.523398	-0.128318	3.66094	0.700051	-0.04528
1425231_a_at	Zfp46	0.607586	-0.450421	-0.250167	0.289506	0.206736	0.137776	1.54726	0.257817	0.355466
1425281_a_at	Tsc22d3	5.48062	3.20946	-1.06755	6.99029	2.91942	0.180335	4.68876	3.72864	0.3706
1425381_a_at	Trfr2	0.338845	-0.0726926	0.199826	1.65519	1.20706	0.20392	0.49276	1.62848	-0.885902
1425428_at	Hif3a	1.07269	1.35938	-0.406049	1.54345	1.62259	-0.082157	3.4082	3.26437	-0.414439
1425429_s_at	Hif3a	-0.339147	0.322065	-0.685737	0.542732	0.455334	-0.334606	2.68643	1.52276	0.181925
1425460_at	Mtmr2	0.815065	1.18015	0.0766013	0.207378	1.13528	-0.73579	1.65571	1.6141	-0.956715
1425529_s_at	C10orf26	1.20735	1.81336	-0.147207	1.63678	0.653852	-0.180645	2.29051	1.26378	-0.192081
1425557_x_at	Dsip1	1.97238	1.62764	-0.996514	2.14277	1.02497	0.206735	1.82587	1.75033	-0.344429
1425601_a_at	Rtkn	1.91874	2.479	-0.381798	1.46898	0.812926	0.387177	2.32761	2.17775	-0.907179
1425638_at	Centa2	0.113578	0.874189	-0.160633	1.12355	0.355376	0.794093	1.70102	-0.118848	0.82329
1425656_a_at	Baiap2	-0.249121	1.19635	1.28928	-1.0746	0.524146	0.205146	1.55656	0.942378	0.495264
1425742_a_at	Tsc22d1	1.52208	0.993838	-0.678437	0.45835	-0.176885	-0.0619903	1.7267	0.53252	0.888754
1425769_x_at	Cklf	0.250928	0.320592	0.311335	0.549619	-0.227107	0.29556	1.67461	0.806962	0.384518
1426063_a_at	Gem	-0.238023	-0.168748	0.0644184	0.721017	0.640159	-0.271059	1.53242	-0.023016	0.112614
1426100_a_at	Tk2	1.40598	1.47626	0.225493	1.02055	0.94045	0.187118	1.81661	0.839701	0.0971254
1426117_a_at	Slc19a2	0.197112	0.690256	0.0347014	1.41393	1.35142	-0.350957	1.70047	0.0188491	-0.253119
1426315_a_at	6330416G13Rik	0.735617	1.30846	0.359182	1.10658	0.98362	-0.119684	2.20834	1.04024	-0.351302
1426316_at	6330416G13Rik	1.34338	0.292442	-0.223874	0.659202	0.371973	0.623832	2.0936	0.0148752	-0.608983
1426368_at	Rin2	1.79055	2.03623	-0.426116	2.73582	1.68423	0.721229	2.52222	2.27354	-0.307242
1426409_at	Lzts2	1.16553	0.115626	-0.976431	0.110751	0.0923475	0.0265969	1.64762	0.474097	-0.172633
1426438_at	Ddx3y	0.903047	0.810075	-0.144556	0.890879	0.662896	-0.0504169	0.775584	1.6121	-0.776082
1426501_a_at	T2bp	1.23201	0.407026	-1.14115	2.90549	0.693476	0.565908	1.04894	0.181301	-1.48193
1426516_a_at	Lpin1	0.292279	0.623578	-1.12653	2.19412	1.94501	-0.763606	1.24077	1.54609	-2.26148
1426534_a_at	Arfgap3	0.034438	0.398946	-0.551093	-0.0754045	0.223687	-0.252134	2.48483	1.44574	-0.600679
1426599_a_at	Slc2a1	3.66808	3.50532	-1.10625	3.52476	3.24346	-0.835045	3.88955	3.52297	-0.0108661
1426600_at	Slc2a1	4.52328	4.04089	-0.405219	4.08214	4.48239	-0.191419	4.27576	3.12324	0.123551
1426604_at	Rnasel	0.210129	0.071035	-0.222015	0.598867	1.1805	0.507478	1.89357	0.293834	0.484376
1426721_s_at	Tiparp	0.859891	0.570208	-0.39898	1.49211	0.250054	1.147	1.71808	0.965998	-0.660407
1426733_at	Itpk1	1.27036	1.3437	-1.17629	1.38918	0.796839	-0.243891	2.71294	2.04456	-0.109096
1426734_at	BC022623	0.172216	0.623748	1.16185	1.1995	0.427976	0.00695462	1.95615	2.81337	-0.923808
1426768_at	1700060H10Rik	0.434511	0.597093	0.312077	0.650222	0.442447	-0.00695568	0.674556	1.79536	-0.537469
1426850_a_at	Map2k6	1.02347	0.449459	0.447753	1.14347	1.67386	-0.574822	1.07755	0.98825	-0.474199
1426876_at	4732466D17Rik	0.10961	0.496738	-0.305284	0.760828	-0.618422	0.843504	1.76012	0.165271	-0.547962
1426913_at	Lss	-0.0582077	0.570185	0.209413	-0.503943	0.641758	0.313716	0.527043	1.62555	-0.393199
1426950_at	Parp16	0.231167	0.283677	-1.39343	1.35269	0.141766	-0.177967	1.82337	0.660383	0.0152694
1426987_at	5430417L22Rik	0.906649	0.648391	0.0407566	0.206107	-0.0726833	0.447426	2.20193	0.529375	0.721507
1427091_at	AI481105	1.19225	0.285398	-0.133615	-0.577267	-0.652153	-0.536227	2.9432	1.20965	-0.456678
1427131_s_at	Lrrc58	0.139061	0.718321	-0.749816	1.29935	1.43237	-0.801787	0.392051	1.85726	-0.865345
1427172_at	Ofd1	0.246459	0.882962	-0.202946	0.533147	0.562074	-0.220284	1.24643	1.61126	-0.0054084
1427202_at	4833442J19Rik	1.13008	1.66039	-0.385856	0.458889	1.20452	-0.135239	1.72454	0.783488	1.16508
1427214_at	Agmat	-0.419549	0.259238	0.311483	0.286504	1.02971	0.193688	0.572481	0.977621	-1.52969
1427345_a_at	Sult1a1	2.59419	4.35294	0.208195	4.12183	3.77115	1.40663	4.91602	3.22764	1.62541
1427552_a_at	Gstz1	-0.253654	0.00651946	0.00712741	1.77208	-0.104737	0.612976	0.928199	0.931169	-0.688751
1427557_at	Alg12	0.843886	0.416545	0.282404	0.694029	-0.763617	0.0860405	1.68055	-0.0753537	0.461217
1427638_at	Zfp145	0.63397	0.258872	0.434454	2.05911	0.857458	-0.586848	2.96889	1.81819	0.226577
1427735_a_at	Acta1	-1.322	0.370347	-0.223907	-0.357695	-0.256206	0.225512	1.66563	0.751048	-0.221723
1427747_a_at	Lcn2	-1.6999	1.25527	0.000939963	1.52925	1.6224	-0.0595046	1.85755	0.87585	1.09401
1427894_at	Slitl2	0.677845	0.26256	0.663744	0.94903	0.888308	0.308815	1.70321	1.15172	0.0137259
1427925_at	Stx17	0.136811	-0.199617	-0.0683312	0.982867	1.00629	0.117161	1.62372	0.0855471	0.727666
1427929_a_at	Pdxk	0.713297	0.0635774	-0.968366	-0.102917	-0.794588	0.571361	1.63075	0.84701	0.0203022
1427932_s_at	BI076714	1.21395	2.94694	0.875298	4.95896	2.94079	-1.42304	3.93505	2.57963	1.50895
1427941_at	Dicer1	1.50351	1.15783	-0.192552	1.1774	0.0680074	0.223976	2.81494	0.734047	0.437225
1427975_at	Rasl10a	0.441233	0.884766	0.637768	0.294377	1.85607	0.84559	1.20591	2.57983	-0.138074
1428143_a_at	Pnpla2	2.4599	2.87632	-0.506626	2.53521	3.0552	-0.198286	4.82817	1.97247	1.09195
1428151_x_at	Ccbl1	0.123351	1.6343	-0.71204	1.13453	0.63968	-0.418057	0.828284	0.0540312	0.0298915
1428223_at	Mfsd2	2.86921	2.31327	-0.925254	2.39775	1.13487	0.696028	3.46417	2.61865	0.0558202
1428224_at	Hnrpdl	0.403836	1.25564	0.0909069	0.384725	1.5409	-0.209727	0.8698	1.49497	-0.968346
1428288_at	Klf9	1.94862	2.00677	-0.333759	1.53882	0.980343	0.00222259	3.01367	2.57855	0.0828925
1428289_at	Klf9	2.21311	0.839719	0.239877	2.48355	1.47512	0.459066	3.20238	2.72194	0.745461
1428306_at	Ddit4	3.32437	2.38203	-0.440352	2.89496	1.20429	1.7143	5.57594	2.77733	0.256152
1428308_at	Pdrg1	0.897724	1.5608	-0.238686	1.54741	1.90915	0.0314402	1.29747	0.721924	0.449807
1428346_at	Trafd1	0.639563	1.55089	-0.0179138	1.307	0.567341	0.771934	1.54216	1.29969	0.0524544
1428352_at	Arrdc2	4.00237	2.34004	-0.667287	3.87673	2.53448	-0.676419	7.30455	6.33639	0.125204
1428375_at	4932415G12Rik	0.224137	0.347448	0.868158	0.430573	2.05573	0.281756	0.462763	1.65753	0.433392
1428381_a_at	Ppdpf	-0.488212	1.88632	-1.18067	0.398514	0.125681	0.784606	0.978302	1.30047	-0.517661
1428384_at	C9orf150	-0.264585	1.1535	-0.603137	1.73776	1.20139	-0.439529	1.09269	0.786995	-0.263475
1428386_at	Acsl3	0.147479	0.830719	-0.202679	1.17734	1.37045	0.0840918	0.1917	1.65297	-0.629805
1428397_at	B3galt5	2.66511	2.8602	0.0582131	1.63919	1.41864	-0.122175	3.49717	3.28086	-0.548459
1428398_at	B3galt5	0.913053	2.36842	0.792559	1.24264	1.37925	-1.11968	4.59197	2.05071	0.164098
1428432_at	Zcchc24	1.55023	-0.106078	0.792803	0.358381	0.847338	-0.477267	1.38662	1.17869	0.126928
1428529_at	2810026P18Rik	0.348004	0.673867	-1.24942	1.4878	1.31723	-0.418112	2.384	1.31805	-0.115919
1428557_a_at	Osgepl1	1.65333	1.47768	-0.0154936	1.41001	1.56936	-0.905896	1.52574	1.35006	-0.617018
1428558_at	Osgepl1	-0.127923	1.37891	0.319101	0.888515	2.00329	-0.570717	1.60031	0.668621	-0.0344616
1428640_at	Hsf2bp	0.0933972	0.0124923	-0.328833	0.0552453	0.159556	-0.359994	1.93406	0.45345	0.520322
1428650_at	Tns1	0.583959	1.29047	-0.27907	0.750789	-0.0702841	0.231387	1.6984	0.844712	0.615553
1428676_at	Tmprss6	0.28898	2.09044	-1.14207	1.13654	-0.175341	0.384726	0.661876	0.738388	0.308615
1428682_at	Zc3hdc6	0.731948	1.23967	-0.288368	1.28737	1.37099	-0.322432	2.30662	1.91074	-0.535648
1428731_at	Usp54	1.12864	1.95543	-1.65843	1.13448	1.99201	-0.612921	1.63424	1.74541	-1.6721
1428747_at	1110007F05Rik	1.39721	1.17498	0.264754	0.611068	0.227951	0.262093	1.63986	0.765483	0.907714
1428809_at	1810010H24Rik	1.16556	0.803769	0.888745	0.555929	0.738063	-0.15732	0.94948	1.89412	-0.581986
1428822_a_at	Snx24	2.45871	1.59066	-0.318186	1.69459	0.919562	-0.0772631	2.11469	0.976668	-0.463584
1428923_at	1600032L17Rik	1.1541	1.66722	-1.29785	-0.0687868	0.673503	-0.298027	2.20717	2.37894	-0.163356
1428926_at	Fbxo31	0.408907	0.944581	-0.57054	0.354457	0.621449	1.06341	1.5182	0.782613	0.00666046
1428942_at	Mt2	1.68656	3.81317	0.917279	2.48978	2.21889	1.28061	4.06612	3.22721	1.88521
1428972_at	0610012D17Rik	0.806264	0.712817	-0.155535	0.273346	0.592911	-0.194819	0.621973	1.78335	-0.277255
1429019_s_at	Pon2	0.631563	0.334471	-1.91004	0.2949	-0.148326	0.446968	1.96208	0.885943	0.225965
1429050_at	Chic2	0.79172	0.107741	0.0347886	1.60872	1.0614	-0.350874	1.60602	0.81977	-0.101874
1429100_at	FLJ36031	1.07044	-0.508581	-0.338928	1.01807	-0.0452502	0.745595	1.65833	-0.116828	0.440093
1429236_at	Galntl2	1.03671	0.291076	-0.0907141	0.786739	0.889275	-0.379561	2.90824	1.32015	0.455013
1429351_at	Klhl24	1.1531	0.970012	0.0330842	1.82402	1.94778	-0.27162	1.81298	1.57829	-0.184084
1429371_at	2810426N06Rik	1.33351	0.669694	0.0239365	1.1576	1.80151	-0.858221	0.628631	1.60974	-1.04839
1429390_at	Acpl2	1.65834	1.22317	0.919682	1.41172	1.29057	0.354914	2.88096	1.60136	1.64842
1429399_at	Rnf125	0.99447	0.431669	0.705765	0.439269	1.94087	-1.5025	2.11441	1.31627	0.242458
1429413_at	Cpm	2.35877	2.15184	-0.19625	1.26573	1.90166	-1.2469	2.92628	1.96986	-0.733713
1429436_at	Prpf40a	0.317179	0.937364	0.0641398	-0.332835	0.688717	-0.156397	0.508874	1.53115	-0.68295
1429456_a_at	Polr3e	3.48566	2.58684	-0.0314212	2.10881	1.29404	-0.0644121	5.7075	3.32531	-0.0473222
1429528_at	Rae1	0.994721	1.07599	-0.455455	0.877225	0.30581	-0.0101642	1.64087	0.467328	0.347675
1429556_at	Tead1	0.913228	-0.165298	0.68189	1.06804	0.27578	0.337007	1.55409	0.303549	0.713353
1429592_at	Lhfpl3	1.01723	0.20067	0.275328	0.948314	0.792425	-0.868833	1.78043	-0.24069	-0.309546
1429642_at	Anubl1	2.0925	2.286	0.173611	1.40607	2.21358	-0.336588	5.00751	3.20398	0.00103602
1429651_at	Phactr3	1.47545	0.684028	0.0131809	1.1311	0.0440731	-0.116783	5.01509	2.60338	-0.25912
1429726_at	Slc16a9	0.991184	0.364322	0.460428	0.8381	1.06624	-0.603568	2.05004	1.73015	0.108652
1429727_at	Slc16a9	1.73114	2.87597	-1.20627	1.57951	2.07407	-1.20203	3.84027	2.53334	0.0344828
1429894_a_at	Mtap7	0.128481	1.04198	0.319998	0.319335	0.766878	-1.04227	1.59581	1.07432	0.148418
1429901_at	6330571D19Rik	0.0458927	0.851096	0.156752	0.465438	0.305185	-0.491377	1.2335	1.82789	-1.03916
1430118_at	2700046A07Rik	0.461	-0.236364	0.727883	-0.45265	0.732186	-0.53244	1.83322	0.297619	0.30581
1430252_at	Zfhx1b	0.89404	-0.206013	-0.479398	1.88135	1.62214	0.187579	1.09746	0.314726	-0.792792
1430388_a_at	Sulf2	1.38836	1.71272	-0.438401	1.02768	0.252851	0.529599	2.22093	1.29889	-0.610129
1430451_at	4930481B07Rik	1.1697	-0.320005	-0.419063	0.432145	0.542923	0.599039	2.0041	-0.584907	0.131591
1430848_a_at	2410017P07Rik	-0.255675	-0.156977	0.257213	0.30889	0.460824	-0.408823	0.489756	1.50581	-0.246117
1431002_x_at	Fahd2a	1.33952	0.708121	-0.304472	0.416561	0.191364	0.691714	1.84125	1.01174	-0.374836
1431322_at	Igsf2	1.42391	0.538586	-0.588853	-0.109974	1.05865	-1.58097	1.34044	1.47081	0.25942
1431398_at	5730446D14Rik	0.083212	-0.218153	0.430629	0.416205	-0.244967	-0.0652076	1.93301	0.706418	-0.0447416
1431406_at	Agxt2l1	1.62691	1.60511	0.350944	2.47268	3.23768	0.0474175	4.13705	4.76787	-0.359331
1431429_a_at	Arl4	0.597108	0.265743	-0.274371	0.88459	0.230817	-0.139282	1.90049	0.441521	0.607315
1431691_a_at	Rab31	0.597971	0.579729	1.00194	1.50152	1.03862	-1.63684	2.44769	0.969334	-0.0909964
1431805_a_at	Rhpn2	0.614617	1.05866	-0.700607	0.545916	0.158716	0.488677	2.62775	2.05692	1.02414
1431929_a_at	Stx17	0.628144	1.13337	-0.119731	0.734025	1.28815	-0.57517	1.64997	1.2471	-0.939127
1432059_x_at	5031425E22Rik	0.301793	0.744392	-1.37576	0.606402	0.242761	-0.227123	1.72964	1.01798	-0.123387
1432126_at	1700072H12Rik	0.159171	0.238434	-0.284703	-0.164176	0.774731	-0.997676	1.93488	1.23497	0.460487
1432423_a_at	4931405B09Rik	-0.641686	-0.34513	-0.788891	1.55402	0.542724	0.885699	0.301751	0.521226	-0.138629
1432543_a_at	Klf13	0.527001	2.61717	-0.475891	-0.734451	1.56493	-0.467442	2.78546	2.29127	0.109433
1432558_a_at	Mal	0.6897	2.57608	-1.94664	3.16201	2.69049	-2.09243	1.59714	-0.0480337	-0.609965
1432885_at	Slc38a1	0.0593193	0.381117	-0.956664	0.149291	-0.0297782	-0.296702	1.71966	0.401122	-0.507422
1433138_at	5230401M06Rik	-0.343153	-0.683453	0.0289507	-0.125172	0.095934	0.156829	1.99876	0.611523	-0.14511
1433543_at	Anln	0.86783	1.1754	-1.38802	-0.796036	1.31805	-2.12929	0.591192	0.799297	0.405449
1433559_at	9330175B01Rik	1.43638	1.42573	-1.68355	2.3874	0.622969	0.577961	2.18904	0.972764	-0.595401
1433576_at	Mat2a	1.47675	0.981817	-1.04082	0.250081	-0.321515	0.145585	1.84717	2.00333	-0.840281
1433583_at	Zfp365	-0.730257	0.310621	0.61417	-0.780596	-0.809697	-0.205532	1.92792	1.81442	-0.770735
1433585_at	Tnpo1	0.441149	1.31425	-0.369494	1.01247	0.585381	-0.0561397	1.03969	2.25732	-1.20717
1433602_at	Gabra5	0.574655	-0.306983	0.928314	0.652743	0.73557	-0.408977	0.707461	1.84135	-0.867678
1433653_at	BC029169	0.76489	0.801987	1.07846	0.301323	0.531071	0.599246	1.78883	0.793497	1.24547
1433674_a_at	Rnu22	0.705935	1.51599	-0.426447	1.62215	1.11234	0.112338	1.80576	0.966223	1.06447
1433691_at	Ppp1r3c	1.94323	0.75391	-0.0677001	-0.416121	-0.136742	0.740926	1.3151	1.0083	-0.287883
1433717_at	C10orf26	0.984013	1.25478	-0.703242	1.51126	0.492003	0.863632	1.74691	1.91536	-1.01546
1433796_at	Endod1	1.57488	0.804772	-0.412527	-0.0481628	0.733205	0.721682	1.55251	0.456215	-0.894996
1433814_at	AW322056	-1.19378	-0.920948	-0.0489894	0.449196	-0.111067	0.35198	1.59965	1.10284	-0.0242315
1433823_at	AW456874	1.28713	0.782854	-0.134749	1.08854	0.5648	-0.319594	1.40005	1.61083	-0.738716
1433832_at	B230369L08Rik	0.932546	1.64003	0.0300499	1.15915	0.775436	0.107664	1.83664	1.6184	-0.103231
1433847_at	Fam40b	-0.561177	0.260642	0.21037	0.390433	2.04275	-0.292227	0.35933	1.95702	-0.466497
1433869_at	Zxdc	1.25628	0.474898	0.113027	1.21959	0.387886	0.0918652	2.26976	1.60191	-0.262372
1433898_at	Slc25a30	1.48265	1.42862	-0.383882	1.72333	1.02645	-0.3481	1.19444	2.26796	-1.45989
1433911_at	Smg6	-0.116741	0.640048	-0.483107	1.52665	0.781236	0.708167	1.1296	0.597365	0.119907
1434002_at	Foxn3	0.331607	1.37403	-1.72878	-0.0716339	1.20262	-0.0520777	1.15494	0.717406	-0.720479
1434010_at	Als2cr13	0.770081	0.617716	-0.600508	-0.0865613	-0.21881	0.390237	1.96065	0.88201	0.360723
1434079_s_at	Mcm2	0.684273	-0.0378401	0.182398	0.627616	0.228627	0.456323	1.63042	0.65828	0.375463
1434090_at	4930429A22Rik	0.0687156	0.988942	0.160719	1.02151	0.0139489	-0.0270957	1.52867	0.96487	0.040318
1434150_a_at	Mettl7a	0.236962	1.28666	-1.08319	0.792326	-0.307155	-0.565202	1.18177	2.5224	-1.11989
1434151_at	Mettl7a	0.134327	0.297742	-0.646868	-0.280441	-0.498395	-0.109094	1.76973	2.21116	-0.501103
1434167_at	Slc35e4	0.553928	1.89017	-0.704569	-0.104847	0.96535	-0.475982	2.63494	2.13302	-0.213361
1434203_at	Fam107a	-0.357588	1.00741	8.729e-05	0.213195	0.669668	1.59696	0.680732	1.60183	0.966379
1434223_at	1810007P19Rik	1.24703	1.09335	1.5196	0.310859	-0.281929	0.687256	1.63034	1.60954	-0.176798
1434236_at	Zdhhc20	0.845993	0.97554	-0.516926	0.833204	1.20071	-0.501064	-0.0488662	1.85678	-1.33236
1434258_s_at	Phactr4	1.76003	0.584438	-1.14105	-0.146045	-1.16151	1.30705	3.17312	1.37866	-0.562156
1434283_at	Arid5b	1.57546	0.0500841	-0.690595	0.200639	-0.573852	0.911656	1.16212	1.79407	-0.789429
1434313_at	Ccdc126	0.0732977	1.26314	-0.189237	1.18313	1.76951	-0.181173	0.806384	1.18578	-0.44117
1434329_s_at	Adipor2	2.58941	2.43465	-0.764305	1.55102	0.645131	0.770024	2.78277	2.59522	-0.453383
1434347_s_at	Rufy2	1.08565	0.498111	-0.192668	0.46524	1.58661	-1.17528	0.790452	1.95902	-1.41153
1434353_at	Sfmbt2	0.509964	0.807473	0.822377	1.45732	-0.290467	0.42191	1.53732	0.611483	1.04476
1434378_a_at	Mxd4	0.598757	0.855341	-1.53019	1.41667	1.57571	-0.0573253	3.15095	3.08414	-0.202203
1434379_at	Mxd4	1.0663	1.45104	0.0884485	0.746185	0.632148	1.08913	2.69783	2.83996	-0.851616
1434421_at	Islr2	0.00389332	2.01222	-3.52994	2.43203	0.804674	0.0840179	1.47463	1.18293	-0.224881
1434493_at	1810022K09Rik	1.38769	0.871837	-0.28766	1.94135	1.06327	-0.405468	1.41507	1.26537	-1.09164
1434526_at	Ephx4	-0.280129	-0.00238361	-1.20291	-0.301296	-0.310825	-0.315141	1.86515	1.79911	0.0265966
1434542_at	Gpt2	-0.689162	1.01058	-0.265266	1.06562	-0.295576	0.936349	2.87189	1.36784	0.856565
1434546_at	Paqr6	0.622003	1.57992	-0.546343	-0.280843	-0.000697302	0.304611	0.679822	1.11626	-0.340385
1434628_a_at	Rhpn2	1.27832	1.08121	-0.649967	0.0671703	0.267873	0.262639	2.29241	2.45088	-0.790182
1434637_x_at	Sin3b	0.995197	0.239856	-0.0624978	1.57986	1.21003	0.663424	2.40289	0.892829	0.390834
1434685_at	Lppr4	-0.696037	-0.247812	-0.27054	0.69621	1.07067	-0.440517	0.642494	2.22682	-0.630186
1434694_at	Lrrc8	0.807422	0.824096	-0.520928	0.621907	0.701305	-0.236319	1.83012	0.724774	0.814212
1434756_at	Fzd4	0.83484	0.164495	0.277771	0.309977	0.362194	0.0271323	1.77268	1.30309	-0.451682
1434831_a_at	Foxo3	1.82463	1.84249	-0.755431	0.308586	0.265915	-0.89652	1.28879	1.68388	-0.770313
1434877_at	Nptx1	-0.215766	1.30181	-1.59807	0.973429	1.65799	-0.354368	0.532433	1.76193	-0.834803
1434976_x_at	Eif4ebp1	-0.42713	1.07581	-0.594725	0.0760067	0.144809	0.481839	2.03205	0.549893	0.306765
1434996_at	Slc25a16	0.800583	0.947952	-0.0953309	0.875144	1.40518	-0.58828	1.32317	1.54445	-0.98799
1435084_at	C730049O14Rik	0.492031	-0.229128	0.485072	0.930375	0.427923	0.0420978	1.65047	1.14053	-0.143038
1435107_at	AW456874	1.50073	0.466596	0.396699	0.836335	-0.402797	-0.113394	1.00407	1.75517	-1.12233
1435119_at	4933424N09Rik	5.37001	5.27015	-1.75396	5.95609	2.78543	-0.217488	6.26938	5.14398	-0.239432
1435127_a_at	Osgepl1	1.08952	0.942802	-0.393216	1.21883	1.02831	-0.806397	1.56231	0.760754	-0.102624
1435137_s_at	BB119177	1.06245	2.09097	0.669214	4.23812	1.36165	-0.27041	3.57588	1.9868	0.930262
1435223_at	Erlin2	1.45372	0.659936	0.444178	1.06559	0.699288	0.686386	1.74533	0.96626	-0.505963
1435264_at	Emilin2	1.33656	0.632192	-0.315555	0.313689	0.279383	-0.241958	3.22523	2.47548	-0.0369483
1435274_at	Spopl	1.45863	0.733205	-0.246269	1.08703	1.02246	0.0187466	0.785936	1.87827	-0.673828
1435282_at	AI414343	-0.293548	-0.140891	-0.314889	0.282917	0.0610516	0.0901031	1.92459	0.828011	0.27096
1435342_at	Kcnk6	1.38831	1.07433	-0.0302957	0.522974	1.16147	-0.662834	1.67603	2.06741	-0.622767
1435367_at	Mapk4	-0.116628	1.08928	0.240396	-0.130967	-0.672032	0.360412	2.2392	1.78464	0.41656
1435411_at	Neurod2	-0.740357	-1.12798	-2.07305	1.66483	0.953616	1.40877	1.23231	0.8306	0.84882
1435472_at	Kremen1	-0.152341	1.06858	-0.408304	1.56302	0.149639	0.385715	0.539561	-0.0517591	0.174796
1435493_at	Dsp	0.171659	-0.0862959	-0.154682	0.169343	-0.355903	0.227734	0.0582838	1.72302	-0.307179
1435494_s_at	Dsp	-0.295061	0.13761	-0.226733	0.651304	0.11313	-0.128681	0.5429	1.68017	-0.442756
1435504_at	Rsnl2	0.48702	1.6398	-0.359081	1.10273	0.340982	-0.507527	0.388484	1.62136	-1.31427
1435515_at	B130065L01	-0.380544	0.23148	-0.416682	0.986326	1.53979	-0.265324	1.46998	1.43224	0.222575
1435529_at	Ifit1	-0.0151861	0.0328667	-0.0748595	1.02697	1.83937	-0.125778	0.10962	1.74975	-1.19349
1435549_at	Trpm4	0.0202307	0.425539	0.0394945	0.301798	-0.319254	0.359253	1.35616	1.61653	-0.826871
1435595_at	C8orf4	1.456	0.97161	-0.495588	2.87868	1.69121	0.238388	4.49743	2.30655	-0.0697354
1435626_a_at	Herpud1	0.255753	0.717986	0.423841	0.617079	1.06666	0.131878	0.689591	1.53984	-0.815925
1435631_x_at	Sh3glb1	0.408804	0.412205	-0.215967	0.217594	-0.325176	0.405595	1.54757	1.97114	-1.37601
1435640_x_at	BE634869	0.746664	1.02342	-0.130842	1.67077	0.768528	-0.282505	1.30725	1.07631	0.989109
1435650_at	Hapln4	-0.134674	1.57805	-0.836085	-0.0353925	-0.157275	-0.808861	1.01994	0.00201144	-0.135933
1435671_at	Mipol1	0.845802	0.345645	-0.0790844	0.344431	0.127882	-0.160134	2.0915	0.762089	0.142191
1435693_at	BC012256	-0.0122398	-0.368973	-0.0934818	0.0943451	-0.070632	-0.471176	2.27954	0.811501	-0.216533
1435718_at	Ap3s2	0.609181	1.55302	-1.12419	0.253402	-0.0960521	0.78109	0.770218	0.703177	-0.694728
1435737_a_at	Nde1	1.39292	0.602434	-0.0951911	-0.127798	1.22767	-0.504919	1.82655	1.4417	0.219313
1435783_at	B230112C05Rik	1.07235	0.136998	0.0983822	0.201678	-0.0291402	0.0711372	1.76138	0.271058	-0.517528
1435874_at	Prkab2	0.751846	0.590832	-0.685102	2.39615	1.01802	1.57162	2.1196	0.824895	0.263798
1435902_at	Nudt18	1.50706	0.604275	0.0529294	0.175128	-0.767182	-0.252252	1.96494	1.65725	-0.992331
1435950_at	Hr	1.28074	0.501464	0.427971	-0.377173	-0.633681	0.646616	4.27569	4.19644	0.829813
1436033_at	Kiaa1370	1.24825	1.27318	0.650176	3.47032	1.90803	0.0419003	3.50059	2.37114	-0.274632
1436050_x_at	Hes6	-0.486813	0.374424	-0.32293	1.30908	0.301051	0.561105	1.51896	1.03693	0.730519
1436060_at	0710005M24Rik	0.402494	-0.17303	0.312014	0.342546	0.558765	-0.125182	1.77597	0.467671	0.463261
1436104_a_at	2310015A05Rik	0.530943	0.471147	-0.490507	1.21978	1.06061	-0.586474	0.738318	1.50696	-0.813002
1436120_at	Setdb2	0.834761	0.581816	-0.616557	0.603279	1.04592	0.0328758	4.96461	2.64085	-0.516163
1436200_at	Lonrf3	0.622585	1.83501	-0.413658	0.0772839	0.79862	-0.39613	1.24043	0.847571	0.138936
1436228_at	Zranb1	1.02739	1.17291	0.228285	1.07401	1.10694	0.00764427	1.59829	0.704916	0.778757
1436263_at	Mobp	2.87275	3.15943	-1.15596	3.91573	2.10969	-0.1866	2.81489	2.44766	-0.811349
1436296_x_at	9330101J02Rik	0.613148	1.078	-0.367867	0.399654	0.435108	-0.567034	1.46012	2.52916	-1.65763
1436316_at	9430029L20Rik	0.376592	0.854026	-0.473105	0.290315	-1.51623	1.39243	2.23442	1.44775	0.327543
1436390_a_at	Clcc1	0.488833	1.57607	-0.66103	1.0253	1.31126	-0.451785	0.396559	2.08139	-0.873909
1436408_at	Rprml	-0.387272	0.591945	0.677801	0.214048	1.40947	0.0401346	1.2456	1.86612	-0.00699349
1436507_at	Irak2	1.25448	0.240168	0.346603	1.64981	0.671702	0.0395288	1.37781	0.847237	0.020915
1436547_at	Dgke	-0.118741	0.570886	-0.170913	1.45857	-0.157873	0.100916	0.524665	0.511606	-1.55753
1436548_at	1810012P15Rik	0.401945	1.51423	0.0936824	0.772525	0.997185	-0.328117	1.15552	0.404662	-0.0304915
1436693_x_at	Slc35e4	0.67903	0.944091	-1.53165	1.01879	0.765043	0.787321	1.64639	1.35053	0.0145892
1436763_a_at	Bteb1	0.254159	1.60925	2.62705	0.0777765	2.40649	-0.208441	2.81683	1.82503	1.24047
1436776_x_at	Slc7a4	-0.547131	2.5654	-0.272677	-0.351602	0.235837	-0.25963	1.25076	1.33695	0.155481
1436789_at	Ccnjl	1.3372	1.64861	-0.402066	0.699551	0.397052	-0.221637	2.95805	1.10769	-0.159772
1436838_x_at	Cotl1	0.389993	1.6723	-1.32031	1.9285	0.805471	0.740925	1.274	1.17074	-0.170004
1436888_at	Nhlh2	0.0984372	-0.209387	0.0096833	0.379343	-0.244272	-0.154287	0.197966	1.629	-0.322062
1436952_at	Klf9	0.0315096	0.601864	2.76849	0.639226	2.29025	-0.0988149	3.10455	1.41841	1.12663
1436968_x_at	Klhl24	1.10827	0.689375	0.257116	1.7139	0.395675	-0.667184	1.14089	1.25251	-1.02058
1436994_a_at	Hist1h1c	0.413664	0.689877	1.18704	0.578921	1.68572	0.0820959	1.77695	1.68195	-0.175848
1436998_at	Ankrd43	1.50079	1.78979	0.357197	1.79019	1.68307	-1.19202	1.36548	1.84786	-0.0417261
1437056_x_at	Crispld2	-0.0937846	1.1361	-0.163122	0.273984	1.05616	-0.0939004	1.766	0.843128	1.63228
1437072_at	Arhgap25	-0.0127229	0.100204	-0.307709	1.56229	-0.158802	1.15936	1.16871	0.179927	0.361715
1437073_x_at	Slc25a30	1.47185	0.838391	-0.310408	1.37413	0.855952	0.356915	1.1116	1.85239	-0.784006
1437112_at	Pld1	0.934638	0.146853	0.439759	0.42607	0.46844	0.123997	1.52534	1.53487	-0.420611
1437113_s_at	Pld1	1.32874	0.946971	-0.881228	0.525332	0.680954	0.423032	1.59199	1.63697	-0.124804
1437193_s_at	Snrpb	0.231416	0.465221	-0.237228	0.0758934	1.56224	0.69897	0.756962	0.632698	0.439757
1437230_at	Kcna1	0.680022	0.312486	-0.196945	0.73456	2.26904	-0.544978	1.74295	0.67448	0.925034
1437237_x_at	Zfp110	0.948315	-0.100296	0.551504	1.02074	2.67985	0.226461	0.872452	1.10462	-0.18799
1437277_x_at	Tgm2	0.219095	1.70585	-1.11706	0.921263	1.08703	1.11404	0.710071	1.50693	-0.215111
1437313_x_at	Ros1	3.00865	2.67093	0.737327	3.81134	3.61551	-0.500348	5.97874	4.61533	0.544134
1437395_at	Zcchc11	0.847888	0.625142	-0.875412	1.89621	0.441686	-0.237239	1.38644	0.403834	-0.275312
1437542_at	Zfpn1a2	0.658364	0.775445	-1.23093	0.320516	0.318228	0.19634	2.36933	1.86102	-0.0858637
1437584_at	Wdr5b	2.587	1.63417	-0.675893	1.87456	0.948934	0.253088	2.99512	2.22208	-0.279459
1437613_s_at	Ptpdc1	1.21862	0.558075	-0.928174	0.885887	0.450003	0.858682	2.45814	1.78724	-0.334757
1437623_x_at	Xrcc3	0.14447	1.81146	-1.19315	0.559337	0.373447	0.893609	0.977381	1.64401	-1.35113
1437642_at	Hrbl	0.514306	1.11239	0.563411	0.157823	1.35767	-0.439184	1.85182	1.94938	-0.364681
1437662_at	C730027J19Rik	0.568323	0.137629	0.750329	-0.415831	0.18329	-0.672833	1.79633	0.587638	0.600813
1437671_x_at	Prss23	0.334857	0.961415	-1.30916	0.664243	2.2732	-0.618066	0.471131	1.1454	0.351685
1437711_x_at	Odc1	0.930846	1.70561	-1.18633	0.47483	1.03669	-0.517722	1.02499	2.61531	-1.34587
1437785_at	8430403M15Rik	1.10356	0.42688	-0.480984	1.0437	0.271011	-0.085095	1.64107	1.40644	-0.168336
1437869_at	Ppp2r3a	0.987523	0.991285	-1.61193	1.73377	1.86208	-0.20465	1.27586	1.92724	-0.220161
1437873_at	Hszfp36	1.25516	0.422711	0.461751	0.724809	0.826622	-0.276548	1.19207	2.07869	-0.951637
1437916_at	Klf13	0.98977	-0.592616	0.49656	0.606076	-0.813725	0.67879	1.63933	0.697737	0.15946
1438065_at	BC021395	1.78624	0.290546	0.135296	1.03058	1.55554	0.0306617	1.14945	0.863975	0.845553
1438157_s_at	Nfkbia	2.53957	1.34628	-1.0132	3.66845	2.73633	1.30519	5.57745	4.44633	-0.610072
1438160_x_at	Slco4a1	0.734415	0.698633	0.0501612	2.36488	2.43622	0.726556	2.49754	3.00224	0.59922
1438307_at	Hmgb2	0.33344	0.750563	-0.31682	0.760514	0.395686	0.462947	2.8668	1.11756	0.097536
1438385_s_at	Gpt2	-0.00435486	0.528931	-1.61562	1.12098	0.636844	0.509592	2.24452	1.85733	-0.278559
1438474_at	Gm609	0.550156	0.559004	0.335907	0.76166	1.57581	-0.403686	1.41814	1.27911	0.417253
1438517_at	Wwox	0.455871	1.01632	-0.0785753	1.49503	1.23804	-0.173019	2.17643	2.2035	-0.411738
1438630_x_at	Mat2a	0.264613	1.34039	-1.49761	0.168375	0.622327	0.247738	1.62125	1.82604	-0.802758
1438672_at	Parvb	-0.875969	1.56116	-0.179432	1.47415	0.565988	0.859436	0.529259	1.07202	-0.531095
1438761_a_at	Odc1	1.57078	1.08431	-0.00225898	0.65361	0.484286	-0.420257	1.28932	1.09062	-0.736511
1438777_a_at	Baat1	-0.537591	0.397943	-0.144976	1.66746	0.20966	0.419233	0.808918	0.297077	0.40889
1438805_at	9230106B05Rik	0.233245	1.03229	-0.349221	2.04691	1.2478	0.154967	2.01843	0.780178	0.298995
1438815_at	Hist2h2aa1	0.939991	0.638448	0.0265875	1.74332	1.61513	0.0563514	2.69222	2.90552	-0.380631
1438931_s_at	Sesn1	1.423	2.02589	-0.466881	1.39759	2.54267	-1.05023	2.02432	2.65276	-1.16608
1439153_at	Ibrdc2	0.898303	0.309013	0.681828	-0.124286	-0.210128	0.474801	1.96052	1.23748	-0.690431
1439163_at	4732486I23Rik	4.02889	3.93344	-1.19407	3.03223	0.654169	1.0776	6.85208	5.87593	0.461311
1439255_s_at	Gpr137b	0.0298819	1.0809	-0.758249	0.948785	1.69552	-0.427202	0.663189	0.915444	-0.94572
1439293_at	Kiaa1370	1.44897	0.755992	0.0244257	2.19734	2.21578	-0.0451001	2.52308	2.45048	-0.042435
1439434_x_at	Sh2d5	-0.557182	1.59308	-0.194696	1.4227	0.710651	-1.51497	0.630431	2.24016	-1.2201
1439496_at	Ston1	0.913456	2.05347	-1.44477	3.04337	1.75523	0.657199	2.70444	1.25782	1.29267
1439573_at	Rtn4rl2	-0.405958	-1.11743	-0.690561	1.78008	1.1683	0.713473	1.38743	0.797203	0.921444
1439648_at	Anln	1.6606	0.685512	0.0880704	-0.490184	0.163279	-0.610866	1.19668	0.838142	0.579651
1439675_at	Ppara	1.43778	0.849255	-0.42849	1.61302	0.736478	-0.0480503	2.8554	-0.204685	0.838808
1439699_at	Pgr	1.49648	0.537953	0.0362122	1.50148	1.13264	-0.00540169	1.24707	1.44128	-0.157583
1439726_at	4432406C05Rik	0.292515	1.58691	-0.293917	0.816553	1.19016	-0.0438034	0.750813	1.00311	-0.459174
1439825_at	Dtx3l	-0.0366338	-0.0264289	-0.561061	1.82833	0.169477	0.945934	0.177659	0.393143	0.0714624
1439947_at	A730034A17	0.125132	0.670439	-0.743076	0.820947	2.04684	-0.963107	0.436419	0.403496	-0.29474
1440323_at	Syt2	0.135901	1.40501	-1.285	-0.149779	0.0237847	-0.158491	1.78445	0.0891397	-0.0475427
1440325_at	Smarca2	0.420075	1.07695	-0.732209	1.41777	1.78786	-0.380532	0.416504	1.53463	-1.24099
1440383_at	Dclre1b	0.0761282	0.0630957	-0.228461	-0.133179	0.526828	0.0746827	2.94598	1.17078	0.650529
1440463_at	Ngly1	0.00108626	0.26217	-0.0451559	0.222252	0.771378	-0.427915	1.61942	-0.589609	0.0952634
1440630_at	Nlgn1	0.94108	1.10404	0.570073	1.77426	0.416359	0.440978	1.48512	0.889409	0.260481
1440799_s_at	Farp2	0.147985	0.989174	-1.21027	1.55305	1.3227	-0.360388	1.30581	1.14903	-0.974755
1440800_at	Apg4c	-0.659678	-0.495618	0.254903	-0.225202	0.132795	0.173498	1.6897	1.11974	0.100258
1440825_s_at	1700009P13Rik	0.743876	0.518615	-1.15156	0.540114	1.68172	-0.216246	1.2565	0.856959	-0.198529
1441150_x_at	C230029F24Rik	0.579629	1.27576	0.0343559	2.0895	0.842879	0.191447	2.01484	1.78408	-0.64082
1441213_at	BC021891	0.149321	0.267994	-0.0943308	1.51998	1.08954	0.321526	1.01512	0.483985	-0.240725
1441228_at	Apold1	1.48369	-0.0146833	-0.0793802	0.8437	0.752569	-0.350292	2.07019	0.661609	-0.117366
1441315_s_at	Slc19a2	-0.054132	0.675257	-1.49316	1.58221	1.24756	0.483778	1.50672	1.38964	-0.647691
1441380_at	2810439F02Rik	1.61152	0.588272	-0.258711	1.94892	1.88601	-0.0439604	1.65441	1.37791	0.0430884
1441400_at	1810029B16Rik	1.22773	0.144713	0.261713	0.427197	0.207847	0.079905	5.99938	1.6751	1.10126
1441430_at	Agxt2l1	0.61641	1.80285	0.238846	1.10373	1.48397	-0.374523	1.16616	1.87918	-0.561174
1441579_at	Dmrta1	-0.232608	-0.364059	0.470974	0.426487	0.293759	-0.298166	2.68469	0.195187	-0.205202
1441799_at	Fkbp5	1.99825	1.3347	-0.0792382	2.74598	2.78907	0.208213	4.96387	3.51772	0.00236084
1441878_s_at	1810049H13Rik	0.598683	-0.106966	-0.656684	0.573251	1.07664	-0.306619	2.3183	0.261348	0.450927
1441894_s_at	Grasp	-0.578421	-0.0212905	-0.489152	0.00975736	0.504804	0.55032	1.95527	1.48187	0.101248
1441915_s_at	2310076L09Rik	-0.439829	-0.569063	-0.311384	0.444256	0.429384	-0.564218	1.97828	1.7203	0.0121888
1442019_at	Gas7	0.7622	0.54364	-0.266678	0.743561	2.3736	-1.10635	0.937314	0.479393	-1.01433
1442025_a_at	Zbtb16	3.05456	6.2814	-0.668921	2.58505	1.78037	-0.191502	7.161	7.39405	-0.666098
1442026_at	Zbtb16	3.61622	3.23018	-0.313513	3.2842	1.51568	-0.0125906	6.32629	5.23732	0.806263
1442176_at	Arid5b	-0.0232367	-0.239011	-0.00159567	-0.143168	0.495394	-0.960063	1.52211	0.443443	0.194158
1442764_at	Suv420h1	-0.0157415	0.223823	-0.0701654	0.433312	0.330521	-0.175784	1.93253	0.489423	0.534382
1442917_at	MGC37625	1.45305	1.78678	-1.12984	1.06704	1.47485	-1.16064	3.11856	1.73751	-0.730872
1443129_at	B930096F20Rik	0.492595	2.54843	-0.116904	0.263763	0.655882	0.0452573	2.41977	0.955198	0.0334577
1443282_at	2410002M20Rik	0.737678	-0.231497	-0.863846	1.52531	0.859531	0.307122	2.05597	1.25447	-0.657309
1443746_x_at	Dmp1	-0.311767	0.886607	-1.55083	-0.405976	1.06102	0.895882	0.770494	1.71281	-0.172959
1443832_s_at	Sdpr	1.29733	1.28985	-0.071519	2.12687	1.60997	0.413016	2.63422	1.80124	1.08857
1443870_at	Abcc4	1.12327	1.82765	-0.139873	1.39588	1.42776	0.0593738	1.45214	3.26441	-0.578698
1443901_at	5830404H04Rik	0.039968	0.202657	-0.264483	0.470789	-0.0271755	-0.235033	1.8437	0.639045	-0.073522
1444107_at	Pnma1	1.69354	0.208245	0.337386	3.13604	1.11865	0.906343	3.00006	1.12508	-0.653271
1444112_at	Zbtb7b	0.630176	-0.52747	0.171158	1.63314	0.191744	0.476458	2.47697	0.973228	0.0152895
1444178_at	1500002I01Rik	1.77325	1.14281	0.298935	0.388547	0.567877	-0.479558	2.48834	1.79026	0.140259
1444403_at	Cbfa2t2h	0.259651	0.112255	-0.488812	1.53234	-0.0250389	0.0996594	0.704896	0.603085	0.141615
1444511_at	Slc41a1	-0.287175	0.779814	0.531158	0.906591	0.125628	0.700644	1.56565	0.511039	0.0823827
1444565_at	Bcl2l1	1.16326	0.420314	0.232288	0.10494	1.12937	-0.296402	1.77274	0.836851	-0.66912
1444612_at	3222402P14Rik	1.74382	1.4184	0.0389045	1.99492	1.28057	-0.338046	2.41671	1.34283	0.133831
1444749_at	Apod	1.73739	0.389784	-0.0386006	2.01111	1.22956	0.0391544	1.63831	0.85543	-0.083817
1444982_at	Rhoj	-0.196341	0.323084	-0.42273	-0.164769	0.414422	-0.978416	1.56977	0.82752	-0.535771
1445104_at	E230029C05Rik	1.25249	0.946474	-1.5178	1.81087	0.00497577	-0.529803	1.58284	-0.0221321	-1.09654
1445186_at	Stc2	0.42949	0.0703085	-0.635426	0.542767	-0.255359	0.290447	1.65665	0.388014	0.583698
1445275_at	Fam190a	0.239714	-0.265287	-0.618113	-0.0810823	0.242665	0.129107	1.60387	0.594302	0.412412
1445354_at	Nfkbiz	-0.234456	0.297127	-0.219187	0.183072	0.844962	-0.565272	1.69229	0.66462	-0.344387
1445557_at	Zdhhc4	-0.0402282	0.366054	0.174102	0.759381	0.739647	-0.10067	1.83136	0.902063	0.061039
1445562_at	9230110F11Rik	0.809463	0.656338	0.293426	1.03356	1.1124	0.244471	3.17928	1.80608	0.851792
1445656_at	0610012D04Rik	0.365284	0.843872	-0.598318	-0.264181	-0.0434129	-0.131643	1.97283	1.9006	-0.0736714
1446382_at	E530011G23Rik	1.43613	1.00817	0.0661079	0.638605	-0.0231721	-0.091478	1.11827	2.18102	-0.928698
1446708_at	Hif3a	0.634091	0.883427	-0.317541	1.83225	1.51419	0.594067	3.2505	2.98869	-0.402074
1447061_at	Hif3a	0.58482	0.13196	0.168573	0.314019	0.00354609	-0.165987	2.87782	0.999765	-0.404058
1447223_at	C2orf30	2.10312	2.91762	-0.764311	1.63926	2.77257	0.285812	2.52145	2.12008	-0.0362429
1447666_x_at	3200002M19Rik	0.385141	-0.541761	-0.505918	-0.439581	0.330599	-0.144631	0.809654	1.71161	-0.286481
1447726_at	C030002E08Rik	1.31039	0.880913	-0.344436	1.16119	1.54717	-0.742035	1.56178	2.57638	-0.87388
1447858_x_at	Il4ra	-0.416558	-0.629895	-0.330039	0.279125	0.0595929	1.30291	1.69581	0.554613	-0.345436
1448181_at	Klf15	3.54181	2.64499	-0.378541	3.06039	1.46451	0.0488692	4.15838	2.69578	0.579817
1448188_at	Ucp2	1.98121	1.88486	0.586339	2.65151	2.70282	-0.0766587	2.85508	2.09522	0.0568868
1448226_at	Rrm2	0.374329	0.624978	0.153048	-0.388669	0.957782	-0.330033	1.47524	2.42092	0.11535
1448239_at	Hmox1	0.38057	0.574886	-0.242362	1.34147	0.38099	0.130453	2.1588	0.00985193	1.14583
1448249_at	Gpd1	1.31436	1.87911	0.342229	0.496926	0.267116	0.0864362	1.30602	2.34515	-1.00169
1448259_at	Fstl1	1.16988	0.836008	-0.352002	1.88376	1.12991	-0.306085	1.39914	0.663924	-0.0611346
1448265_x_at	Eva1	0.363664	0.926123	-0.662617	0.763792	1.38571	0.0579023	2.08818	2.56043	0.508523
1448276_at	Tspan4	1.53019	1.92888	1.05988	1.08772	1.55966	0.0859154	2.86555	2.04149	-0.81785
1448277_at	Pold2	-0.46459	0.412993	-0.846774	0.0084192	0.963628	-0.360011	1.85526	0.202874	0.295988
1448306_at	Nfkbia	1.66546	2.02078	-0.0516888	3.20463	2.01818	0.771054	6.7477	3.74547	0.877094
1448316_at	Cklfsf3	1.40373	1.45335	-0.666802	1.91132	0.910612	0.475428	4.65253	3.57321	0.177296
1448394_at	Myl2	0.548738	0.0116131	0.174806	0.352109	0.262737	-0.205455	0.885102	1.50323	0.315727
1448412_a_at	Tsc22d4	-0.0531746	0.873405	-0.476254	0.151235	0.160376	0.00133245	1.78538	1.65434	-0.41429
1448471_a_at	Ctla2a	2.13449	2.08596	-0.607119	2.89194	1.88199	0.274592	2.66009	2.12808	0.43401
1448477_at	Chst12	0.576197	0.948715	0.591049	0.379086	1.6904	-0.971329	1.13276	0.842688	0.170788
1448520_at	Dclre1b	0.748636	-0.181922	-0.0290894	0.732263	0.202226	0.778274	4.17357	1.55373	-0.263425
1448575_at	Il7r	1.54269	0.867888	-0.735846	0.0987311	-0.194903	-0.517758	1.44508	0.0655277	-0.564154
1448586_at	Hspa14	1.17355	0.987473	-0.0384367	1.01084	0.283891	0.515532	1.54821	0.58441	0.158532
1448619_at	Dhcr7	1.36671	2.61945	-0.921473	2.3191	2.01577	-0.596921	1.54273	1.75607	-0.810911
1448623_at	Tmem123	0.426601	0.388674	-1.12299	0.282124	0.789365	-1.04337	1.97302	0.838627	-1.48793
1448663_s_at	Mvd	1.11794	1.62896	-0.174091	0.0791518	1.379	0.870539	2.22294	2.66793	0.0682747
1448666_s_at	Tob2	1.73203	0.975083	-0.566077	1.98253	0.411161	-0.110065	2.6931	1.94713	-0.366252
1448667_x_at	Tob2	0.982708	0.772883	-0.046555	2.40719	1.12877	0.0407249	2.85369	2.2964	-0.733822
1448669_at	Dkk3	0.981446	-0.530427	0.190474	0.731158	-0.0814754	0.594416	1.89018	0.310866	0.67369
1448693_at	BC002216	0.554851	0.347366	-0.163155	1.21499	-0.0947235	-0.35788	1.74568	0.405232	-0.755047
1448694_at	Jun	1.15644	0.987003	-1.36746	3.25607	3.22549	0.477556	1.33394	2.60398	-0.349938
1448807_at	Hrh3	0.969085	1.33313	-0.179903	0.807639	0.264805	0.325562	0.913847	2.09158	-0.530406
1448825_at	Pdk2	0.32695	1.82392	-0.212539	1.30489	0.509043	-0.129229	1.39837	1.73097	-0.21769
1448953_at	Blm	0.553357	0.407555	-0.223695	1.22924	0.555899	-0.290149	1.21669	2.02	-0.240378
1449027_at	Rhou	3.35912	3.13919	-1.98183	3.03153	1.76031	0.602014	3.84532	2.99774	-0.880403
1449028_at	Rhou	2.2754	1.44095	-0.537928	4.75757	2.52956	0.927085	4.64622	3.38897	-0.490043
1449119_at	Arih2	0.669744	1.05544	1.41579	0.574326	0.965495	-0.545865	1.50958	0.79416	0.355237
1449146_at	Notch4	0.692444	0.739746	-0.188809	0.464841	-0.917673	0.766889	2.24449	0.931651	0.270544
1449254_at	Spp1	-0.403653	1.59291	-1.10441	-0.372641	0.840474	0.264106	2.12269	0.200424	0.650009
1449299_at	Lrp5	-0.396673	-0.326775	-0.160522	0.625629	0.259077	0.161938	1.90249	0.793117	0.618445
1449383_at	Adssl1	0.18664	2.29214	-1.0126	0.216784	-0.528738	0.157799	1.94881	1.18015	-0.921497
1449405_at	Tns1	0.930109	1.23909	0.711274	0.877218	1.5544	-0.450417	1.48946	1.63455	-0.0277733
1449413_at	Mpv17l	0.418483	-0.307018	0.128335	1.77501	0.286748	1.05209	0.960054	0.881547	0.54732
1449481_at	Slc25a13	1.93644	1.38768	-0.744245	0.228859	-0.157116	0.453847	4.65269	2.93645	-0.8667
1449623_at	Txnrd3	0.514705	-0.987699	0.590412	0.828179	0.926685	-0.876534	1.85238	0.827408	0.400647
1449670_x_at	Tm7sf1	0.617419	1.29045	-1.04132	1.44253	0.946705	-0.0435799	0.933772	1.31944	-2.07761
1449731_s_at	Nfkbia	3.35069	1.50372	-0.312602	3.45969	2.26629	0.328804	5.09116	3.216	0.304934
1449752_at	Spsb1	0.551101	0.0109306	-0.539572	0.557273	0.991503	0.0783083	2.13056	0.100054	0.653249
1449773_s_at	Gadd45b	0.116121	0.597311	-0.794717	0.801596	0.255883	0.36467	1.75631	0.84786	-0.128202
1449901_a_at	Map3k6	2.01009	1.4749	0.359697	1.89868	1.89076	-0.232593	3.69293	2.40303	0.507642
1449966_s_at	Cab39l	0.360547	0.949635	0.0668621	-0.265451	0.234705	-0.377366	2.78603	0.478193	-0.195109
1450017_at	Ccng1	0.747026	0.852155	-0.39239	1.19512	0.987468	-0.0655949	2.42664	0.422845	0.127306
1450036_at	Sgk3	2.01697	-0.0694516	1.27216	0.277555	0.810158	0.879263	6.18245	3.65602	1.29168
1450065_at	Adcy7	0.221377	0.435197	-0.159337	1.11413	-0.206838	0.0338275	1.05353	0.900873	-1.61182
1450457_at	Cbl	0.456183	0.321307	-0.306131	2.18608	0.219674	-0.828851	1.58151	0.420669	0.18107
1450528_at	B3galt5	0.479781	1.01453	1.85662	1.0049	-0.474437	0.389209	4.49555	0.252994	0.504487
1450718_at	Aps	1.76173	0.697707	-1.04205	0.957681	0.433788	-0.646487	4.46548	1.2604	-1.05906
1450758_at	Cntnap2	1.78624	-0.154824	-0.929325	0.169937	0.296736	-0.905243	1.56322	-0.073869	0.389372
1450759_at	Bmp6	-0.578273	2.18482	-1.76152	0.757746	0.00689046	0.0799694	0.412224	0.476366	0.596551
1450842_a_at	Cenpa	0.587957	0.123149	-0.604874	1.88246	1.32527	0.518404	0.738098	0.825096	-0.188205
1450850_at	Ezr	0.892702	1.02341	-0.768943	2.49382	1.02936	0.401601	1.78472	0.319376	-0.388293
1450937_at	Lin7c	1.61509	1.27509	-0.187645	1.32781	1.13852	0.0371352	1.33751	1.09459	-0.336654
1450971_at	Gadd45b	0.989549	0.354545	0.875097	0.87097	-0.930843	0.767489	1.73761	0.75153	0.0396433
1450990_at	Gpc3	0.690818	0.363636	-0.197897	0.919654	-0.0181384	0.00641203	1.73687	-0.25273	-0.00364547
1450998_at	Zfp110	0.853106	0.71773	-0.395531	2.03711	1.6476	-0.016652	1.51666	0.813945	-0.243451
1451006_at	Xdh	1.54644	2.42615	0.845095	1.62765	3.02235	0.0159323	2.84714	3.83623	1.58816
1451033_a_at	Trpc4	-0.0302355	0.238203	-0.57154	1.76616	0.585759	0.528265	1.42712	0.846998	-0.0358454
1451050_at	Nt5c3	-0.090491	0.67468	0.90818	-0.477236	0.751709	0.147425	1.86738	1.72649	0.211081
1451060_at	Gpr146	0.0852363	0.29498	0.443211	0.166232	0.161639	-0.218136	1.95056	1.11696	0.888425
1451069_at	Pim3	0.620713	0.402438	-0.0547848	0.466402	-0.173461	0.0335619	1.746	0.560662	0.23565
1451088_a_at	Oxa1l	0.798383	0.602257	0.205219	0.559002	1.12405	-0.853685	1.6727	0.337307	0.076315
1451105_at	B130052G07Rik	0.597914	-0.91694	0.288459	1.28808	0.906974	-0.479366	1.98217	2.15058	-0.421715
1451135_at	Gtf2b	0.129753	-0.00137933	-0.420384	1.56297	0.570915	0.709476	1.59126	0.25737	1.11628
1451260_at	Aldh1b1	0.385751	0.694735	-0.700276	0.740051	0.044703	-0.0492357	1.67997	1.32268	-0.176645
1451270_at	Dusp18	0.553255	0.74618	0.818934	0.251058	1.36662	-1.03164	2.24642	1.978	0.532982
1451278_a_at	2610205E22Rik	1.03848	1.39127	0.795269	0.275197	-0.0727038	1.06515	1.7871	0.573372	0.223405
1451297_at	Gulo	0.382037	-0.422043	-0.203629	0.914168	0.259183	0.496274	1.50058	0.0921345	0.238263
1451331_at	Ppp1r1b	-0.242066	1.11535	0.588074	1.63361	1.19542	-0.914549	2.00927	2.22061	0.752021
1451339_at	Suox	0.178812	1.30923	-1.15399	1.7342	1.14797	0.104268	0.705529	0.727904	-0.850664
1451415_at	C8orf4	2.15329	1.83627	-0.413672	3.56151	2.33485	0.462818	5.45919	3.03211	0.504161
1451527_at	Pcolce2	2.2875	2.58915	-1.88791	0.279886	1.14691	-0.220155	3.34775	1.60518	1.22828
1451533_at	BC022687	0.23353	0.104276	-0.277006	1.09175	0.204149	0.0579491	1.63442	0.888174	-0.589072
1451601_a_at	Spns2	2.43903	1.99294	-0.322577	2.74575	2.16377	0.42816	2.77283	1.20483	-0.573574
1451612_at	Mt1	-0.0898274	0.796836	-1.14167	0.788786	1.11432	0.335271	2.65223	1.14359	-0.123355
1451707_s_at	Slc41a3	-0.630382	-0.48771	-0.434452	0.418593	1.58086	-1.33854	1.23365	1.39879	0.618746
1451832_at	Cklf	0.831245	-0.0791172	0.94309	0.636155	1.01265	-0.754743	1.94302	1.53838	-0.408198
1452015_at	6330416G13Rik	0.553766	0.623117	-1.10727	0.290996	0.694976	0.670538	1.81132	0.777127	0.123275
1452035_at	Col4a1	0.773055	0.303055	-0.0294762	2.03038	1.57356	0.388372	1.68321	1.31152	-0.0379912
1452088_at	Zbed3	0.452732	0.7137	-0.054762	0.920643	0.733609	-0.29143	2.48863	0.183514	0.867589
1452092_at	Chst15	0.71134	0.694064	0.971957	0.984417	0.708358	0.613403	1.70169	1.8849	-0.181916
1452160_at	Tiparp	0.82905	0.577109	0.869799	1.96331	1.17389	0.182298	1.8941	1.35842	0.83103
1452175_at	C19orf52	1.03844	0.915047	-0.1869	1.80454	0.932638	0.00373181	1.23886	0.152622	0.676746
1452296_at	Slit3	0.404058	0.0172714	0.182718	-0.747033	-0.490163	-0.335839	0.829024	1.51535	-0.37953
1452298_a_at	Myo5b	1.36718	1.60694	-1.13395	1.42079	-0.444139	-0.389504	1.85253	1.17083	-0.138825
1452329_at	BC025458	-0.0150754	0.382782	0.294133	0.29913	0.305446	-0.817914	1.82129	0.561454	0.433283
1452343_at	C18orf1	-0.485079	0.738027	-0.433063	1.10837	0.846967	0.147438	1.73359	0.866877	-0.891995
1452352_at	Ctla2a	0.485108	0.803611	-0.885319	1.34802	1.25388	-0.65241	3.01406	1.13377	0.619998
1452380_at	Epha7	1.02402	0.23448	-0.687555	0.513011	1.29012	-0.758885	-0.0199621	1.76433	-0.459711
1452385_at	Usp53	0.995915	0.857175	-0.262902	1.06098	1.00504	-0.0543372	1.53338	0.961268	-0.787591
1452418_at	2510049I19Rik	2.15425	1.44898	1.12436	4.68085	2.72895	-1.21531	3.10861	1.52231	0.143331
1452421_at	Hoxa3	0.743999	0.413293	-0.00803015	0.167032	-0.0797806	0.638439	1.59912	0.767709	0.783004
1452519_a_at	Zfp36	-0.354594	1.09193	-0.958333	0.207107	0.483874	-0.283128	2.65302	0.803329	0.258833
1452826_s_at	Fbxl20	0.397973	-0.206589	-0.319716	1.68559	0.0464462	0.269529	0.684178	0.539615	-0.574574
1452847_at	2410008K03Rik	1.1892	0.791455	0.275491	1.52327	0.248312	0.748685	2.3737	1.94879	0.0849168
1452861_at	2010300C02Rik	0.044765	0.215433	0.00767465	0.310857	-0.468624	1.00128	1.54293	1.29911	0.17159
1452870_at	Apaf1	-0.260806	0.712791	-0.179269	1.58693	0.70938	0.582248	1.33218	0.336125	1.07461
1452914_at	2410024N18Rik	0.61114	-0.138465	0.182385	1.07159	0.307644	0.451821	1.68495	0.124293	0.7996
1452960_at	Scyl3	0.391529	0.770149	-0.424819	0.49394	1.02246	-0.449843	0.406148	1.52114	-0.897842
1453009_at	Cpm	2.16294	1.10585	-0.719773	-0.190819	0.328189	0.0364986	2.6069	2.53537	-1.30626
1453121_at	1700010L19Rik	-0.0966029	1.56809	-0.214192	-0.0068966	1.05193	-0.713361	4.65794	3.33748	0.627748
1453147_at	Polr3e	0.848899	1.92659	0.0950607	0.273113	0.703008	0.657706	2.2415	3.22566	-0.555906
1453198_at	Zfp422-rs1	0.489511	-0.207909	0.00306759	1.60696	0.731049	-1.06267	1.49081	0.896314	-1.09714
1453308_at	8430429K09Rik	1.34341	1.05236	-0.0361425	-0.140498	0.361951	-0.564009	1.83301	0.457304	-0.0909378
1453332_at	2410002O22Rik	1.07295	0.222908	0.262385	0.640334	0.983551	-0.523756	2.4712	1.04834	0.0151795
1453416_at	8430435B07Rik	0.39996	0.369439	-0.163119	1.53181	0.438472	0.537792	0.974247	0.079748	0.24161
1453435_a_at	Fmo2	0.116029	0.439279	-0.54876	0.382366	0.559658	-0.177874	2.43973	1.89966	0.675673
1453473_a_at	Dynlt1	0.365007	1.87029	-0.884877	0.494867	1.07144	0.741966	1.36652	0.573912	0.270649
1453716_at	4930480K23Rik	0.483563	-0.494677	0.43078	0.362687	-0.316257	-0.608855	1.51869	0.484173	-0.0255187
1453807_at	6330563C09Rik	0.702019	0.18339	-1.59694	2.0144	-0.00739103	-0.410394	2.49501	0.215252	-0.886019
1453817_at	Abca6	-0.327738	0.147045	-0.495204	0.614761	0.84068	-0.218488	1.67881	0.726302	-0.248796
1453851_a_at	Gadd45g	-0.573864	1.7699	-0.533782	1.34538	1.12057	1.41225	4.32796	2.78179	0.205923
1454048_a_at	4931408A02Rik	0.308293	0.169798	0.0542843	-0.0504325	-0.307896	-0.791763	1.68997	1.58889	0.163234
1454104_a_at	Slc16a9	1.18905	0.886975	0.508786	0.962189	0.619936	-0.435362	2.45837	0.792299	-0.560794
1454458_at	6230426I18Rik	0.423286	-0.210259	-0.196727	0.511966	-0.0439042	-0.402765	1.53445	0.0194318	0.166865
1454614_at	C4orf52	1.12036	1.48764	0.668028	2.04616	1.26665	1.07951	2.01201	0.844846	-0.605374
1454617_at	Arrdc3	2.56633	3.47501	-0.526563	2.93074	2.97118	-0.469824	4.18009	3.29628	-1.08568
1454632_at	6330442E10Rik	-0.137365	0.725267	-0.0580718	0.899832	-0.767469	0.731622	1.65782	0.9394	-0.302719
1454685_at	Gpr146	0.501858	0.936639	-0.735363	0.744978	0.316548	0.156225	1.17709	1.61961	-0.343455
1454699_at	Sesn1	2.33598	2.33102	-0.101101	2.88303	1.77091	-0.419452	2.59401	2.29129	-0.346545
1454726_s_at	Ptpdc1	0.930971	1.29841	-1.42235	0.627318	0.391267	0.364506	2.11153	2.00537	-0.664784
1454758_a_at	Tgfb1i4	1.49688	1.70899	-0.442452	0.517829	-0.408866	-0.29204	1.45988	1.09629	0.37318
1454844_at	Mchr1	0.979045	2.14294	-0.884012	1.88851	0.887329	1.33111	2.04407	-0.329516	1.00325
1454866_s_at	Clic6	0.914927	1.62274	0.0147377	-1.08209	-0.0784383	-0.96534	1.22475	0.759151	-0.648903
1454880_s_at	Bmf	0.260927	0.694543	-1.25171	0.845642	0.432733	0.230424	2.00754	1.14859	-0.754698
1454984_at	Lifr	1.08181	1.97428	-0.962111	0.929594	0.892998	-0.308682	2.33448	2.48318	-0.399117
1455007_s_at	Gpt2	0.0160712	0.963328	0.392494	0.971917	0.280634	0.101091	2.21074	1.66178	-0.237239
1455013_at	Arih2	0.875234	0.567801	0.203787	1.82471	1.40074	0.761661	1.19629	1.44941	-0.696316
1455091_at	Ppp2r3a	1.60261	1.69885	-0.867754	0.976404	1.39465	-0.447693	1.97591	2.09411	-1.26941
1455129_at	Mtdh	1.05037	-0.124648	-0.678355	2.03309	0.0551621	0.362253	0.692228	0.814846	0.103256
1455164_at	Cdgap	0.800735	-0.0439903	0.972788	0.126854	0.0193526	0.663091	1.65707	0.911608	1.12898
1455191_x_at	Pip5k1b	0.832834	0.393954	-0.998466	2.58111	0.0341082	0.360375	0.175463	0.882064	-0.840393
1455301_at	Cr16	0.390525	-0.0931806	0.167718	1.21753	0.717039	1.2084	0.271046	2.31769	-0.00426712
1455315_at	2410019G02Rik	0.560771	1.4512	-1.26398	0.102615	0.315303	0.0314338	1.40543	1.68234	-0.378929
1455351_at	2610101N10Rik	1.28237	0.425248	-0.703513	1.2942	0.483055	-0.0727641	1.50696	0.451219	-0.137083
1455352_at	Sr140	1.99826	0.723175	0.0754435	0.53731	0.161774	0.284138	1.41266	0.877565	0.13327
1455430_at	Rbm33	1.8876	0.75234	0.207063	1.50757	1.11765	0.30464	1.82127	0.930123	0.32232
1455507_s_at	D8Ertd587e	0.633939	0.458185	0.118489	1.61049	1.22627	0.382434	0.574993	1.08799	-0.755261
1455531_at	Mfsd4	-0.108374	0.0905665	-1.27877	1.6714	0.849971	-0.427762	1.15035	1.51276	-0.817347
1455568_at	2310015A05Rik	-0.0539901	-0.255544	-0.749984	0.217547	0.485807	-0.283871	1.8644	1.51676	-0.487715
1455598_at	Usp30	0.714109	0.420033	-0.165731	0.861667	-0.0179747	1.43339	1.51696	1.60048	-0.25307
1455610_at	Dmn	1.06558	1.78223	-1.16902	1.92873	1.65929	-0.372784	2.30058	1.72768	-1.24209
1455671_at	Commd8	1.25392	0.684504	-0.490531	0.306003	-0.204528	-0.0477773	0.318196	1.64751	-0.690495
1455680_at	9630025H16Rik	1.09503	0.720519	-0.594492	1.49478	1.65157	-0.174181	1.24872	1.41229	-0.828976
1455699_at	Bcat1	0.814697	0.752098	-0.117472	0.916925	-0.020556	1.68818	1.3237	1.82363	-0.0884705
1455720_at	Adamts2	0.371183	1.17293	0.250567	1.65139	1.19998	0.188915	1.43191	1.38724	0.388582
1455728_at	Pten	1.93108	-0.0835146	-0.440623	1.16685	1.17467	-0.809275	0.961213	1.0196	-1.03401
1455731_at	Slc29a3	0.0628648	0.826122	-0.100766	0.788245	0.534139	0.0996229	0.570912	1.52394	-0.767839
1455785_at	Kcna1	1.14885	0.76434	-0.657155	0.081674	0.591863	-0.169919	1.72433	0.947117	-0.0405356
[truncated: 5,635 more rows]
