# Supplementary material for: Fyn-Dependent Gene Networks in Acute Ethanol Sensitivity
Source: PLoS One. 2013 Nov 29;8(11):e82435. doi: 10.1371/journal.pone.0082435 (PMC3843713; doi:10.1371/journal.pone.0082435)
Supplement: Table S2 — Gene Ontology analysis of basal differences in gene expression between Fyn knockout mice and controls for NAC, PFC, and VMB. Results are listed for Molecular Function, Biological Process, Cellular Component, and Mouse Phenotype using the ToppGene Suite at a 5% FDR and trimming groups for containing at least 3 and no greater than 300 members. (XLS) [file pone.0082435.s004.xls]

## Sheet: Basal GeneOntology.xls
Brain Region	Category	ID	Name	P-value	Hit Count in Query List	Hit Count in Genome	Hit in Query List
Nucleus Accumbens	GO: Molecular Function	GO:0008022	protein C-terminus binding	1.9e-05	34	186	MPDZ	SYNJ1	NCL	NDN	DYNLL1	PPM1A	FOXN3	CTNNB1	PIK3R1	HPCAL4	MAGI1	ITGB1BP1	DLG2	DLG4	ERCC2	ERCC4	RBFOX1	CORO1A	TCF4	SHANK1	EML2	VAMP2	TBL1X	GPR34	SRC	MCHR1	PLEKHB1	MAPRE1	VIM	KPNA3	KCNJ11	ANP32A	LRRC7	USP7
Nucleus Accumbens	GO: Molecular Function	GO:0019911	structural constituent of myelin sheath	1.9e-05	5	5	MBP	MAL	MOBP	TSPAN2	PLP1
Nucleus Accumbens	GO: Molecular Function	GO:0005158	insulin receptor binding	1.9e-05	11	33	TLN2	ENPP1	PDPK1	PLCG1	PIK3R1	PTPRF	PHIP	SORBS1	SRC	IGF1R	IRS1
Nucleus Accumbens	GO: Molecular Function	GO:0022843	voltage-gated cation channel activity	0.046044	27	150	CACNA1G	KCNQ5	CACNB4	CACNA1A	CACNB1	CACNB2	CACNA2D1	CACNA2D2	SCN4B	SCN1A	SCN2B	SCN1B	KCTD3	CACNG3	KCNMA1	KCNJ11	KCNJ9	KCNJ4	KCND2	KCNC1	KCNB1	KCNF1	KCNA3	KCNA4	KCNIP2	KCNAB1	CACNG4
Nucleus Accumbens	GO: Biological Process	GO:0007612	learning	0.007789	21	78	SYNJ1	MECP2	ATP1A2	SLC24A2	NEUROD2	NF1	RIC8A	COMT	CTNND2	DLG4	DRD1	EPHB2	CLN8	FYN	FOXP2	TAC1	VDAC1	NETO1	BTG2	SLC12A5	PLCB1
Nucleus Accumbens	GO: Biological Process	GO:0050890	cognition	0.025714	30	155	ADCY1	SYNJ1	MECP2	MEF2C	ATP1A2	SLC11A2	SLC24A2	BBS4	PAFAH1B1	CALB1	NCAM1	NEUROD2	NF1	RIC8A	TMOD2	COMT	CTNND2	DLG4	DRD1	EPHB2	CLN8	SLC1A4	FYN	FOXP2	TAC1	VDAC1	NETO1	BTG2	SLC12A5	PLCB1
Nucleus Accumbens	GO: Biological Process	GO:0001508	regulation of action potential	0.025714	23	103	MPDZ	MBP	MAL	SERINC5	CLDN11	C11orf9	NF1	PLP1	QKI	DRD1	ERCC2	SCN1A	FYN	GNAQ	PLLP	TF	TAC1	GRIK2	UGT8	ID4	SBF2	KCNMA1	KCND2
Nucleus Accumbens	GO: Biological Process	GO:0007611	learning or memory	0.026309	28	144	ADCY1	SYNJ1	MECP2	MEF2C	ATP1A2	SLC11A2	SLC24A2	PAFAH1B1	CALB1	NCAM1	NEUROD2	NF1	RIC8A	TMOD2	COMT	CTNND2	DLG4	DRD1	EPHB2	CLN8	FYN	FOXP2	TAC1	VDAC1	NETO1	BTG2	SLC12A5	PLCB1
Nucleus Accumbens	GO: Biological Process	GO:0019228	regulation of action potential in neuron	0.026309	20	85	MPDZ	MBP	MAL	SERINC5	CLDN11	C11orf9	NF1	PLP1	QKI	DRD1	ERCC2	SCN1A	FYN	PLLP	TF	GRIK2	UGT8	ID4	SBF2	KCNMA1
Nucleus Accumbens	GO: Biological Process	GO:0001505	regulation of neurotransmitter levels	0.026309	27	138	CPLX3	PLDN	PRIMA1	SYNJ1	ATP1A2	CAMK2A	CACNA1A	NF1	COMT	NRXN2	NRXN1	DRD1	SLC6A11	DNAJC5	SLC38A2	CLN8	CPLX1	GABRA2	GLS	STX1A	VAMP2	SYT1	SYN2	SPTBN2	NLGN1	ICA1	SLC38A1
Nucleus Accumbens	GO: Biological Process	GO:0071375	cellular response to peptide hormone stimulus	0.046517	39	246	ADCY1	PARP1	MAX	ATP6V0A1	ATP6V1C1	YBX1	PPM1A	HDAC9	ATP6V1H	PRKAA2	PRKACB	CRK	ENPP1	PDPK1	PIK3R1	STXBP4	ATP6V1G1	DRD1	EIF4EBP2	PTPRF	FGFR3	FGFR2	FGF1	GNB4	RPS6	PHIP	GHR	DLC1	GNG4	GNG11	GNB1	SORBS1	SRC	STAR	IGF1R	UBE2B	AKAP1	RHOQ	IRS1
Nucleus Accumbens	GO: Cellular Component	GO:0014069	postsynaptic density	8e-05	27	109	MPDZ	ANKS1B	PICALM	BCAS1	SIPA1L1	DNM3	ERC2	NF1	EXOC4	CTNND2	DLGAP2	DLGAP1	DLG2	DLG4	HOMER2	HOMER1	PTK2B	ERBB4	SHANK1	SRC	GRID2	GRIA3	NLGN1	YWHAZ	SHANK2	NETO1	KCND2
Nucleus Accumbens	GO: Cellular Component	GO:0030424	axon	0.000201	47	278	NRP1	LRRTM1	ALCAM	MAPT	MBP	MAG	ANK3	MTPN	PAFAH1B1	CA2	CNTNAP2	CALB1	NCAM1	ERC2	NF1	NOV	MAPK8	SLC12A6	DLGAP2	DCC	DLG2	DLG4	RNF6	DRD1	PYGB	SDC3	PVALB	PTK2B	SLC1A2	SCN1A	BACE1	NTM	TAC1	GRIA3	GRIK2	YWHAE	KIRREL3	VIM	KIF5A	KCNMA1	KCNC1	SLC38A1	SEMA6A
Nucleus Accumbens	GO: Cellular Component	GO:0030863	cortical cytoskeleton	0.002634	16	56	MPP1	ACTN1	CAPZA1	MYH9	CAPZB	CFL1	PDLIM2	DLG4	CORO1A	DSTN	CAP1	SPTBN1	SPTBN2	MAPRE1	UTRN	LASP1
Nucleus Accumbens	GO: Cellular Component	GO:0005875	microtubule associated complex	0.009439	21	100	MAP2	MAPT	PAFAH1B1	DYNLL1	ACTR1A	ACTR1B	DCX	RABGAP1	DYNC1LI1	DYNLT3	DYNLT1	EML2	APPBP2	STAU1	DCTN5	YWHAE	KIF5A	KIF5B	KIF5C	NDEL1	KIF1B
Nucleus Accumbens	GO: Cellular Component	GO:0031252	cell leading edge	0.009439	33	200	IQGAP1	RAPH1	TLN2	WASL	ARF6	ARHGEF2	PAFAH1B1	MYH9	CNTNAP2	CAPZB	NF2	CFL1	CTNNB1	ENAH	CSPG4	RDX	ITGB1BP1	SLC9A3R1	DIAPH1	SSH1	ITSN1	SLC1A2	CORO1A	TRPM7	STXBP2	GSN	VIM	KCNC1	KCNB1	NDEL1	CYFIP1	SLC12A5	WWC1
Nucleus Accumbens	GO: Cellular Component	GO:0005938	cell cortex	0.009439	30	177	MPP1	ACTN1	ADD3	ARF6	ITCH	USP2	PAFAH1B1	CAPZA1	MYH9	NCL	CAPZB	CFL1	EXOC4	PRKD1	PDLIM2	CTGF	CTNNB1	DLG4	PTK2B	FGFR2	CORO1A	FLNB	DSTN	CAP1	SPTBN1	SPTBN2	MAPRE1	UTRN	ARHGEF9	LASP1
Nucleus Accumbens	GO: Cellular Component	GO:0016607	nuclear speck	0.009439	24	127	PRPF31	MEF2C	PRPF18	RCHY1	PNISR	PNN	RSRC1	CSNK1A1	DDX3X	LUC7L3	RBM39	RNPS1	SON	RREB1	CD2BP2	SRRM1	RBM25	SLU7	SRP54	HSPA1B	PRPF19	CCNL2	SRRM2	FYTTD1
Nucleus Accumbens	GO: Cellular Component	GO:0043209	myelin sheath	0.009439	9	23	MBP	MAG	SERINC5	RTN4	EXOC4	TSPAN2	PLP1	PLLP	ERMN
Nucleus Accumbens	GO: Cellular Component	GO:0005891	voltage-gated calcium channel complex	0.009439	9	23	CACNA1G	CACNB4	CACNA1A	CACNB1	CACNB2	CACNA2D1	PPM1A	CACNA2D2	CACNG3
Nucleus Accumbens	GO: Cellular Component	GO:0034703	cation channel complex	0.016567	25	141	CACNA1G	KCNQ5	CACNB4	CNTNAP2	CACNA1A	CACNB1	CACNB2	CACNA2D1	PPM1A	CACNA2D2	SCN4B	SCN1A	SCN2B	KCTD3	CACNG3	TRPC5	KCNMA1	KCNJ4	KCND2	KCNC1	KCNB1	KCNF1	KCNA3	KCNA4	KCNIP2
Nucleus Accumbens	GO: Cellular Component	GO:0034704	calcium channel complex	0.017411	10	31	CACNA1G	CACNB4	CACNA1A	CACNB1	CACNB2	CACNA2D1	PPM1A	CACNA2D2	CACNG3	TRPC5
Nucleus Accumbens	GO: Cellular Component	GO:0030864	cortical actin cytoskeleton	0.017411	10	31	ACTN1	CFL1	PDLIM2	CORO1A	DSTN	CAP1	SPTBN1	SPTBN2	UTRN	LASP1
Nucleus Accumbens	GO: Cellular Component	GO:0005901	caveola	0.02458	15	66	ADCYAP1R1	ATP1A2	CBL	CDH13	DRD1	SLC8A1	ERBB4	SLC2A1	DLC1	GNAQ	SORBS1	SRC	IGF1R	KCNMA1	IRS1
Nucleus Accumbens	GO: Cellular Component	GO:0044304	main axon	0.027137	10	33	MBP	MAG	CNTNAP2	DLG2	DLG4	SLC1A2	SCN1A	KCNC1	EPB41L3	ERMN
Nucleus Accumbens	GO: Cellular Component	GO:0019717	synaptosome	0.030303	24	141	MPDZ	ACP1	SYNJ1	BRAF	SIPA1L1	ERC2	NF1	MAGI2	CTNND2	PIK3R1	DLG4	HOMER1	QDPR	SDC3	ITSN1	STX1A	VAMP2	GPI	SRC	GRID2	SAMD4A	LGI3	KCND2	CYFIP1
Nucleus Accumbens	GO: Cellular Component	GO:0016604	nuclear body	0.04755	34	238	PRPF31	MAX	MEF2C	ANKS1B	PRPF18	RCHY1	PNISR	PNN	NOP58	RSRC1	CSNK1A1	NOLC1	DDX3X	DKC1	RNF6	LUC7L3	RBM39	RNPS1	SON	SMN1	SATB1	CPSF6	RREB1	CD2BP2	SRRM1	RBM25	SLU7	SRP54	HSPA1B	PRPF19	CCNL2	SRRM2	FYTTD1	USP7
Nucleus Accumbens	Mouse Phenotype	MP:0001463	abnormal spatial learning	5.4e-05	42	159	ADCY1	MAPT	MBP	APOD	ADAM11	ATP1A2	SLC24A2	OPRL1	PAFAH1B1	CAMK2A	NCAM1	NDN	NF1	RIC8A	TMOD2	FA2H	UBR1	CTNND2	MPP5	DCX	RORA	EIF4EBP2	PTPRD	PTPRF	PTPRZ1	BACE1	FYN	RYR3	TIMP3	SHANK1	TACR3	CAMKK2	GRID2	VDAC1	UBE3A	IDUA	KCNN2	NCSTN	KCNAB1	ARHGEF9	L1CAM	PLCB1
Nucleus Accumbens	Mouse Phenotype	MP:0002064	seizures	5.4e-05	61	279	PLDN	ADARB1	STX1B	SGCE	CACNA1G	SYNJ1	ALPL	MAPT	MBP	ANK3	MECP2	ASPA	CELF4	BRAF	C11orf9	CAMK2A	CACNB4	CACNA1A	SLC4A10	NEUROD2	PRICKLE1	CFL1	CNP	SLC12A6	PDYN	PLP1	CTNNB1	PLCL1	DCX	CACNA2D2	QKI	NAPB	PURA	SLC6A11	FGF14	PPARGC1A	CLN8	CPLX1	SLC1A2	SLC2A1	SCN1A	SCN2B	SCN1B
Nucleus Accumbens	Mouse Phenotype	MP:0002062	abnormal conditioning behavior	6.9e-05	48	199	ADCYAP1R1	MAP2	MAPT	MECP2	OPRK1	OPRL1	KLF9	CAMK4	CAMK2A	JPH3	LYNX1	TMOD2	NPAS2	CD47	UBR1	SRGAP3	PRKACB	PDYN	CTNND2	DCX	DBN1	RGS4	HOMER2	HOMER1	DRD1	EIF4EBP2	PTPRG	PTPRZ1	PDE10A	FYN	GABRA1	GABRA2	RYR3	TIMP2	GHR	GMFB	GFAP	STX1A	TACR3	MCHR1	GRIK2	VDAC1	UBE3A
Nucleus Accumbens	Mouse Phenotype	MP:0001405	impaired coordination	0.000166	60	285	ABL2	SGCE	ALPL	MBP	MAG	MECP2	ADAM11	ASPA	ATM	ATP1B2	NTRK3	KLF9	CLDN11	PAFAH1B1	CAMK4	CACNB4	CACNA1A	NDN	NEUROD2	NF1	JPH3	TMOD2	FA2H	NPAS3	UBR1	SLC12A6	CTNND2	PLP1	CACNA2D2	RGS4	RORA	DTNA	DRD1	PTPRG	PTPRZ1	DNAJC5	FGF14	PPARGC1A	SLC2A1	FRZB	GABRA1	GNAQ	SHANK1
Nucleus Accumbens	Mouse Phenotype	MP:0008415	abnormal neurite morphology	0.00033	47	205	MAPT	MBP	MAG	MECP2	ATM	CLDN11	CERS2	CAMK4	CAMK2A	CACNA1A	HAPLN2	CD47	FA2H	CFL1	SRGAP3	CRKL	SLC12A6	PLP1	ENAH	ACTL6B	CACNA2D2	ERBB2IP	RORA	QKI	NEUROD6	EPHA4	SMN1	MMP24	EPHB2	SCN1B	BACE1	DYNC1LI1	GALC	FJX1	FOXP2	GRID2	STAU1	VIM	UBE3A	TRIM2	SBF2	KIF2A	NCSTN
Nucleus Accumbens	Mouse Phenotype	MP:0002065	abnormal fear/anxiety-related behavior	0.008174	44	208	ADCYAP1R1	MAP2	MAPT	MECP2	ARAF	ASPA	ATP1A2	BBS4	CAMK4	CAMK2A	MYO7A	CACNB4	SLC4A10	RIC8A	NPAS3	UBR1	SRGAP3	C12orf10	PDYN	COMT	SERPINI1	DRD1	PTPRG	EHMT2	MMP24	PPARGC1A	BACE1	FYN	GABRA1	FOLH1	RYR3	DYNC1LI1	TOM1L2	SHANK1	TACR3	TAC1	MCHR1	GRIK2	VIM	IDUA	TRPC5	RASD2	ARHGEF9
Nucleus Accumbens	Mouse Phenotype	MP:0001402	hypoactivity	0.011226	50	253	CACNA1G	MAG	ANK3	MECP2	APOD	ASPA	ATM	DNAJA3	KIF1A	CAMK4	CACNB4	CACNA1A	JPH3	FA2H	UBR1	C12orf10	PDYN	PLP1	ENAH	RCAN2	MPP5	TRIP11	RORA	DLG4	QKI	LPAR1	DRD1	PEX2	PTS	PURA	DNAJC5	EHMT2	SMN1	PDE10A	SLC1A1	PSIP1	GCNT2	SHANK1	FOXP2	GPR37	GRID2	STAU1	UTRN
Nucleus Accumbens	Mouse Phenotype	MP:0001513	limb grasping	0.015204	30	123	MECP2	ARAF	LARGE	NTRK3	PAFAH1B1	CAMK4	CACNA1A	JPH3	FKRP	STRBP	NPAS3	SLC12A6	CACNA2D2	RORA	PEX2	EPHA4	PTS	DNAJC5	FGF14	SMN1	PPARGC1A	ERCC2	CLN8	SATB1	PSIP1	NDRG1	STAMBP	GRID2	UBE3A	SBF2
Nucleus Accumbens	Mouse Phenotype	MP:0001393	ataxia	0.018046	45	224	PLDN	STX1B	SYNJ1	MAPT	MBP	ANK3	MECP2	ASPA	ATM	KIF1A	CAMK4	CACNB4	CALB1	CACNA1A	NEUROD2	UNC5C	CFL1	CNP	SLC12A6	PLP1	CACNA2D2	DCC	RORA	QKI	NAPB	SLC12A2	DNAJC5	FGF14	ERCC2	CLN8	CPLX1	ETV1	SCN1A	SCN1B	GNAQ	GALC	ATCAY	SPTBN2	GRID2	GRIA3	UGT8	TRIM2	KCNMA1
Nucleus Accumbens	Mouse Phenotype	MP:0004996	abnormal CNS synapse formation	0.026887	10	20	MECP2	ACTL6B	NRXN2	DTNA	PURA	SHANK1	SYN2	GRID2	STAU1	NCSTN
Nucleus Accumbens	Mouse Phenotype	MP:0000807	abnormal hippocampus morphology	0.032775	42	210	NRP1	ZBTB20	MAP2	MAPT	BRSK2	MECP2	BBS4	PAFAH1B1	CERS2	NCAM1	NFIB	NFIA	KLF7	FKRP	NPAS3	CRKL	SLC12A6	CTNNB1	MPP5	CSPG4	DCX	DGKB	DLG4	NEUROD6	PURA	PPARGC1A	SLC1A2	FUS	FYN	GFAP	SHANK1	STAMBP	HPCA	YWHAE	ID4	KIF2A	SEMA6A	NDEL1	KIF1B	LIMK1	L1CAM	PLCB1
Nucleus Accumbens	Mouse Phenotype	MP:0008143	abnormal dendrite morphology	0.032775	22	81	MAPT	MECP2	ATM	CAMK4	CAMK2A	CACNA1A	CD47	SRGAP3	CRKL	ACTL6B	RORA	NEUROD6	DYNC1LI1	FJX1	FOXP2	GRID2	STAU1	VIM	UBE3A	NCSTN	CAPRIN1	KIDINS220
Prefrontal Cortex	GO: Molecular Function	GO:0035254	glutamate receptor binding	0.000125	9	29	FLOT2	ATP2B2	GNAS	CAMK2A	GRIN1	GRIN2B	PLCG1	DLG4	HOMER1
Prefrontal Cortex	GO: Molecular Function	GO:0019900	kinase binding	0.000125	28	297	TOLLIP	ACTB	MAP2K4	AKT1	SLC2A3	CDK5R1	MAPT	LDB3	FGFR1OP	LATS1	BAD	AXIN1	STXBP1	DIXDC1	GRK5	SRC	CNKSR2	YWHAG	MAPK9	PRKAB2	AKT3	PRKRIP1	CYLD	SH3BP5	AKAP5	NBEA	PTK2	KIDINS220
Prefrontal Cortex	GO: Molecular Function	GO:0019901	protein kinase binding	0.000125	25	253	ACTB	MAP2K4	AKT1	CDK5R1	MAPT	LDB3	FGFR1OP	LATS1	BAD	AXIN1	STXBP1	DIXDC1	GRK5	SRC	CNKSR2	YWHAG	MAPK9	PRKAB2	AKT3	PRKRIP1	CYLD	SH3BP5	AKAP5	NBEA	KIDINS220
Prefrontal Cortex	GO: Molecular Function	GO:0008022	protein C-terminus binding	0.000125	20	186	ATXN1	RBFOX1	ATP2B2	AXIN1	VAMP2	NDN	TBL1X	NEDD4	SRC	HRAS	BLOC1S2	MAPK14	MAGI1	KCNJ11	ANP32A	GRIP1	DLG4	USP7	KCNIP3	SNTG1
Prefrontal Cortex	GO: Molecular Function	GO:0019911	structural constituent of myelin sheath	0.000125	4	5	MBP	MAL	MOBP	PLP1
Prefrontal Cortex	GO: Molecular Function	GO:0005250	A-type (transient outward) potassium channel activity	0.000125	3	3	KCND2	KCND3	KCNIP2
Prefrontal Cortex	GO: Molecular Function	GO:0022843	voltage-gated cation channel activity	0.000125	16	150	SNAP25	SCN1A	KCTD13	KCNAB2	CACNA2D1	GRIN1	HCN1	SCN3B	KCNQ2	KCNJ11	KCNJ9	KCNJ3	KCND2	KCND3	KCNA2	KCNIP2
Prefrontal Cortex	GO: Molecular Function	GO:0005516	calmodulin binding	0.000125	16	150	ADD1	MAP2	ATP2B2	CAMK4	CAMK2A	MYO7A	MYO6	VAMP2	SYT1	CAMKK2	GRIN1	PPP3R1	PDE1A	RGS4	ITPKB	AKAP5
Prefrontal Cortex	GO: Molecular Function	GO:0017124	SH3 domain binding	0.000125	14	122	ACP1	SIRPA	SYNJ2	MAPT	GJA1	ADAM17	CNTNAP1	ELMO1	ZFP106	CCDC6	QKI	SH3BP5	ARHGAP26	DOCK1
Prefrontal Cortex	GO: Molecular Function	GO:0003924	GTPase activity	0.000125	20	226	RAB11A	HBS1L	DIRAS2	ARF1	ARF3	ARF4	ARHGAP5	RAB31	OPA1	GNAQ	GNAS	GNB1	GNA12	GNAI1	DNM3	DIRAS1	HRAS	RAB6B	DNM1L	EIF2S3
Prefrontal Cortex	GO: Molecular Function	GO:0017075	syntaxin-1 binding	0.000125	5	15	SNAP25	CPLX1	STXBP1	VAMP2	SYT1
Prefrontal Cortex	GO: Molecular Function	GO:0005057	receptor signaling protein activity	0.000125	13	114	ACVR2A	MAP3K4	ARF1	DCLK1	FLRT2	MAPK9	MAPK8	STK39	TYROBP	PLCG1	MAPK14	KIT	BAG4
Prefrontal Cortex	GO: Molecular Function	GO:0005249	voltage-gated potassium channel activity	0.000126	12	99	SNAP25	KCTD13	KCNAB2	HCN1	KCNQ2	KCNJ11	KCNJ9	KCNJ3	KCND2	KCND3	KCNA2	KCNIP2
Prefrontal Cortex	GO: Molecular Function	GO:0015271	outward rectifier potassium channel activity	0.000142	4	9	KCND2	KCND3	KCNA2	KCNIP2
Prefrontal Cortex	GO: Molecular Function	GO:0015276	ligand-gated ion channel activity	0.000152	14	132	GABRA3	SHROOM2	GABRA2	GABRB2	GABRB3	GRID1	GRIA3	GRIK3	GRIN1	GRIN2B	TRPC5	KCNJ11	KCNJ9	KCNJ3
Prefrontal Cortex	GO: Molecular Function	GO:0022834	ligand-gated channel activity	0.000152	14	132	GABRA3	SHROOM2	GABRA2	GABRB2	GABRB3	GRID1	GRIA3	GRIK3	GRIN1	GRIN2B	TRPC5	KCNJ11	KCNJ9	KCNJ3
Prefrontal Cortex	GO: Molecular Function	GO:0015631	tubulin binding	0.049736	14	132	MAP1B	MAPT	RABGAP1	ARHGEF2	CLIP3	NDN	BLOC1S2	VAPB	KIF5B	KIF1B	CLASP2	AGTPBP1	MTUS2	CEP57
Prefrontal Cortex	GO: Biological Process	GO:0048167	regulation of synaptic plasticity	0.000742	16	86	RAB11A	MAP1B	SYNGR1	ATP2B2	SLC24A2	STXBP1	CAMK2A	MYO6	GRIN1	GRIN2B	HRAS	YWHAG	CRHR1	KIT	NETO1	DLG4
Prefrontal Cortex	GO: Biological Process	GO:0050804	regulation of synaptic transmission	0.004285	22	184	RAB11A	MAP1B	NISCH	SYNGR1	ATP2B2	SLC24A2	GNAI1	STXBP1	CAMK2A	MYO6	GRIK3	GRIN1	GRIN2B	HRAS	NLGN1	YWHAG	CRHR1	KIT	NETO1	NCS1	DLG4	PTK2
Prefrontal Cortex	GO: Biological Process	GO:0051969	regulation of transmission of nerve impulse	0.007439	22	197	RAB11A	MAP1B	NISCH	SYNGR1	ATP2B2	SLC24A2	GNAI1	STXBP1	CAMK2A	MYO6	GRIK3	GRIN1	GRIN2B	HRAS	NLGN1	YWHAG	CRHR1	KIT	NETO1	NCS1	DLG4	PTK2
Prefrontal Cortex	GO: Biological Process	GO:0031644	regulation of neurological system process	0.007439	23	215	RAB11A	MAP1B	NISCH	SYNGR1	ATP2B2	SLC24A2	GNAI1	STXBP1	CAMK2A	MYO6	NCAM1	GRIK3	GRIN1	GRIN2B	HRAS	NLGN1	YWHAG	CRHR1	KIT	NETO1	NCS1	DLG4	PTK2
Prefrontal Cortex	GO: Biological Process	GO:0006813	potassium ion transport	0.007439	21	185	SLC12A2	SNAP25	SCN1A	KCTD13	ATP1B2	SLC24A2	GNAQ	KCNAB2	STK39	HCN1	KCNQ2	KCNJ11	KCNJ9	KCNJ3	KCND2	KCND3	KCNA2	AKAP5	KCNIP2	KCNIP3	SLC12A5
Prefrontal Cortex	GO: Biological Process	GO:0048169	regulation of long-term neuronal synaptic plasticity	0.028724	8	31	RAB11A	SYNGR1	GRIN1	GRIN2B	HRAS	KIT	NETO1	DLG4
Prefrontal Cortex	GO: Biological Process	GO:0007215	glutamate signaling pathway	0.038472	8	33	CDK5R1	GNAQ	CAMK2A	GRIA3	GRIK3	GRIN1	GRIN2B	HOMER1
Prefrontal Cortex	GO: Biological Process	GO:0018107	peptidyl-threonine phosphorylation	0.038472	8	34	ADRBK1	CDK5R1	MAP2	PHIP	AXIN1	MAPK8	PRKCA	AKT3
Prefrontal Cortex	GO: Biological Process	GO:0032886	regulation of microtubule-based process	0.038472	11	68	MAP1B	MAP2	MAPT	MID1	ARHGEF2	CLIP3	TACC1	MAPK8	CYLD	RNF4	CLASP2
Prefrontal Cortex	GO: Biological Process	GO:0031111	negative regulation of microtubule polymerization or depolymerization	0.038472	7	26	MAP1B	MAP2	MAPT	MID1	ARHGEF2	CLIP3	CLASP2
Prefrontal Cortex	GO: Biological Process	GO:0001505	regulation of neurotransmitter levels	0.038472	16	138	SLC18A2	DNAJC5	SLC38A2	SNAP25	CLN8	CPLX1	GABRA2	STXBP1	CAMK2A	VAMP2	VAMP1	SYT1	HSPA8	NLGN1	LIN7B	AGTPBP1
Prefrontal Cortex	GO: Biological Process	GO:0007026	negative regulation of microtubule depolymerization	0.038472	6	18	MAP1B	MAP2	MAPT	MID1	ARHGEF2	CLASP2
Prefrontal Cortex	GO: Biological Process	GO:0031114	regulation of microtubule depolymerization	0.038472	6	18	MAP1B	MAP2	MAPT	MID1	ARHGEF2	CLASP2
Prefrontal Cortex	GO: Biological Process	GO:0014047	glutamate secretion	0.039458	8	36	SLC38A2	SNAP25	CPLX1	STXBP1	MYO6	VAMP2	SYT1	GRIN2B
Prefrontal Cortex	GO: Biological Process	GO:0070507	regulation of microtubule cytoskeleton organization	0.039458	10	58	MAP1B	MAP2	MAPT	MID1	ARHGEF2	CLIP3	MAPK8	CYLD	RNF4	CLASP2
Prefrontal Cortex	GO: Biological Process	GO:0018210	peptidyl-threonine modification	0.043982	8	37	ADRBK1	CDK5R1	MAP2	PHIP	AXIN1	MAPK8	PRKCA	AKT3
Prefrontal Cortex	GO: Cellular Component	GO:0030424	axon	4.614e-10	38	278	SLC18A2	ACTB	SNAP25	ADRBK1	ADRBK2	MAP2K4	SYNJ2	SLC1A2	CDK5R1	MAP1B	SCN1A	MAPT	MBP	MTPN	GABRB3	KCNAB2	MYO6	NCAM1	ERC2	CNTNAP1	DIXDC1	NGDN	GRIA3	GRIK3	GRIN1	GRIN2B	CADM2	MAPK8	HCN1	CRHR1	TNK2	KLC1	KIF5A	KCNA2	NCS1	DLG4	KIAA1598	ERMN
Prefrontal Cortex	GO: Cellular Component	GO:0033267	axon part	1.084e-07	23	132	SLC18A2	SNAP25	MAP2K4	SYNJ2	SLC1A2	SCN1A	MAPT	MBP	GABRB3	KCNAB2	ERC2	CNTNAP1	DIXDC1	GRIA3	GRIK3	GRIN1	GRIN2B	MAPK8	CRHR1	KIF5A	KCNA2	DLG4	ERMN
Prefrontal Cortex	GO: Cellular Component	GO:0014069	postsynaptic density	0.000115	17	109	MAP1B	ANKS1B	AXIN1	DNM3	ERC2	SRC	GRIA3	GRIN1	GRIN2B	NLGN1	LIN7B	NETO1	KCND2	NCS1	DLG4	HOMER1	AKAP5
Prefrontal Cortex	GO: Cellular Component	GO:0045121	membrane raft	0.00029	23	205	SNAP25	ADRBK1	SLC2A3	MAL	FLOT2	ATP2B2	GJA1	DLC1	GNAQ	GNAI1	RTN4RL1	CLIP3	ADAM17	NEDD4	SRC	CDH13	GRIN1	GRIN2B	PI4K2A	PRKCA	GRIP1	DMD	EFNA5
Prefrontal Cortex	GO: Cellular Component	GO:0030665	clathrin coated vesicle membrane	0.001776	14	95	SLC18A2	DNAJC5	SLC2A3	GABRA2	SYNGR1	MYO6	VAMP2	VAMP1	SYT1	HSPA8	RPH3A	PI4K2A	SCAMP1	SLC30A3
Prefrontal Cortex	GO: Cellular Component	GO:0044309	neuron spine	0.001859	13	85	ADD1	ADRBK1	ADRBK2	SLC1A2	CDK5R1	ANKS1B	DNM3	GRIA3	GRIN1	GRIN2B	CRHR1	KCND2	AKAP5
Prefrontal Cortex	GO: Cellular Component	GO:0043197	dendritic spine	0.001859	13	85	ADD1	ADRBK1	ADRBK2	SLC1A2	CDK5R1	ANKS1B	DNM3	GRIA3	GRIN1	GRIN2B	CRHR1	KCND2	AKAP5
Prefrontal Cortex	GO: Cellular Component	GO:0030672	synaptic vesicle membrane	0.002084	10	51	SLC2A3	GABRA2	SYNGR1	VAMP2	VAMP1	SYT1	RPH3A	PI4K2A	SCAMP1	SLC30A3
Prefrontal Cortex	GO: Cellular Component	GO:0044304	main axon	0.003028	8	33	SLC1A2	SCN1A	MBP	KCNAB2	CNTNAP1	KCNA2	DLG4	ERMN
Prefrontal Cortex	GO: Cellular Component	GO:0008021	synaptic vesicle	0.004425	14	109	SLC18A2	DNAJC5	SLC2A3	GABRA2	SYNGR1	VAMP2	VAMP1	SYT1	GRIN1	GRIN2B	RPH3A	PI4K2A	SCAMP1	SLC30A3
Prefrontal Cortex	GO: Cellular Component	GO:0045211	postsynaptic membrane	0.004425	18	171	GABRA3	GABRA2	ANKS1B	GABRB2	GABRB3	GRID1	GRIA3	GRIK3	GRIN1	GRIN2B	NLGN1	LIN7B	NETO1	NCS1	GRIP1	DLG4	HOMER1	NBEA
Prefrontal Cortex	GO: Cellular Component	GO:0019717	synaptosome	0.004425	16	141	ACP1	SNAP25	VAMP2	VAMP1	ERC2	SRC	GRIN1	GRIN2B	RPH3A	MAGI2	PRKCA	LIN7B	SAMD4A	KCND2	DLG4	HOMER1
Prefrontal Cortex	GO: Cellular Component	GO:0030662	coated vesicle membrane	0.004425	15	126	SLC18A2	TMED2	DNAJC5	SLC2A3	GABRA2	SYNGR1	MYO6	VAMP2	VAMP1	SYT1	HSPA8	RPH3A	PI4K2A	SCAMP1	SLC30A3
Prefrontal Cortex	GO: Cellular Component	GO:0060198	clathrin sculpted vesicle	0.005228	5	12	SLC18A2	DNAJC5	VAMP2	SYT1	HSPA8
Prefrontal Cortex	GO: Cellular Component	GO:0005802	trans-Golgi network	0.008234	12	90	RAB11A	SNAP25	RBFOX1	RAB31	GNAS	CLIP3	VAMP2	GOLPH3	CRHR1	NBEA	SCAMP1	CLASP2
Prefrontal Cortex	GO: Cellular Component	GO:0044306	neuron projection terminus	0.010306	11	79	SLC18A2	SYNJ2	GABRB3	ERC2	DIXDC1	GRIA3	GRIK3	GRIN1	GRIN2B	DLG4	DMD
Prefrontal Cortex	GO: Cellular Component	GO:0005901	caveola	0.010306	10	66	ADRBK1	SLC2A3	FLOT2	DLC1	GNAQ	SRC	CDH13	GRIN1	GRIN2B	EFNA5
Prefrontal Cortex	GO: Cellular Component	GO:0061202	clathrin sculpted gamma-aminobutyric acid transport vesicle membrane	0.011157	4	8	DNAJC5	VAMP2	SYT1	HSPA8
Prefrontal Cortex	GO: Cellular Component	GO:0061200	clathrin sculpted gamma-aminobutyric acid transport vesicle	0.011157	4	8	DNAJC5	VAMP2	SYT1	HSPA8
Prefrontal Cortex	GO: Cellular Component	GO:0030659	cytoplasmic vesicle membrane	0.011158	22	263	SLC18A2	TMED2	DNAJC5	SLC2A3	GABRA2	SYNGR1	ATP6V0A1	GJA1	ATP8A1	CAMK2A	MYO6	VAMP2	VAMP1	SYT1	GRIA3	HSPA8	RPH3A	PI4K2A	DLG4	KIF1B	SCAMP1	SLC30A3
Prefrontal Cortex	GO: Cellular Component	GO:0030136	clathrin-coated vesicle	0.015704	17	180	SLC18A2	DNAJC5	SLC2A3	SORT1	GABRA2	SYNGR1	MYO6	VAMP2	VAMP1	SYT1	GRIN1	GRIN2B	HSPA8	RPH3A	PI4K2A	SCAMP1	SLC30A3
Prefrontal Cortex	GO: Cellular Component	GO:0070032	synaptobrevin 2-SNAP-25-syntaxin-1a-complexin I complex	0.017909	3	4	SNAP25	CPLX1	VAMP2
Prefrontal Cortex	GO: Cellular Component	GO:0012506	vesicle membrane	0.019527	22	276	SLC18A2	TMED2	DNAJC5	SLC2A3	GABRA2	SYNGR1	ATP6V0A1	GJA1	ATP8A1	CAMK2A	MYO6	VAMP2	VAMP1	SYT1	GRIA3	HSPA8	RPH3A	PI4K2A	DLG4	KIF1B	SCAMP1	SLC30A3
Prefrontal Cortex	GO: Cellular Component	GO:0043198	dendritic shaft	0.031276	7	39	ADRBK1	ADRBK2	SLC1A2	MAP2	GRIA3	HOMER1	AKAP5
Prefrontal Cortex	GO: Cellular Component	GO:0031256	leading edge membrane	0.033115	9	66	SYNJ2	SLC1A2	ARHGEF2	MYO6	ADAM17	SPRY4	AKAP5	SNTG1	SLC12A5
Prefrontal Cortex	GO: Cellular Component	GO:0005881	cytoplasmic microtubule	0.033115	6	29	SYNJ2	MID1	AXIN1	CYLD	CLASP2	MTUS2
Prefrontal Cortex	GO: Cellular Component	GO:0043083	synaptic cleft	0.033115	3	5	GRIA3	GRIN1	GRIN2B
Prefrontal Cortex	GO: Cellular Component	GO:0070081	clathrin sculpted monoamine transport vesicle	0.033115	3	5	SLC18A2	VAMP2	SYT1
Prefrontal Cortex	GO: Cellular Component	GO:0070083	clathrin sculpted monoamine transport vesicle membrane	0.033115	3	5	SLC18A2	VAMP2	SYT1
Prefrontal Cortex	GO: Cellular Component	GO:0034702	ion channel complex	0.033579	18	216	SNAP25	SCN1A	GABRA3	GABRA2	KCTD13	GABRB2	GABRB3	CACNA2D1	CNTNAP1	TRPC5	KCNQ2	KCNJ11	KCNJ3	KCND2	KCND3	KCNA2	KCNIP2	ANO3
Prefrontal Cortex	GO: Cellular Component	GO:0030135	coated vesicle	0.036308	18	218	SLC18A2	TMED2	DNAJC5	SLC2A3	SORT1	GABRA2	SYNGR1	MYO6	VAMP2	VAMP1	SYT1	GRIN1	GRIN2B	HSPA8	RPH3A	PI4K2A	SCAMP1	SLC30A3
Prefrontal Cortex	GO: Cellular Component	GO:0032587	ruffle membrane	0.042047	6	31	SYNJ2	ARHGEF2	MYO6	ADAM17	SPRY4	SNTG1
Prefrontal Cortex	GO: Cellular Component	GO:0043204	perikaryon	0.042868	8	56	MAP2K4	MAP1B	NDN	GRIA3	GRIK3	PI4K2A	MAPK8	SLC12A5
Prefrontal Cortex	Mouse Phenotype	MP:0002207	abnormal long term potentiation	0.000841	27	161	SLC18A2	MAPT	ATXN1	SYNGR1	SLC24A2	GNAI1	OPRL1	GFAP	CAMK2A	CAMKK2	GRIA3	GRIK3	GRIN1	MAPK9	PRKACB	TYROBP	NCAN	DGKB	NETO1	DLG4	AKAP5	KCNIP3	SRR	B3GAT1	EPHA4	ARHGEF9	PTPRD
Prefrontal Cortex	Mouse Phenotype	MP:0008415	abnormal neurite morphology	0.001719	30	205	MMP24	MAP1B	MAPT	MBP	ATXN1	DCLK1	BCL2L2	CLDN11	FJX1	CERS1	CAMK4	CAMK2A	CNTNAP1	NEDD4	NUMB	FA2H	PI4K2A	UGCG	DNM1L	TYROBP	PLP1	KLC1	TRIM2	SBF2	RORA	QKI	CAPRIN1	KIDINS220	EPHA4	AGTPBP1
Prefrontal Cortex	Mouse Phenotype	MP:0001393	ataxia	0.001904	31	224	SLC12A2	DNAJC5	CLN8	MAP2K4	CPLX1	MAP1B	SCN1A	MAPT	MBP	ATXN1	APLP2	ATP2B2	KIF1A	GNAQ	GNAS	BCL2L2	CERS1	CAMK4	ATCAY	CNTNAP1	NUMB	GRIA3	GRIN1	ATF2	UGCG	PLP1	TRIM2	KCNA2	RORA	QKI	AGTPBP1
Prefrontal Cortex	Mouse Phenotype	MP:0001405	impaired coordination	0.001904	36	285	SLC18A2	DNAJC5	B4GALT2	MAP2K4	MBP	ATXN1	MID1	ATP1B2	OPA1	GNAQ	CLDN11	GABRB3	CAMK4	NDN	CNTNAP1	GPR37	GRIA3	GRIN1	FA2H	TRAK1	PLP1	TSN	KLC1	SBF2	KIF5A	RGS4	KCNA2	RORA	DMD	CHD6	AKAP5	KIF1B	ADAMTS4	DTNA	PTPN4	PTPRG
Prefrontal Cortex	Mouse Phenotype	MP:0000745	tremors	0.001904	29	203	SNAP25	MAP2K4	MAP1B	SCN1A	MAPT	MBP	ATP2B2	ATP1B2	OPA1	GNAS	CLDN11	GABRB3	KCNAB2	CERS1	CAMK4	ATRN	CNTNAP1	GRK5	TRAK1	PI4K2A	ATF2	PLP1	TRIM2	KIF5A	KCNA2	RORA	DMD	QKI	AGTPBP1
Prefrontal Cortex	Mouse Phenotype	MP:0001463	abnormal spatial learning	0.006164	24	159	B4GALT2	SNAP25	CDK5R1	MAPT	MBP	ATXN1	SLC24A2	OPRL1	KCNAB2	CAMK2A	NCAM1	NDN	CAMKK2	GRIN1	FA2H	CKMT1B	HIF1A	HCN1	RORA	AKAP5	KCNIP3	B3GAT1	ARHGEF9	PTPRD
Prefrontal Cortex	Mouse Phenotype	MP:0009956	abnormal cerebellar layer morphology	0.006537	27	195	B4GALT2	MAP2K4	CDK5R1	MAP1B	MAP2	ATXN1	MID1	ATP2B2	ATP1B2	BCL2L2	CERS1	CAMK4	CNTNAP1	NUMB	NFIB	FA2H	PI4K2A	AKT3	ATF2	UGCG	DNM1L	PLP1	TRIM2	RORA	QKI	ADAMTS4	AGTPBP1
Prefrontal Cortex	Mouse Phenotype	MP:0000877	abnormal Purkinje cell morphology	0.009204	22	143	B4GALT2	MAP2K4	CDK5R1	MAP1B	MAP2	ATXN1	MID1	ATP2B2	BCL2L2	CERS1	CAMK4	NUMB	FA2H	PI4K2A	ATF2	UGCG	DNM1L	TRIM2	RORA	QKI	ADAMTS4	AGTPBP1
Prefrontal Cortex	Mouse Phenotype	MP:0004097	abnormal cerebellar cortex morphology	0.009204	29	225	B4GALT2	MAP2K4	CDK5R1	MAP1B	MAP2	ATXN1	MID1	ATP2B2	ATP1B2	GNAS	BCL2L2	GABRB3	CERS1	CAMK4	CNTNAP1	NUMB	NFIB	FA2H	PI4K2A	AKT3	ATF2	UGCG	DNM1L	PLP1	TRIM2	RORA	QKI	ADAMTS4	AGTPBP1
Prefrontal Cortex	Mouse Phenotype	MP:0009745	abnormal behavioral response to xenobiotic	0.01005	28	215	SLC18A2	EHMT2	SLC4A3	SLC1A2	CDK5R1	SCN1A	MAPT	GABRA2	AQP4	GNAS	OPRL1	GABRB2	GABRB3	GFAP	CACNA2D1	GRIA3	GRIN1	AKT3	CRHR1	KIT	RGS4	KCNQ2	KCNA2	DLG4	HOMER1	AKAP5	ADAMTS4	SLC12A5
Prefrontal Cortex	Mouse Phenotype	MP:0002064	seizures	0.01058	33	279	SNAP25	CLN8	SLC4A3	CPLX1	SLC1A2	CDK5R1	SCN1A	MAPT	MBP	GABRB3	GFAP	TEF	KCNAB2	CERS1	CAMK2A	ATRN	ATCAY	NUMB	GRIA3	GRIN1	HDAC4	PRICKLE1	AKT3	PLP1	TRIM2	KIF5A	KCNQ2	NETO1	KCNA2	QKI	AKAP5	ADAMTS4	SLC12A5
Prefrontal Cortex	Mouse Phenotype	MP:0000847	abnormal metencephalon morphology	0.019306	33	288	B4GALT2	MAP2K4	CDK5R1	MAP1B	MAP2	ATXN1	MID1	FKBP8	ATP2B2	ATP1B2	GNAS	GMFB	BCL2L2	GABRB3	CERS1	CAMK4	NCAM1	ATRN	CNTNAP1	NUMB	NFIB	FA2H	PI4K2A	AKT3	ATF2	UGCG	DNM1L	PLP1	TRIM2	RORA	QKI	ADAMTS4	AGTPBP1
Prefrontal Cortex	Mouse Phenotype	MP:0000875	abnormal cerebellar Purkinje cell layer	0.029395	22	158	B4GALT2	MAP2K4	CDK5R1	MAP1B	MAP2	ATXN1	MID1	ATP2B2	BCL2L2	CERS1	CAMK4	NUMB	FA2H	PI4K2A	ATF2	UGCG	DNM1L	TRIM2	RORA	QKI	ADAMTS4	AGTPBP1
Prefrontal Cortex	Mouse Phenotype	MP:0001898	abnormal long term depression	0.029395	13	64	CDK5R1	SLC24A2	GNAQ	GFAP	CAMK4	CAMK2A	GRIN2B	PRKACB	PPP3R1	GRIP1	AKAP5	ARHGEF9	PTPN4
Prefrontal Cortex	Mouse Phenotype	MP:0000849	abnormal cerebellum morphology	0.030097	32	284	B4GALT2	MAP2K4	CDK5R1	MAP1B	MAP2	ATXN1	MID1	FKBP8	ATP2B2	ATP1B2	GNAS	BCL2L2	GABRB3	CERS1	CAMK4	NCAM1	ATRN	CNTNAP1	NUMB	NFIB	FA2H	PI4K2A	AKT3	ATF2	UGCG	DNM1L	PLP1	TRIM2	RORA	QKI	ADAMTS4	AGTPBP1
Ventral Midbrain	GO: Biological Process	GO:0031644	regulation of neurological system process	0.006772	29	215	FGFR1	SLC1A3	F2R	MAP1B	MECP2	APOE	MEF2C	NISCH	GLRA1	GNAI2	OPRM1	BCHE	CAMK2B	NCAM1	TAC1	CNTN2	GRIK1	GRIN2B	YWHAH	PPP3CA	UCN	CTNND2	PMCH	SERPINE2	KDR	DBI	PTK2	CARTPT	KRAS
Ventral Midbrain	GO: Biological Process	GO:0071845	cellular component disassembly at cellular level	0.016133	30	245	SOD1	MAP1B	MAP2	MAPT	SUPT16H	RPS6	RPS7	MID1	RPL37	RPLP0	RPL21	MAP6D1	RPS29	RPS15A	DSTN	PAFAH1B1	FOXL2	SPTBN1	CDH1	CST3	TPM1	KPNB1	RDX	KIF5B	RPL15	RPL3	TJP2	RPL13A	PTK2	CLASP2
Ventral Midbrain	GO: Biological Process	GO:0022411	cellular component disassembly	0.016133	30	249	SOD1	MAP1B	MAP2	MAPT	SUPT16H	RPS6	RPS7	MID1	RPL37	RPLP0	RPL21	MAP6D1	RPS29	RPS15A	DSTN	PAFAH1B1	FOXL2	SPTBN1	CDH1	CST3	TPM1	KPNB1	RDX	KIF5B	RPL15	RPL3	TJP2	RPL13A	PTK2	CLASP2
Ventral Midbrain	GO: Biological Process	GO:0051969	regulation of transmission of nerve impulse	0.034958	25	197	SLC1A3	MAP1B	MECP2	APOE	MEF2C	NISCH	GLRA1	GNAI2	BCHE	CAMK2B	TAC1	CNTN2	GRIK1	GRIN2B	YWHAH	PPP3CA	UCN	CTNND2	PMCH	SERPINE2	KDR	DBI	PTK2	CARTPT	KRAS
Ventral Midbrain	GO: Cellular Component	GO:0030424	axon	0.001342	33	278	ACTB	SNAP25	LRRTM1	ALCAM	ALDOC	MAP1B	MAPT	MBP	APP	ATP1A3	PAFAH1B1	MYO1D	NCAM1	TAC1	CNTN2	GRIA3	GRIK1	NOV	GRIN2B	YWHAE	KIRREL3	UCN	CTNNA2	CST3	TNK2	DLGAP2	KIF5A	DCC	KCNJ6	KCNA2	MYH14	SLC38A1	DPYSL2
Ventral Midbrain	GO: Cellular Component	GO:0005875	microtubule associated complex	0.016197	16	100	MAP1B	MAP2	MAPT	MAP7	MID1	DCTN4	PAFAH1B1	STAU1	DCTN5	YWHAE	ACTR1A	DCX	KIF5A	KIF5B	KIF1B	EML1
[truncated: 18 more columns]
