# Supplementary material for: Fyn-Dependent Gene Networks in Acute Ethanol Sensitivity
Source: PLoS One. 2013 Nov 29;8(11):e82435. doi: 10.1371/journal.pone.0082435 (PMC3843713; doi:10.1371/journal.pone.0082435)
Supplement: Table S3 — Gene Ontology analysis of ethanol-responsive differences in gene expression between Fyn knockout mice and controls for NAC, PFC, and VMB. Results are listed for Molecular Function, Biological Process, Cellular Component, and Mouse Phenotype using the ToppGene Suite at a 5% FDR and trimming groups for containing at least 3 and no greater than 300 members. (XLSX) [file pone.0082435.s005.xlsx]

## Sheet: EtOH Responsive  GeneOntolo
Brain Region	Category	ID	Name	P-value	Hit Count in Query List	Hit Count in Genome	Hit in Query List
Nucleus Accumbens	GO: Molecular Function	GO:0005158	insulin receptor binding	0.000166	6	33	PDPK1	IGF1R	IGF2	PHIP	SORBS1	PTPRF
Nucleus Accumbens	GO: Molecular Function	GO:0008121	ubiquinol-cytochrome-c reductase activity	0.001242	3	9	UQCRB	UQCRFS1	UQCR10
Nucleus Accumbens	GO: Molecular Function	GO:0016681	oxidoreductase activity, acting on diphenols and related substances as donors, cytochrome as acceptor	0.001242	3	9	UQCRB	UQCRFS1	UQCR10
Nucleus Accumbens	GO: Molecular Function	GO:0016679	oxidoreductase activity, acting on diphenols and related substances as donors	0.00174	3	10	UQCRB	UQCRFS1	UQCR10
Nucleus Accumbens	GO: Molecular Function	GO:0031690	adrenergic receptor binding	0.00174	3	10	UCHL1	SLC9A3R1	GRIA1
Nucleus Accumbens	GO: Molecular Function	GO:0031698	beta-2 adrenergic receptor binding	0.001922	2	3	SLC9A3R1	GRIA1
Nucleus Accumbens	GO: Molecular Function	GO:0043130	ubiquitin binding	0.00267	5	38	HSPB1	UCHL1	UBXN1	NBR1	RAD23A
Nucleus Accumbens	GO: Molecular Function	GO:0008022	protein C-terminus binding	0.003062	12	186	STIP1	BLOC1S2	BIN1	ATXN2	PDZD11	GRIP1	DLG4	DST	DGKZ	VAMP2	MCHR1	ZBTB16
Nucleus Accumbens	GO: Molecular Function	GO:0032182	small conjugating protein binding	0.003358	5	40	HSPB1	UCHL1	UBXN1	NBR1	RAD23A
Nucleus Accumbens	GO: Molecular Function	GO:0004305	ethanolamine kinase activity	0.003778	2	4	CHKA	ETNK1
Nucleus Accumbens	GO: Molecular Function	GO:0004897	ciliary neurotrophic factor receptor activity	0.003778	2	4	CNTFR	IL6ST
Nucleus Accumbens	GO: Molecular Function	GO:0005173	stem cell factor receptor binding	0.003778	2	4	KITLG	SPRED2
Nucleus Accumbens	GO: Molecular Function	GO:0005042	netrin receptor activity	0.003778	2	4	UNC5A	DCC
Nucleus Accumbens	GO: Molecular Function	GO:0034185	apolipoprotein binding	0.004892	3	14	MAPT	CANX	SCARB1
Nucleus Accumbens	GO: Molecular Function	GO:0030165	PDZ domain binding	0.005318	7	83	CXXC4	CLCN3	TGFBR3	SLC9A3R1	DLG4	PTEN	GRIA1
Nucleus Accumbens	GO: Molecular Function	GO:0019911	structural constituent of myelin sheath	0.006191	2	5	MBP	MOBP
Nucleus Accumbens	GO: Molecular Function	GO:0030548	acetylcholine receptor regulator activity	0.006191	2	5	BAZ1B	LYNX1
Nucleus Accumbens	GO: Molecular Function	GO:0001875	lipopolysaccharide receptor activity	0.006191	2	5	TLR2	SCARB1
Nucleus Accumbens	GO: Molecular Function	GO:0019199	transmembrane receptor protein kinase activity	0.00645	7	86	NRP1	EPHB2	IGF1R	FLT1	TGFBR3	DDR1	EPHA5
Nucleus Accumbens	GO: Molecular Function	GO:0004714	transmembrane receptor protein tyrosine kinase activity	0.00776	6	68	NRP1	EPHB2	IGF1R	FLT1	DDR1	EPHA5
Nucleus Accumbens	GO: Molecular Function	GO:0050291	sphingosine N-acyltransferase activity	0.009129	2	6	CERS6	CERS1
Nucleus Accumbens	GO: Molecular Function	GO:0047485	protein N-terminus binding	0.011531	7	96	ACOX1	HSPA1B	SYNGR3	CSNK2A2	GLRX	KCNIP2	CALM3
Nucleus Accumbens	GO: Molecular Function	GO:0005254	chloride channel activity	0.011566	6	74	CHRM5	CLCN3	CLCN5	GABRA2	FXYD1	ANO8
Nucleus Accumbens	GO: Molecular Function	GO:0004713	protein tyrosine kinase activity	0.011789	9	144	NRP1	EPHB2	BAZ1B	IGF1R	FLT1	DYRK1A	PTK2	DDR1	EPHA5
Nucleus Accumbens	GO: Molecular Function	GO:0017124	SH3 domain binding	0.013107	8	122	ZNF384	MAPT	PTTG1	TP53BP2	QKI	ARHGAP26	KHDRBS1	ACAP3
Nucleus Accumbens	GO: Molecular Function	GO:0051059	NF-kappaB binding	0.013678	3	20	HSPA1B	TP53BP2	NFKBIA
Nucleus Accumbens	GO: Molecular Function	GO:0015175	neutral amino acid transmembrane transporter activity	0.015661	3	21	SLC6A6	SLC7A8	SLC7A10
Nucleus Accumbens	GO: Molecular Function	GO:0047498	calcium-dependent phospholipase A2 activity	0.016474	2	8	PLA2G3	PLA2G12A
Nucleus Accumbens	GO: Molecular Function	GO:0004571	mannosyl-oligosaccharide 1,2-alpha-mannosidase activity	0.016474	2	8	MAN1A2	MAN1A1
Nucleus Accumbens	GO: Molecular Function	GO:0070577	histone acetyl-lysine binding	0.016474	2	8	BAZ1B	MLL
Nucleus Accumbens	GO: Molecular Function	GO:0005005	transmembrane-ephrin receptor activity	0.016474	2	8	EPHB2	EPHA5
Nucleus Accumbens	GO: Molecular Function	GO:0016308	1-phosphatidylinositol-4-phosphate 5-kinase activity	0.016474	2	8	PIKFYVE	PIP4K2C
Nucleus Accumbens	GO: Molecular Function	GO:0002020	protease binding	0.018618	4	40	HSPA1B	F3	ADAMTS4	LCN2
Nucleus Accumbens	GO: Molecular Function	GO:0005096	GTPase activator activity	0.019186	13	265	PTPLAD1	CHM	GAPVD1	TBC1D8	ARHGEF1	RGS4	TBC1D8B	ARHGAP26	MYO9A	ERRFI1	GPSM1	RGS5	ACAP3
Nucleus Accumbens	GO: Molecular Function	GO:0051082	unfolded protein binding	0.019361	8	131	HSPA8	DNAJC5	HSPA1B	RUVBL2	PFDN1	HSPE1	HSP90B1	CANX
Nucleus Accumbens	GO: Molecular Function	GO:0005253	anion channel activity	0.019491	6	83	CHRM5	CLCN3	CLCN5	GABRA2	FXYD1	ANO8
Nucleus Accumbens	GO: Molecular Function	GO:0015271	outward rectifier potassium channel activity	0.020826	2	9	KCNA3	KCNIP2
Nucleus Accumbens	GO: Molecular Function	GO:0005021	vascular endothelial growth factor receptor activity	0.020826	2	9	NRP1	FLT1
Nucleus Accumbens	GO: Molecular Function	GO:0035173	histone kinase activity	0.020826	2	9	PRKCA	BAZ1B
Nucleus Accumbens	GO: Molecular Function	GO:0019900	kinase binding	0.021027	14	297	PRKCZ	MAPT	PDPK1	IGF1R	KIF13B	BAD	JUP	BTG1	ERRFI1	PTK2	SORBS1	STAT3	GRIA1	STK11IP
Nucleus Accumbens	GO: Molecular Function	GO:0005048	signal sequence binding	0.022529	3	24	KPNB1	KCNIP2	NFKBIA
Nucleus Accumbens	GO: Molecular Function	GO:0019902	phosphatase binding	0.025149	5	65	CARHSP1	HSP90B1	BAD	JUP	NCAM1
Nucleus Accumbens	GO: Molecular Function	GO:0008139	nuclear localization sequence binding	0.025597	2	10	KPNB1	NFKBIA
Nucleus Accumbens	GO: Molecular Function	GO:0015924	mannosyl-oligosaccharide mannosidase activity	0.025597	2	10	MAN1A2	MAN1A1
Nucleus Accumbens	GO: Molecular Function	GO:0050780	dopamine receptor binding	0.025597	2	10	GNA12	PALM
Nucleus Accumbens	GO: Molecular Function	GO:0042577	lipid phosphatase activity	0.025597	2	10	LPPR4	PTEN
Nucleus Accumbens	GO: Molecular Function	GO:0031072	heat shock protein binding	0.029103	6	91	DNAJC19	STIP1	DNAJC5	PTTG1	HDAC2	NFKBIA
Nucleus Accumbens	GO: Molecular Function	GO:0016307	phosphatidylinositol phosphate kinase activity	0.030764	2	11	PIKFYVE	PIP4K2C
Nucleus Accumbens	GO: Molecular Function	GO:0051539	4 iron, 4 sulfur cluster binding	0.030785	3	27	NUBP2	LIAS	NUBP1
Nucleus Accumbens	GO: Molecular Function	GO:0022832	voltage-gated channel activity	0.032282	10	199	KCNIP4	CLCN3	KCNQ5	CLCN5	KCNMA1	CACNG3	KCNA3	KCNIP2	KCNAB2	CACNG5
Nucleus Accumbens	GO: Molecular Function	GO:0005244	voltage-gated ion channel activity	0.032282	10	199	KCNIP4	CLCN3	KCNQ5	CLCN5	KCNMA1	CACNG3	KCNA3	KCNIP2	KCNAB2	CACNG5
Nucleus Accumbens	GO: Molecular Function	GO:0070064	proline-rich region binding	0.036303	2	12	PFN1	WBP4
Nucleus Accumbens	GO: Molecular Function	GO:0042169	SH2 domain binding	0.037053	3	29	NLK	SYNGR3	PTK2
Nucleus Accumbens	GO: Molecular Function	GO:0035254	glutamate receptor binding	0.037053	3	29	ADORA2A	DLG4	CANX
Nucleus Accumbens	GO: Molecular Function	GO:0043531	ADP binding	0.040412	3	30	HSPA8	GCLC	ATP5D
Nucleus Accumbens	GO: Molecular Function	GO:0001727	lipid kinase activity	0.040412	3	30	PIKFYVE	PIP4K2C	DGKZ
Nucleus Accumbens	GO: Molecular Function	GO:0016765	transferase activity, transferring alkyl or aryl (other than methyl) groups	0.040983	4	51	CHM	MGST3	MMAB	NUS1
Nucleus Accumbens	GO: Molecular Function	GO:0008171	O-methyltransferase activity	0.042191	2	13	COMT	PCMTD1
Nucleus Accumbens	GO: Molecular Function	GO:0043560	insulin receptor substrate binding	0.042191	2	13	PRKCZ	IGF1R
Nucleus Accumbens	GO: Molecular Function	GO:0005070	SH3/SH2 adaptor activity	0.043537	4	52	RUSC1	TP53BP2	KHDRBS1	SORBS1
Nucleus Accumbens	GO: Molecular Function	GO:0030551	cyclic nucleotide binding	0.043921	3	31	PRKG1	RAPGEF4	RAPGEF3
Nucleus Accumbens	GO: Molecular Function	GO:0004707	MAP kinase activity	0.048407	2	14	MAPK8	NLK
Nucleus Accumbens	GO: Molecular Function	GO:0042301	phosphate binding	0.048407	2	14	ADSSL1	PTPRF
Nucleus Accumbens	GO: Biological Process	GO:0021955	central nervous system neuron axonogenesis	6e-06	6	19	EPHB2	PRKCA	DCLK1	DCC	NR4A2	PTK2
Nucleus Accumbens	GO: Biological Process	GO:0051129	negative regulation of cellular component organization	1.3e-05	20	256	NRP1	HSPA1B	ADD1	EPHB2	PRKCZ	SEMA3F	MAPT	PFN1	MBP	TTC3	TMSB10	ARHGEF1	TGFBR3	PACSIN1	PTEN	PTK2	HDAC2	SPP1	GSN	PTPRF
Nucleus Accumbens	GO: Biological Process	GO:0031345	negative regulation of cell projection organization	1.5e-05	9	57	NRP1	EPHB2	SEMA3F	MBP	ARHGEF1	PTK2	HDAC2	SPP1	PTPRF
Nucleus Accumbens	GO: Biological Process	GO:0010975	regulation of neuron projection development	2.2e-05	15	162	NRP1	EPHB2	SEMA3F	MAPT	MBP	ARHGEF1	RAPGEF4	DCC	LRRC4C	ISLR2	PTEN	PTK2	HDAC2	SPP1	PTPRF
Nucleus Accumbens	GO: Biological Process	GO:0050771	negative regulation of axonogenesis	2.7e-05	7	35	NRP1	EPHB2	SEMA3F	MBP	ARHGEF1	PTK2	SPP1
Nucleus Accumbens	GO: Biological Process	GO:0031344	regulation of cell projection organization	4.1e-05	16	191	NRP1	EPHB2	SEMA3F	MAPT	MBP	ARHGEF1	RAPGEF4	DCC	LRRC4C	ISLR2	PTEN	PTK2	HDAC2	LCN2	SPP1	PTPRF
Nucleus Accumbens	GO: Biological Process	GO:0050770	regulation of axonogenesis	5.1e-05	10	82	NRP1	EPHB2	SEMA3F	MAPT	MBP	ARHGEF1	LRRC4C	ISLR2	PTK2	SPP1
Nucleus Accumbens	GO: Biological Process	GO:0010721	negative regulation of cell development	6.3e-05	10	84	NRP1	EPHB2	SEMA3F	MBP	ID4	TTC3	ARHGEF1	TGFBR3	PTK2	SPP1
Nucleus Accumbens	GO: Biological Process	GO:0022604	regulation of cell morphogenesis	7e-05	13	139	NRP1	EPHB2	SEMA3F	MAPT	MBP	TTC3	ARHGEF1	TGFBR3	LRRC4C	ISLR2	PTK2	SPP1	PTPRF
Nucleus Accumbens	GO: Biological Process	GO:0010769	regulation of cell morphogenesis involved in differentiation	7e-05	13	139	NRP1	EPHB2	SEMA3F	MAPT	MBP	TTC3	ARHGEF1	TGFBR3	LRRC4C	ISLR2	PTK2	SPP1	PTPRF
Nucleus Accumbens	GO: Biological Process	GO:0021954	central nervous system neuron development	9.4e-05	7	42	EPHB2	PRKCA	DCLK1	DCC	NR4A2	PTK2	BTG2
Nucleus Accumbens	GO: Biological Process	GO:0045664	regulation of neuron differentiation	0.00021	18	265	NRP1	EPHB2	SEMA3F	MAPT	MBP	ID4	TTC3	ARHGEF1	RAPGEF4	DCC	LRRC4C	BMP6	ISLR2	PTEN	PTK2	HDAC2	SPP1	PTPRF
Nucleus Accumbens	GO: Biological Process	GO:0048011	nerve growth factor receptor signaling pathway	0.000265	16	224	ADCY9	ADORA2A	MAPK8	AP2A2	PRKCA	CREB1	PDPK1	ARHGEF1	BAD	CALM3	PTEN	HDAC2	AKT1S1	NFKBIA	STAT3	PTPRF
Nucleus Accumbens	GO: Biological Process	GO:0021952	central nervous system projection neuron axonogenesis	0.000267	4	13	EPHB2	DCLK1	DCC	NR4A2
Nucleus Accumbens	GO: Biological Process	GO:0006916	anti-apoptosis	0.000276	18	271	HSPB1	HSPA1B	CFL1	PRKCZ	PGAP2	F3	SGK3	ANXA5	IL6ST	IGF1R	HSP90B1	GLO1	GCLC	BTG2	TSC22D3	AKT1S1	NFKBIA	SPP1
Nucleus Accumbens	GO: Biological Process	GO:0010035	response to inorganic substance	0.00033	19	299	SRRT	MAPK8	MT2A	PRKCA	F3	MGP	B2M	GCLC	ATP5D	KCNMA1	NDRG1	NR4A2	KCNIP2	CALM3	PTEN	HBA2	NCAM1	LCN2	GSN
Nucleus Accumbens	GO: Biological Process	GO:0050768	negative regulation of neurogenesis	0.000548	8	72	NRP1	EPHB2	SEMA3F	MBP	ID4	ARHGEF1	PTK2	SPP1
Nucleus Accumbens	GO: Biological Process	GO:0014911	positive regulation of smooth muscle cell migration	0.00082	4	17	F3	IL6ST	RAPGEF4	PTK2
Nucleus Accumbens	GO: Biological Process	GO:0046839	phospholipid dephosphorylation	0.000887	3	8	CHRM5	LPPR4	PTEN
Nucleus Accumbens	GO: Biological Process	GO:0006469	negative regulation of protein kinase activity	0.001319	10	122	GADD45G	ADORA2A	PRKCA	UCHL1	PDPK1	RGS4	ZFYVE28	SPRED2	ERRFI1	AKT1S1
Nucleus Accumbens	GO: Biological Process	GO:0018107	peptidyl-threonine phosphorylation	0.001735	5	34	MAPK8	PRKCA	NLK	PDPK1	PHIP
Nucleus Accumbens	GO: Biological Process	GO:0048588	developmental cell growth	0.001738	7	67	NRP1	SEMA3F	MAPT	DCLK1	ISLR2	LAMB2	SPP1
Nucleus Accumbens	GO: Biological Process	GO:0048015	phosphatidylinositol-mediated signaling	0.001895	7	68	CREB1	PDPK1	IGF1R	BAD	PTEN	AKT1S1	GSN
Nucleus Accumbens	GO: Biological Process	GO:0046513	ceramide biosynthetic process	0.001899	4	21	CERS6	UGCG	CERS1	SPTLC2
Nucleus Accumbens	GO: Biological Process	GO:0009636	response to toxin	0.001908	8	87	MT2A	PRKCA	DDC	TLR2	NR4A2	SLC7A8	LCN2	GRIA1
Nucleus Accumbens	GO: Biological Process	GO:0045163	clustering of voltage-gated potassium channels	0.001988	2	3	KCNIP2	CNTNAP2
Nucleus Accumbens	GO: Biological Process	GO:0033673	negative regulation of kinase activity	0.002004	10	129	GADD45G	ADORA2A	PRKCA	UCHL1	PDPK1	RGS4	ZFYVE28	SPRED2	ERRFI1	AKT1S1
Nucleus Accumbens	GO: Biological Process	GO:0048017	inositol lipid-mediated signaling	0.002063	7	69	CREB1	PDPK1	IGF1R	BAD	PTEN	AKT1S1	GSN
Nucleus Accumbens	GO: Biological Process	GO:0007565	female pregnancy	0.002375	10	132	HSF1	COMT	AR	FLT1	HSPE1	THBD	KLF9	DDR1	LIPE	SPP1
Nucleus Accumbens	GO: Biological Process	GO:0046685	response to arsenic-containing substance	0.002465	3	11	SRRT	GCLC	PTEN
Nucleus Accumbens	GO: Biological Process	GO:0018210	peptidyl-threonine modification	0.00255	5	37	MAPK8	PRKCA	NLK	PDPK1	PHIP
Nucleus Accumbens	GO: Biological Process	GO:0051348	negative regulation of transferase activity	0.002799	10	135	GADD45G	ADORA2A	PRKCA	UCHL1	PDPK1	RGS4	ZFYVE28	SPRED2	ERRFI1	AKT1S1
Nucleus Accumbens	GO: Biological Process	GO:0009408	response to heat	0.002851	7	73	HSPB1	HSF1	HSPA4	HSPA1B	MAPK8	GCLC	HDAC2
Nucleus Accumbens	GO: Biological Process	GO:0046626	regulation of insulin receptor signaling pathway	0.00317	4	24	PRKCZ	PRKCA	IGF2	PTPRF
Nucleus Accumbens	GO: Biological Process	GO:2000272	negative regulation of receptor activity	0.003223	3	12	ZFYVE28	ERRFI1	LYNX1
Nucleus Accumbens	GO: Biological Process	GO:0006986	response to unfolded protein	0.00358	7	76	HSPB1	HSPA8	HSPA4	HSPA1B	EIF2AK4	HSPE1	MANF
Nucleus Accumbens	GO: Biological Process	GO:0032434	regulation of proteasomal ubiquitin-dependent protein catabolic process	0.003612	5	40	NUB1	CSNK1D	GCLC	UBXN1	RAD23A
Nucleus Accumbens	GO: Biological Process	GO:0046520	sphingoid biosynthetic process	0.003697	4	25	CERS6	UGCG	CERS1	SPTLC2
Nucleus Accumbens	GO: Biological Process	GO:0009612	response to mechanical stimulus	0.003852	7	77	PRKCA	ETV1	F3	MGP	JUP	FOXP2	BTG2
Nucleus Accumbens	GO: Biological Process	GO:0032344	regulation of aldosterone metabolic process	0.003908	2	4	KCNMA1	BMP6
Nucleus Accumbens	GO: Biological Process	GO:0034765	regulation of ion transmembrane transport	0.004068	13	214	KCNIP4	ADORA2A	CLCN3	KCNQ5	CLCN5	KCNMA1	CACNG3	KCNA3	SLC9A3R1	KCNIP2	KCNAB2	CALM3	CACNG5
Nucleus Accumbens	GO: Biological Process	GO:0048675	axon extension	0.004204	6	59	NRP1	SEMA3F	MAPT	DCLK1	ISLR2	LAMB2
Nucleus Accumbens	GO: Biological Process	GO:0017038	protein import	0.004399	13	216	DNAJC19	HSPA4	CFL1	TOMM70A	MXI1	TRPS1	KPNB1	PHIP	TLR2	TIMM44	JUP	NFKBIA	STAT3
Nucleus Accumbens	GO: Biological Process	GO:0007611	learning or memory	0.004442	10	144	EPHB2	PRKCZ	PRKCA	COMT	DLG4	FOXP2	PTEN	BTG2	NCAM1	GRIA1
Nucleus Accumbens	GO: Biological Process	GO:0030168	platelet activation	0.004688	14	243	CFL1	PRKCZ	PRKG1	PRKCA	WDR1	PFN1	PDPK1	THBD	KCNMA1	GNA12	DGKZ	CALM3	CD9	LAMP2
Nucleus Accumbens	GO: Biological Process	GO:0060560	developmental growth involved in morphogenesis	0.004822	8	101	NRP1	SEMA3F	MAPT	CREB1	DCLK1	ISLR2	LAMB2	SPP1
Nucleus Accumbens	GO: Biological Process	GO:0010883	regulation of lipid storage	0.004923	4	27	EHD1	MEST	SCARB1	NFKBIA
Nucleus Accumbens	GO: Biological Process	GO:0006584	catecholamine metabolic process	0.004959	5	43	COMT	DDC	NR4A2	SULT1A1	LY6E
Nucleus Accumbens	GO: Biological Process	GO:0034311	diol metabolic process	0.004959	5	43	COMT	DDC	NR4A2	SULT1A1	LY6E
Nucleus Accumbens	GO: Biological Process	GO:0009712	catechol metabolic process	0.004959	5	43	COMT	DDC	NR4A2	SULT1A1	LY6E
Nucleus Accumbens	GO: Biological Process	GO:0048638	regulation of developmental growth	0.0051	7	81	NRP1	SEMA3F	MAPT	AR	ISLR2	NCAM1	SPP1
Nucleus Accumbens	GO: Biological Process	GO:0010038	response to metal ion	0.005118	12	195	MAPK8	MT2A	MGP	B2M	ATP5D	KCNMA1	NDRG1	KCNIP2	CALM3	PTEN	NCAM1	GSN
Nucleus Accumbens	GO: Biological Process	GO:0021953	central nervous system neuron differentiation	0.005425	8	103	EPHB2	PRKCA	ID4	DCLK1	DCC	NR4A2	PTK2	BTG2
Nucleus Accumbens	GO: Biological Process	GO:0048708	astrocyte differentiation	0.005628	4	28	ADORA2A	IL6ST	ID4	LAMB2
Nucleus Accumbens	GO: Biological Process	GO:0042776	mitochondrial ATP synthesis coupled proton transport	0.006291	3	15	ATP5D	ATP5L	ATP5J2
Nucleus Accumbens	GO: Biological Process	GO:0033032	regulation of myeloid cell apoptosis	0.006291	3	15	HSPA1B	KITLG	PTEN
Nucleus Accumbens	GO: Biological Process	GO:0014910	regulation of smooth muscle cell migration	0.006397	4	29	F3	IL6ST	RAPGEF4	PTK2
Nucleus Accumbens	GO: Biological Process	GO:0010886	positive regulation of cholesterol storage	0.006401	2	5	EHD1	SCARB1
Nucleus Accumbens	GO: Biological Process	GO:0046335	ethanolamine biosynthetic process	0.006401	2	5	CHKA	ETNK1
Nucleus Accumbens	GO: Biological Process	GO:0007175	negative regulation of epidermal growth factor receptor activity	0.006401	2	5	ZFYVE28	ERRFI1
Nucleus Accumbens	GO: Biological Process	GO:0070120	ciliary neurotrophic factor-mediated signaling pathway	0.006401	2	5	CNTFR	IL6ST
Nucleus Accumbens	GO: Biological Process	GO:0019852	L-ascorbic acid metabolic process	0.006401	2	5	SLC23A2	GCLC
Nucleus Accumbens	GO: Biological Process	GO:0006580	ethanolamine metabolic process	0.006401	2	5	CHKA	ETNK1
Nucleus Accumbens	GO: Biological Process	GO:0031558	induction of apoptosis in response to chemical stimulus	0.006401	2	5	ADORA2A	MAPK8
Nucleus Accumbens	GO: Biological Process	GO:0006646	phosphatidylethanolamine biosynthetic process	0.006401	2	5	CHKA	ETNK1
Nucleus Accumbens	GO: Biological Process	GO:0007181	transforming growth factor beta receptor complex assembly	0.006401	2	5	FMOD	TGFBR3
Nucleus Accumbens	GO: Biological Process	GO:0070102	interleukin-6-mediated signaling pathway	0.006401	2	5	IL6ST	STAT3
Nucleus Accumbens	GO: Biological Process	GO:0051789	response to protein stimulus	0.006468	10	152	HSPB1	HSPA8	HSPA4	HSPA1B	TTC3	EIF2AK4	HSPE1	NR4A2	MANF	DDR1
Nucleus Accumbens	GO: Biological Process	GO:0019228	regulation of action potential in neuron	0.006628	7	85	MBP	ID4	KCNMA1	QKI	NAB1	CD9	GRIA1
Nucleus Accumbens	GO: Biological Process	GO:0021782	glial cell development	0.007262	5	47	ADORA2A	ID4	SOX11	LAMB2	GSN
Nucleus Accumbens	GO: Biological Process	GO:0061136	regulation of proteasomal protein catabolic process	0.007262	5	47	NUB1	CSNK1D	GCLC	UBXN1	RAD23A
Nucleus Accumbens	GO: Biological Process	GO:0040017	positive regulation of locomotion	0.007268	11	179	MAPK8	PRKCA	F3	IL6ST	IGF1R	FLT1	RAPGEF4	CBLL1	TLR2	PTK2	SCARB1
Nucleus Accumbens	GO: Biological Process	GO:0050890	cognition	0.00739	10	155	EPHB2	PRKCZ	PRKCA	COMT	DLG4	FOXP2	PTEN	BTG2	NCAM1	GRIA1
Nucleus Accumbens	GO: Biological Process	GO:0033365	protein localization to organelle	0.008395	15	287	DNAJC19	HSPA4	CFL1	TOMM70A	MXI1	PIKFYVE	TRPS1	KPNB1	PHIP	TLR2	TIMM44	JUP	NFKBIA	ZBTB16	STAT3
Nucleus Accumbens	GO: Biological Process	GO:0048589	developmental growth	0.00874	13	235	NRP1	SEMA3F	MAPT	CREB1	AR	DCLK1	GAS1	ISLR2	PTEN	NCAM1	LAMB2	SPP1	GSN
Nucleus Accumbens	GO: Biological Process	GO:0009266	response to temperature stimulus	0.008877	8	112	HSPB1	HSF1	HSPA4	HSPA1B	MAPK8	F3	GCLC	HDAC2
Nucleus Accumbens	GO: Biological Process	GO:0003012	muscle system process	0.008895	14	262	SRSF1	PRKCA	ANK2	IL6ST	FXYD1	FLT1	KCNMA1	MYL9	PABPN1	KCNIP2	CALM3	MGEA5	FBXO32	SORBS1
Nucleus Accumbens	GO: Biological Process	GO:0051291	protein heterooligomerization	0.008989	7	90	PRKCZ	MED24	IGF1R	JUP	KCNIP2	KCNAB2	HBA2
Nucleus Accumbens	GO: Biological Process	GO:0033028	myeloid cell apoptosis	0.009047	3	17	HSPA1B	KITLG	PTEN
Nucleus Accumbens	GO: Biological Process	GO:0014909	smooth muscle cell migration	0.009111	4	32	F3	IL6ST	RAPGEF4	PTK2
Nucleus Accumbens	GO: Biological Process	GO:0032341	aldosterone metabolic process	0.009436	2	6	KCNMA1	BMP6
Nucleus Accumbens	GO: Biological Process	GO:0046337	phosphatidylethanolamine metabolic process	0.009436	2	6	CHKA	ETNK1
Nucleus Accumbens	GO: Biological Process	GO:0090004	positive regulation of establishment of protein localization in plasma membrane	0.009436	2	6	PDPK1	SORBS1
Nucleus Accumbens	GO: Biological Process	GO:0046856	phosphatidylinositol dephosphorylation	0.009436	2	6	CHRM5	PTEN
Nucleus Accumbens	GO: Biological Process	GO:0031557	induction of programmed cell death in response to chemical stimulus	0.009436	2	6	ADORA2A	MAPK8
Nucleus Accumbens	GO: Biological Process	GO:0006112	energy reserve metabolic process	0.009536	10	161	PPP1CB	ADCY9	PRKCA	PPP1R2	IL6ST	RAPGEF4	RAPGEF3	CALM3	VAMP2	SORBS1
Nucleus Accumbens	GO: Biological Process	GO:0006839	mitochondrial transport	0.010088	7	92	DNAJC19	HSPA4	TOMM70A	ATP5D	TIMM44	ATP5L	ATP5J2
Nucleus Accumbens	GO: Biological Process	GO:0045862	positive regulation of proteolysis	0.010222	5	51	NUB1	CSNK1D	GCLC	MGEA5	HDAC2
Nucleus Accumbens	GO: Biological Process	GO:0034504	protein localization to nucleus	0.010307	11	188	CFL1	MXI1	PIKFYVE	TRPS1	KPNB1	PHIP	TLR2	JUP	NFKBIA	ZBTB16	STAT3
Nucleus Accumbens	GO: Biological Process	GO:0046627	negative regulation of insulin receptor signaling pathway	0.01065	3	18	PRKCZ	PRKCA	PTPRF
Nucleus Accumbens	GO: Biological Process	GO:0001958	endochondral ossification	0.01065	3	18	IMPAD1	BMP6	NAB1
Nucleus Accumbens	GO: Biological Process	GO:0000226	microtubule cytoskeleton organization	0.011148	12	216	TEKT1	BLOC1S2	PRKCZ	MAPK8	CNP	TPPP3	MAPT	FMN2	DST	PTK2	TEKT4	SPC25
Nucleus Accumbens	GO: Biological Process	GO:0021915	neural tube development	0.011392	8	117	TMED2	CFL1	PFN1	CREB1	FKBP8	LIAS	GAS1	COBL
Nucleus Accumbens	GO: Biological Process	GO:0006921	cellular component disassembly involved in apoptosis	0.011737	6	73	ADD1	MAPT	KPNB1	MST4	PTK2	GSN
Nucleus Accumbens	GO: Biological Process	GO:0006457	protein folding	0.012333	12	219	DNAJC19	HSPA8	DNAJC5	HSPA1B	RUVBL2	PFDN1	FKBP8	HSPE1	HSP90B1	B2M	PPIG	CANX
Nucleus Accumbens	GO: Biological Process	GO:0051881	regulation of mitochondrial membrane potential	0.012407	3	19	ADORA2A	GCLC	MGEA5
Nucleus Accumbens	GO: Biological Process	GO:0042059	negative regulation of epidermal growth factor receptor signaling pathway	0.012482	4	35	AP2A2	ZFYVE28	ERRFI1	PTPRF
Nucleus Accumbens	GO: Biological Process	GO:0050803	regulation of synapse structure and activity	0.012482	4	35	PRKCA	NCAN	PTK2	PTPRF
Nucleus Accumbens	GO: Biological Process	GO:0050795	regulation of behavior	0.012574	7	96	NRP1	MPP1	SEMA3F	PRKCA	F3	PTGDS	MCHR1
Nucleus Accumbens	GO: Biological Process	GO:2000147	positive regulation of cell motility	0.012608	10	168	MAPK8	F3	IL6ST	IGF1R	FLT1	RAPGEF4	CBLL1	TLR2	PTK2	SCARB1
Nucleus Accumbens	GO: Biological Process	GO:0030335	positive regulation of cell migration	0.012608	10	168	MAPK8	F3	IL6ST	IGF1R	FLT1	RAPGEF4	CBLL1	TLR2	PTK2	SCARB1
Nucleus Accumbens	GO: Biological Process	GO:0021794	thalamus development	0.012985	2	7	CNTNAP2	NCAM1
Nucleus Accumbens	GO: Biological Process	GO:0006122	mitochondrial electron transport, ubiquinol to cytochrome c	0.012985	2	7	UQCRB	UQCR10
Nucleus Accumbens	GO: Biological Process	GO:0051016	barbed-end actin filament capping	0.012985	2	7	ADD1	GSN
Nucleus Accumbens	GO: Biological Process	GO:0071109	superior temporal gyrus development	0.012985	2	7	MAPT	CNTNAP2
Nucleus Accumbens	GO: Biological Process	GO:0042416	dopamine biosynthetic process	0.012985	2	7	DDC	NR4A2
Nucleus Accumbens	GO: Biological Process	GO:0007638	mechanosensory behavior	0.012985	2	7	ETV1	FOXP2
Nucleus Accumbens	GO: Biological Process	GO:0018108	peptidyl-tyrosine phosphorylation	0.013061	9	144	EPHB2	PRKCZ	PRKCA	IL6ST	FLT1	KITLG	ERRFI1	DYRK1A	DDR1
Nucleus Accumbens	GO: Biological Process	GO:0000377	RNA splicing, via transesterification reactions with bulged adenosine as nucleophile	0.013101	10	169	HNRNPL	SFPQ	SRSF1	WBP4	SRSF11	PABPN1	CPSF7	SF3B5	GTF2F2	SRPK2
Nucleus Accumbens	GO: Biological Process	GO:0000398	nuclear mRNA splicing, via spliceosome	0.013101	10	169	HNRNPL	SFPQ	SRSF1	WBP4	SRSF11	PABPN1	CPSF7	SF3B5	GTF2F2	SRPK2
Nucleus Accumbens	GO: Biological Process	GO:0060627	regulation of vesicle-mediated transport	0.013101	10	169	PRKCA	BIN1	RAPGEF4	CBLL1	LGI3	PACSIN1	VAMP2	PTEN	PTK2	SCARB1
Nucleus Accumbens	GO: Biological Process	GO:0042391	regulation of membrane potential	0.013753	11	196	ADORA2A	PRKCZ	MBP	ID4	GCLC	KCNMA1	QKI	MGEA5	NAB1	CD9	GRIA1
Nucleus Accumbens	GO: Biological Process	GO:0014812	muscle cell migration	0.013761	4	36	F3	IL6ST	RAPGEF4	PTK2
Nucleus Accumbens	GO: Biological Process	GO:0018212	peptidyl-tyrosine modification	0.01419	9	146	EPHB2	PRKCZ	PRKCA	IL6ST	FLT1	KITLG	ERRFI1	DYRK1A	DDR1
Nucleus Accumbens	GO: Biological Process	GO:0030516	regulation of axon extension	0.01512	4	37	NRP1	SEMA3F	MAPT	ISLR2
Nucleus Accumbens	GO: Biological Process	GO:0042752	regulation of circadian rhythm	0.01512	4	37	PER1	CREB1	CSNK1D	PTGDS
Nucleus Accumbens	GO: Biological Process	GO:0042401	cellular biogenic amine biosynthetic process	0.01512	4	37	CHKA	ETNK1	DDC	NR4A2
Nucleus Accumbens	GO: Biological Process	GO:0031333	negative regulation of protein complex assembly	0.016065	5	57	ADD1	PRKCZ	PFN1	TMSB10	GSN
Nucleus Accumbens	GO: Biological Process	GO:0000375	RNA splicing, via transesterification reactions	0.016371	10	175	HNRNPL	SFPQ	SRSF1	WBP4	SRSF11	PABPN1	CPSF7	SF3B5	GTF2F2	SRPK2
Nucleus Accumbens	GO: Biological Process	GO:0015804	neutral amino acid transport	0.01639	3	21	SLC6A6	SLC7A8	SLC7A10
Nucleus Accumbens	GO: Biological Process	GO:0048640	negative regulation of developmental growth	0.01639	3	21	NRP1	SEMA3F	SPP1
Nucleus Accumbens	GO: Biological Process	GO:0000188	inactivation of MAPK activity	0.01639	3	21	PRKCA	RGS4	SPRED2
Nucleus Accumbens	GO: Biological Process	GO:0006913	nucleocytoplasmic transport	0.016534	14	283	CFL1	SRSF1	MXI1	ZNF384	TRPS1	KPNB1	PHIP	TLR2	SRSF11	JUP	PABPN1	KHDRBS1	NFKBIA	STAT3
Nucleus Accumbens	GO: Biological Process	GO:0006626	protein targeting to mitochondrion	0.016561	4	38	DNAJC19	HSPA4	TOMM70A	TIMM44
Nucleus Accumbens	GO: Biological Process	GO:0032490	detection of molecule of bacterial origin	0.017017	2	8	TLR2	SCARB1
Nucleus Accumbens	GO: Biological Process	GO:0033033	negative regulation of myeloid cell apoptosis	0.017017	2	8	HSPA1B	KITLG
Nucleus Accumbens	GO: Biological Process	GO:0034123	positive regulation of toll-like receptor signaling pathway	0.017017	2	8	MOG	TLR2
Nucleus Accumbens	GO: Biological Process	GO:0061099	negative regulation of protein tyrosine kinase activity	0.017017	2	8	ZFYVE28	ERRFI1
Nucleus Accumbens	GO: Biological Process	GO:0032465	regulation of cytokinesis	0.017017	2	8	IGF1R	CALM3
Nucleus Accumbens	GO: Biological Process	GO:0018958	phenol-containing compound metabolic process	0.017217	5	58	COMT	DDC	NR4A2	SULT1A1	LY6E
Nucleus Accumbens	GO: Biological Process	GO:0051169	nuclear transport	0.017464	14	285	CFL1	SRSF1	MXI1	ZNF384	TRPS1	KPNB1	PHIP	TLR2	SRSF11	JUP	PABPN1	KHDRBS1	NFKBIA	STAT3
Nucleus Accumbens	GO: Biological Process	GO:0051272	positive regulation of cellular component movement	0.017585	10	177	MAPK8	F3	IL6ST	IGF1R	FLT1	RAPGEF4	CBLL1	TLR2	PTK2	SCARB1
Nucleus Accumbens	GO: Biological Process	GO:0002576	platelet degranulation	0.017828	6	80	CFL1	WDR1	PFN1	CALM3	CD9	LAMP2
Nucleus Accumbens	GO: Biological Process	GO:0001508	regulation of action potential	0.017938	7	103	MBP	ID4	KCNMA1	QKI	NAB1	CD9	GRIA1
Nucleus Accumbens	GO: Biological Process	GO:0051896	regulation of protein kinase B signaling cascade	0.018084	4	39	F3	IGF1R	IGF2	PTEN
Nucleus Accumbens	GO: Biological Process	GO:0042733	embryonic digit morphogenesis	0.018084	4	39	IMPAD1	GNA12	GAS1	ZBTB16
Nucleus Accumbens	GO: Biological Process	GO:0030837	negative regulation of actin filament polymerization	0.018084	4	39	ADD1	PFN1	TMSB10	GSN
Nucleus Accumbens	GO: Biological Process	GO:0046686	response to cadmium ion	0.018618	3	22	MAPK8	B2M	GSN
Nucleus Accumbens	GO: Biological Process	GO:0014003	oligodendrocyte development	0.018618	3	22	ID4	SOX11	GSN
Nucleus Accumbens	GO: Biological Process	GO:0042063	gliogenesis	0.01872	8	128	ADORA2A	IL6ST	ID4	PTK2	NAB1	SOX11	LAMB2	GSN
Nucleus Accumbens	GO: Biological Process	GO:0030100	regulation of endocytosis	0.018818	7	104	PRKCA	BIN1	CBLL1	PACSIN1	PTEN	PTK2	SCARB1
Nucleus Accumbens	GO: Biological Process	GO:0043244	regulation of protein complex disassembly	0.019681	5	60	ADD1	CFL1	MAPT	MGEA5	GSN
Nucleus Accumbens	GO: Biological Process	GO:0046324	regulation of glucose import	0.019692	4	40	PRKCZ	PRKCA	MGEA5	SORBS1
Nucleus Accumbens	GO: Biological Process	GO:0050769	positive regulation of neurogenesis	0.019727	7	105	EPHB2	MAPT	IL6ST	ARHGEF1	ISLR2	PTK2	PTPRF
Nucleus Accumbens	GO: Biological Process	GO:0010001	glial cell differentiation	0.019727	7	105	ADORA2A	IL6ST	ID4	NAB1	SOX11	LAMB2	GSN
Nucleus Accumbens	GO: Biological Process	GO:0021543	pallium development	0.019904	6	82	MAPT	ID4	FOXP2	CNTNAP2	BTG2	HDAC2
Nucleus Accumbens	GO: Biological Process	GO:0030148	sphingolipid biosynthetic process	0.021386	4	41	CERS6	UGCG	CERS1	SPTLC2
Nucleus Accumbens	GO: Biological Process	GO:0048843	negative regulation of axon extension involved in axon guidance	0.021507	2	9	NRP1	SEMA3F
Nucleus Accumbens	GO: Biological Process	GO:0051900	regulation of mitochondrial depolarization	0.021507	2	9	GCLC	MGEA5
Nucleus Accumbens	GO: Biological Process	GO:0008212	mineralocorticoid metabolic process	0.021507	2	9	KCNMA1	BMP6
Nucleus Accumbens	GO: Biological Process	GO:0045663	positive regulation of myoblast differentiation	0.021507	2	9	ZFHX3	BTG1
Nucleus Accumbens	GO: Biological Process	GO:0031017	exocrine pancreas development	0.021507	2	9	IGF1R	IGF2
Nucleus Accumbens	GO: Biological Process	GO:0090003	regulation of establishment of protein localization in plasma membrane	0.021507	2	9	PDPK1	SORBS1
Nucleus Accumbens	GO: Biological Process	GO:0045161	neuronal ion channel clustering	0.021507	2	9	KCNIP2	CNTNAP2
Nucleus Accumbens	GO: Biological Process	GO:0010771	negative regulation of cell morphogenesis involved in differentiation	0.021507	2	9	TTC3	TGFBR3
Nucleus Accumbens	GO: Biological Process	GO:0046486	glycerolipid metabolic process	0.02222	12	238	PPP1CB	CHKA	CHRM5	DGAT2	PGAP2	ETNK1	IL6ST	PIKFYVE	ELOVL6	PIP4K2C	PTEN	LIPE
Nucleus Accumbens	GO: Biological Process	GO:0005977	glycogen metabolic process	0.022365	5	62	PPP1CB	PPP1R2	IL6ST	CALM3	SORBS1
Nucleus Accumbens	GO: Biological Process	GO:0070585	protein localization in mitochondrion	0.023166	4	42	DNAJC19	HSPA4	TOMM70A	TIMM44
Nucleus Accumbens	GO: Biological Process	GO:0051054	positive regulation of DNA metabolic process	0.023316	6	85	MAPK8	PFN1	RNF8	IGF1R	KITLG	MGEA5
Nucleus Accumbens	GO: Biological Process	GO:0007623	circadian rhythm	0.023316	6	85	PER1	CREB1	CSNK1D	DDC	KCNMA1	PTGDS
Nucleus Accumbens	GO: Biological Process	GO:0001975	response to amphetamine	0.023555	3	24	ADORA2A	DCC	NR4A2
Nucleus Accumbens	GO: Biological Process	GO:0006073	cellular glucan metabolic process	0.023792	5	63	PPP1CB	PPP1R2	IL6ST	CALM3	SORBS1
Nucleus Accumbens	GO: Biological Process	GO:0044042	glucan metabolic process	0.023792	5	63	PPP1CB	PPP1R2	IL6ST	CALM3	SORBS1
Nucleus Accumbens	GO: Biological Process	GO:0014020	primary neural tube formation	0.023792	5	63	TMED2	CFL1	PFN1	LIAS	COBL
Nucleus Accumbens	GO: Biological Process	GO:0002237	response to molecule of bacterial origin	0.024198	9	160	HSF1	F3	COMT	LIAS	B2M	THBD	TLR2	SCARB1	NFKBIA
Nucleus Accumbens	GO: Biological Process	GO:0044087	regulation of cellular component biogenesis	0.024616	11	214	HSPA1B	ADD1	PRKCZ	MAPK8	PRKCA	MAPT	PFN1	TMSB10	PTEN	PTK2	GSN
Nucleus Accumbens	GO: Biological Process	GO:0019915	lipid storage	0.025033	4	43	EHD1	MEST	SCARB1	NFKBIA
Nucleus Accumbens	GO: Biological Process	GO:0006369	termination of RNA polymerase II transcription	0.025033	4	43	SRSF1	SRSF11	PABPN1	CPSF7
Nucleus Accumbens	GO: Biological Process	GO:0042552	myelination	0.025277	5	64	MBP	ID4	QKI	NAB1	CD9
Nucleus Accumbens	GO: Biological Process	GO:0042220	response to cocaine	0.026263	3	25	DLG4	NCAM1	HDAC2
Nucleus Accumbens	GO: Biological Process	GO:0014073	response to tropane	0.026263	3	25	DLG4	NCAM1	HDAC2
Nucleus Accumbens	GO: Biological Process	GO:0042989	sequestering of actin monomers	0.026427	2	10	PFN1	TMSB10
Nucleus Accumbens	GO: Biological Process	GO:0060347	heart trabecula formation	0.026427	2	10	EGLN1	TGFBR3
Nucleus Accumbens	GO: Biological Process	GO:0051898	negative regulation of protein kinase B signaling cascade	0.026427	2	10	IGF1R	PTEN
Nucleus Accumbens	GO: Biological Process	GO:0014002	astrocyte development	0.026427	2	10	ADORA2A	LAMB2
Nucleus Accumbens	GO: Biological Process	GO:0051882	mitochondrial depolarization	0.026427	2	10	GCLC	MGEA5
Nucleus Accumbens	GO: Biological Process	GO:0090150	establishment of protein localization in membrane	0.026427	2	10	PDPK1	SORBS1
Nucleus Accumbens	GO: Biological Process	GO:0090002	establishment of protein localization in plasma membrane	0.026427	2	10	PDPK1	SORBS1
Nucleus Accumbens	GO: Biological Process	GO:0032148	activation of protein kinase B activity	0.026427	2	10	PRKCZ	PDPK1
Nucleus Accumbens	GO: Biological Process	GO:0071804	cellular potassium ion transport	0.026833	8	137	KCNIP4	KCNQ5	MTMR6	ATP1B2	KCNMA1	KCNA3	KCNIP2	KCNAB2
Nucleus Accumbens	GO: Biological Process	GO:0071805	potassium ion transmembrane transport	0.026833	8	137	KCNIP4	KCNQ5	MTMR6	ATP1B2	KCNMA1	KCNA3	KCNIP2	KCNAB2
Nucleus Accumbens	GO: Biological Process	GO:0050806	positive regulation of synaptic transmission	0.026989	4	44	ADORA2A	PRKCZ	PTK2	GRIA1
Nucleus Accumbens	GO: Biological Process	GO:0046467	membrane lipid biosynthetic process	0.026989	4	44	CERS6	UGCG	CERS1	SPTLC2
Nucleus Accumbens	GO: Biological Process	GO:0006970	response to osmotic stress	0.026989	4	44	MAPK8	PDPK1	KCNMA1	TSC22D3
Nucleus Accumbens	GO: Biological Process	GO:0014070	response to organic cyclic compound	0.02801	10	191	ADORA2A	PRKCA	IGF2	COMT	DLG4	PTEN	BTG2	NCAM1	HDAC2	STAT3
Nucleus Accumbens	GO: Biological Process	GO:0016358	dendrite development	0.028447	6	89	NRP1	PRKG1	DCLK1	RAPGEF4	HDAC2	PTPRF
Nucleus Accumbens	GO: Biological Process	GO:0006606	protein import into nucleus	0.02876	9	165	CFL1	MXI1	TRPS1	KPNB1	PHIP	TLR2	JUP	NFKBIA	STAT3
Nucleus Accumbens	GO: Biological Process	GO:0046323	glucose import	0.029033	4	45	PRKCZ	PRKCA	MGEA5	SORBS1
Nucleus Accumbens	GO: Biological Process	GO:0043500	muscle adaptation	0.02913	3	26	IL6ST	MGEA5	FBXO32
Nucleus Accumbens	GO: Biological Process	GO:0032436	positive regulation of proteasomal ubiquitin-dependent protein catabolic process	0.02913	3	26	NUB1	CSNK1D	GCLC
Nucleus Accumbens	GO: Biological Process	GO:0042551	neuron maturation	0.02913	3	26	NR4A2	KCNIP2	CNTNAP2
Nucleus Accumbens	GO: Biological Process	GO:0016331	morphogenesis of embryonic epithelium	0.029328	7	114	TMED2	CFL1	PFN1	AR	LIAS	JUP	COBL
Nucleus Accumbens	GO: Biological Process	GO:0030162	regulation of proteolysis	0.029328	7	114	NUB1	CSNK1D	GCLC	UBXN1	MGEA5	HDAC2	RAD23A
Nucleus Accumbens	GO: Biological Process	GO:0007272	ensheathment of neurons	0.03008	5	67	MBP	ID4	QKI	NAB1	CD9
Nucleus Accumbens	GO: Biological Process	GO:0008366	axon ensheathment	0.03008	5	67	MBP	ID4	QKI	NAB1	CD9
Nucleus Accumbens	GO: Biological Process	GO:0061384	heart trabecular morphogenesis	0.031752	2	11	EGLN1	TGFBR3
Nucleus Accumbens	GO: Biological Process	GO:0048841	regulation of axon extension involved in axon guidance	0.031752	2	11	NRP1	SEMA3F
Nucleus Accumbens	GO: Biological Process	GO:0030238	male sex determination	0.031752	2	11	IGF1R	AR
Nucleus Accumbens	GO: Biological Process	GO:0010885	regulation of cholesterol storage	0.031752	2	11	EHD1	SCARB1
Nucleus Accumbens	GO: Biological Process	GO:0043243	positive regulation of protein complex disassembly	0.031752	2	11	CFL1	MGEA5
Nucleus Accumbens	GO: Biological Process	GO:0060004	reflex	0.031752	2	11	KCNMA1	FOXP2
Nucleus Accumbens	GO: Biological Process	GO:0031116	positive regulation of microtubule polymerization	0.031752	2	11	MAPK8	MAPT
Nucleus Accumbens	GO: Biological Process	GO:0003254	regulation of membrane depolarization	0.031752	2	11	GCLC	MGEA5
Nucleus Accumbens	GO: Biological Process	GO:0051170	nuclear import	0.03177	9	168	CFL1	MXI1	TRPS1	KPNB1	PHIP	TLR2	JUP	NFKBIA	STAT3
Nucleus Accumbens	GO: Biological Process	GO:0050920	regulation of chemotaxis	0.031801	5	68	NRP1	MPP1	SEMA3F	PRKCA	F3
Nucleus Accumbens	GO: Biological Process	GO:0043523	regulation of neuron apoptosis	0.032264	8	142	DNAJC5	ADORA2A	CNTFR	SPPL3	GCLC	NR4A2	AKT1S1	PTPRF
Nucleus Accumbens	GO: Biological Process	GO:0032272	negative regulation of protein polymerization	0.033391	4	47	ADD1	PFN1	TMSB10	GSN
Nucleus Accumbens	GO: Biological Process	GO:0030258	lipid modification	0.033434	8	143	CHRM5	ACOX1	LPPR4	PIKFYVE	PIP4K2C	DGKZ	ECHS1	PTEN
Nucleus Accumbens	GO: Biological Process	GO:0042537	benzene-containing compound metabolic process	0.033581	5	69	COMT	DDC	NR4A2	SULT1A1	LY6E
Nucleus Accumbens	GO: Biological Process	GO:0032496	response to lipopolysaccharide	0.034632	8	144	HSF1	F3	COMT	LIAS	THBD	TLR2	SCARB1	NFKBIA
Nucleus Accumbens	GO: Biological Process	GO:0050807	regulation of synapse organization	0.035339	3	28	PRKCA	NCAN	PTK2
Nucleus Accumbens	GO: Biological Process	GO:0048041	focal adhesion assembly	0.035339	3	28	PDPK1	PTEN	SORBS1
Nucleus Accumbens	GO: Biological Process	GO:0042417	dopamine metabolic process	0.035339	3	28	COMT	DDC	NR4A2
Nucleus Accumbens	GO: Biological Process	GO:0031124	mRNA 3'-end processing	0.035423	5	70	SRSF1	SRSF11	PABPN1	CPSF7	BTG2
Nucleus Accumbens	GO: Biological Process	GO:0051971	positive regulation of transmission of nerve impulse	0.035705	4	48	ADORA2A	PRKCZ	PTK2	GRIA1
Nucleus Accumbens	GO: Biological Process	GO:0010469	regulation of receptor activity	0.035705	4	48	BAZ1B	ZFYVE28	ERRFI1	LYNX1
Nucleus Accumbens	GO: Biological Process	GO:0030334	regulation of cell migration	0.037005	13	286	MPP1	MAPK8	F3	IL6ST	IGF1R	FLT1	RAPGEF4	CBLL1	TGFBR3	TLR2	PTEN	PTK2	SCARB1
Nucleus Accumbens	GO: Biological Process	GO:0006576	cellular biogenic amine metabolic process	0.037237	7	120	CHKA	ETNK1	COMT	DDC	NR4A2	SULT1A1	LY6E
Nucleus Accumbens	GO: Biological Process	GO:0001960	negative regulation of cytokine-mediated signaling pathway	0.037457	2	12	IL6ST	PTPRF
Nucleus Accumbens	GO: Biological Process	GO:0016572	histone phosphorylation	0.037457	2	12	PRKCA	BAZ1B
Nucleus Accumbens	GO: Biological Process	GO:0042053	regulation of dopamine metabolic process	0.037457	2	12	COMT	NR4A2
Nucleus Accumbens	GO: Biological Process	GO:0043568	positive regulation of insulin-like growth factor receptor signaling pathway	0.037457	2	12	AR	PHIP
Nucleus Accumbens	GO: Biological Process	GO:0034121	regulation of toll-like receptor signaling pathway	0.037457	2	12	MOG	TLR2
Nucleus Accumbens	GO: Biological Process	GO:0010884	positive regulation of lipid storage	0.037457	2	12	EHD1	SCARB1
Nucleus Accumbens	GO: Biological Process	GO:0010878	cholesterol storage	0.037457	2	12	EHD1	SCARB1
Nucleus Accumbens	GO: Biological Process	GO:0050818	regulation of coagulation	0.038109	4	49	F3	ANXA5	THBD	TMPRSS6
Nucleus Accumbens	GO: Biological Process	GO:0006644	phospholipid metabolic process	0.038611	11	230	CHKA	CHRM5	PGAP2	PLA2G3	ETNK1	PIKFYVE	LPCAT1	PIP4K2C	PTEN	PLA2G12A	SPTLC2
Nucleus Accumbens	GO: Biological Process	GO:0048009	insulin-like growth factor receptor signaling pathway	0.038679	3	29	IGF1R	AR	PHIP
Nucleus Accumbens	GO: Biological Process	GO:0046326	positive regulation of glucose import	0.038679	3	29	PRKCZ	MGEA5	SORBS1
Nucleus Accumbens	GO: Biological Process	GO:0051897	positive regulation of protein kinase B signaling cascade	0.038679	3	29	F3	IGF1R	IGF2
Nucleus Accumbens	GO: Biological Process	GO:0032271	regulation of protein polymerization	0.039109	6	96	ADD1	MAPK8	MAPT	PFN1	TMSB10	GSN
Nucleus Accumbens	GO: Biological Process	GO:0033002	muscle cell proliferation	0.039109	6	96	PRKCA	COMT	FLT1	TGFBR3	PTK2	NCAM1
Nucleus Accumbens	GO: Biological Process	GO:0002755	MyD88-dependent toll-like receptor signaling pathway	0.039289	5	72	MAPK8	CREB1	MOG	TLR2	NFKBIA
Nucleus Accumbens	GO: Biological Process	GO:2000145	regulation of cell motility	0.04062	13	290	MPP1	MAPK8	F3	IL6ST	IGF1R	FLT1	RAPGEF4	CBLL1	TGFBR3	TLR2	PTEN	PTK2	SCARB1
Nucleus Accumbens	GO: Biological Process	GO:0002221	pattern recognition receptor signaling pathway	0.040813	6	97	MAPK8	CREB1	MOG	TLR2	SCARB1	NFKBIA
Nucleus Accumbens	GO: Biological Process	GO:0031646	positive regulation of neurological system process	0.04319	4	51	ADORA2A	PRKCZ	PTK2	GRIA1
Nucleus Accumbens	GO: Biological Process	GO:0001841	neural tube formation	0.043403	5	74	TMED2	CFL1	PFN1	LIAS	COBL
Nucleus Accumbens	GO: Biological Process	GO:0034312	diol biosynthetic process	0.04352	2	13	DDC	NR4A2
Nucleus Accumbens	GO: Biological Process	GO:0032494	response to peptidoglycan	0.04352	2	13	TLR2	NFKBIA
Nucleus Accumbens	GO: Biological Process	GO:0006607	NLS-bearing substrate import into nucleus	0.04352	2	13	TRPS1	KPNB1
Nucleus Accumbens	GO: Biological Process	GO:0048710	regulation of astrocyte differentiation	0.04352	2	13	IL6ST	ID4
Nucleus Accumbens	GO: Biological Process	GO:0031112	positive regulation of microtubule polymerization or depolymerization	0.04352	2	13	MAPK8	MAPT
Nucleus Accumbens	GO: Biological Process	GO:0021756	striatum development	0.04352	2	13	FOXP2	CNTNAP2
Nucleus Accumbens	GO: Biological Process	GO:0001916	positive regulation of T cell mediated cytotoxicity	0.04352	2	13	HSPA1B	B2M
Nucleus Accumbens	GO: Biological Process	GO:0060081	membrane hyperpolarization	0.04352	2	13	ADORA2A	PRKCZ
Nucleus Accumbens	GO: Biological Process	GO:0009713	catechol biosynthetic process	0.04352	2	13	DDC	NR4A2
Nucleus Accumbens	GO: Biological Process	GO:0042069	regulation of catecholamine metabolic process	0.04352	2	13	COMT	NR4A2
Nucleus Accumbens	GO: Biological Process	GO:0042423	catecholamine biosynthetic process	0.04352	2	13	DDC	NR4A2
Nucleus Accumbens	GO: Biological Process	GO:0021602	cranial nerve morphogenesis	0.04352	2	13	NRP1	EPHB2
Nucleus Accumbens	GO: Biological Process	GO:0060736	prostate gland growth	0.04352	2	13	AR	PTEN
Nucleus Accumbens	GO: Biological Process	GO:0022900	electron transport chain	0.045275	8	152	UQCRB	UQCRFS1	GLRX	ATP5D	FADS2	ATP5L	ATP5J2	UQCR10
Nucleus Accumbens	GO: Biological Process	GO:0007566	embryo implantation	0.04582	3	31	KLF9	DDR1	SPP1
Nucleus Accumbens	GO: Biological Process	GO:0046834	lipid phosphorylation	0.04582	3	31	PIKFYVE	PIP4K2C	DGKZ
Nucleus Accumbens	GO: Biological Process	GO:0030834	regulation of actin filament depolymerization	0.04582	3	31	ADD1	CFL1	GSN
Nucleus Accumbens	GO: Biological Process	GO:0021532	neural tube patterning	0.04582	3	31	CREB1	FKBP8	GAS1
Nucleus Accumbens	GO: Biological Process	GO:0043407	negative regulation of MAP kinase activity	0.045866	4	52	PRKCA	UCHL1	RGS4	SPRED2
Nucleus Accumbens	GO: Biological Process	GO:0002758	innate immune response-activating signal transduction	0.046205	6	100	MAPK8	CREB1	MOG	TLR2	SCARB1	NFKBIA
Nucleus Accumbens	GO: Biological Process	GO:0002218	activation of innate immune response	0.046205	6	100	MAPK8	CREB1	MOG	TLR2	SCARB1	NFKBIA
Nucleus Accumbens	GO: Biological Process	GO:0030218	erythrocyte differentiation	0.047766	5	76	ADD1	KLF13	TGFBR3	BPGM	HBA2
Nucleus Accumbens	GO: Biological Process	GO:0031346	positive regulation of cell projection organization	0.048096	6	101	MAPT	ARHGEF1	DCC	ISLR2	LCN2	PTPRF
Nucleus Accumbens	GO: Biological Process	GO:0010720	positive regulation of cell development	0.048096	7	127	EPHB2	MAPT	IL6ST	ARHGEF1	ISLR2	PTK2	PTPRF
Nucleus Accumbens	GO: Biological Process	GO:0043491	protein kinase B signaling cascade	0.048633	4	53	F3	IGF1R	IGF2	PTEN
Nucleus Accumbens	GO: Biological Process	GO:0031343	positive regulation of cell killing	0.049617	3	32	HSPA1B	B2M	MGEA5
Nucleus Accumbens	GO: Biological Process	GO:0030042	actin filament depolymerization	0.049617	3	32	ADD1	CFL1	GSN
Nucleus Accumbens	GO: Biological Process	GO:0010970	microtubule-based transport	0.049617	3	32	PRKCZ	UCHL1	DST
Nucleus Accumbens	GO: Biological Process	GO:0030705	cytoskeleton-dependent intracellular transport	0.049617	3	32	PRKCZ	UCHL1	DST
Nucleus Accumbens	GO: Biological Process	GO:0010828	positive regulation of glucose transport	0.049617	3	32	PRKCZ	MGEA5	SORBS1
Nucleus Accumbens	GO: Biological Process	GO:0042755	eating behavior	0.049617	3	32	ADORA2A	UCHL1	STAT3
Nucleus Accumbens	GO: Biological Process	GO:0030900	forebrain development	0.049748	11	240	PRKG1	MAPT	CREB1	ID4	DCLK1	NR4A2	FOXP2	CNTNAP2	BTG2	NCAM1	HDAC2
Nucleus Accumbens	GO: Biological Process	GO:0051402	neuron apoptosis	0.049764	8	155	DNAJC5	ADORA2A	CNTFR	SPPL3	GCLC	NR4A2	AKT1S1	PTPRF
Nucleus Accumbens	GO: Biological Process	GO:0042994	cytoplasmic sequestering of transcription factor	0.049919	2	14	MXI1	NFKBIA
Nucleus Accumbens	GO: Biological Process	GO:0030194	positive regulation of blood coagulation	0.049919	2	14	F3	THBD
Nucleus Accumbens	GO: Biological Process	GO:0014037	Schwann cell differentiation	0.049919	2	14	NAB1	LAMB2
Nucleus Accumbens	GO: Biological Process	GO:0042026	protein refolding	0.049919	2	14	HSPA1B	B2M
Nucleus Accumbens	GO: Cellular Component	GO:0012506	vesicle membrane	7.7e-05	19	276	HSPA8	TMED2	DNAJC5	AP2A2	SVOP	CLCN3	PIKFYVE	GABRA2	ZNRF1	CACNG3	COPE	DLG4	SPRED2	VAMP2	CD9	SYT11	LAMP2	STXBP5	GRIA1
Nucleus Accumbens	GO: Cellular Component	GO:0030659	cytoplasmic vesicle membrane	0.000127	18	263	HSPA8	TMED2	DNAJC5	AP2A2	SVOP	CLCN3	GABRA2	ZNRF1	CACNG3	COPE	DLG4	SPRED2	VAMP2	CD9	SYT11	LAMP2	STXBP5	GRIA1
Nucleus Accumbens	GO: Cellular Component	GO:0030135	coated vesicle	0.000134	16	218	HSPA8	TMED2	DNAJC5	AP2A2	SVOP	BIN1	GABRA2	STX6	SYNGR3	ZNRF1	LGI3	PACSIN1	COPE	VAMP2	SYT11	STXBP5
Nucleus Accumbens	GO: Cellular Component	GO:0044304	main axon	0.000152	6	33	ADORA2A	BIN1	MBP	DLG4	KCNAB2	CNTNAP2
Nucleus Accumbens	GO: Cellular Component	GO:0034399	nuclear periphery	0.000258	9	84	CFL1	RUVBL2	PRKCZ	SFPQ	MAPT	NARF	ATF7	PPIG	PSPC1
Nucleus Accumbens	GO: Cellular Component	GO:0008021	synaptic vesicle	0.000425	10	109	DNAJC5	SVOP	BIN1	GABRA2	SYNGR3	ZNRF1	LGI3	VAMP2	SYT11	STXBP5
Nucleus Accumbens	GO: Cellular Component	GO:0030136	clathrin-coated vesicle	0.000651	13	180	HSPA8	DNAJC5	AP2A2	SVOP	BIN1	GABRA2	STX6	SYNGR3	ZNRF1	LGI3	VAMP2	SYT11	STXBP5
Nucleus Accumbens	GO: Cellular Component	GO:0044224	juxtaparanode region of axon	0.000805	3	8	DLG4	KCNAB2	CNTNAP2
Nucleus Accumbens	GO: Cellular Component	GO:0061202	clathrin sculpted gamma-aminobutyric acid transport vesicle membrane	0.000805	3	8	HSPA8	DNAJC5	VAMP2
Nucleus Accumbens	GO: Cellular Component	GO:0061200	clathrin sculpted gamma-aminobutyric acid transport vesicle	0.000805	3	8	HSPA8	DNAJC5	VAMP2
Nucleus Accumbens	GO: Cellular Component	GO:0030666	endocytic vesicle membrane	0.000869	6	45	AP2A2	CACNG3	DLG4	VAMP2	LAMP2	GRIA1
Nucleus Accumbens	GO: Cellular Component	GO:0030662	coated vesicle membrane	0.001317	10	126	HSPA8	TMED2	DNAJC5	AP2A2	SVOP	GABRA2	ZNRF1	COPE	VAMP2	SYT11
Nucleus Accumbens	GO: Cellular Component	GO:0033267	axon part	0.001868	10	132	NRP1	ADORA2A	MAPK8	BIN1	MAPT	MBP	KCNMA1	DLG4	KCNAB2	CNTNAP2
Nucleus Accumbens	GO: Cellular Component	GO:0030424	axon	0.001891	16	278	NRP1	ADORA2A	MAPK8	BIN1	MAPT	MBP	UCHL1	AR	RAPGEF4	KCNMA1	DCC	DLG4	CANX	KCNAB2	CNTNAP2	NCAM1
Nucleus Accumbens	GO: Cellular Component	GO:0030665	clathrin coated vesicle membrane	0.002712	8	95	HSPA8	DNAJC5	AP2A2	SVOP	GABRA2	ZNRF1	VAMP2	SYT11
Nucleus Accumbens	GO: Cellular Component	GO:0060198	clathrin sculpted vesicle	0.002935	3	12	HSPA8	DNAJC5	VAMP2
Nucleus Accumbens	GO: Cellular Component	GO:0016323	basolateral plasma membrane	0.004134	15	274	HSPA1B	SLCO3A1	SLC23A2	ZNF384	ANK2	PDZD11	RAPGEF4	JUP	SLC7A8	DST	ARHGAP26	PTK2	DDR1	SORBS1	PARVB
Nucleus Accumbens	GO: Cellular Component	GO:0045177	apical part of cell	0.004568	15	277	HSPA1B	SLCO3A1	PRKCZ	SLC23A2	CLCN3	CLCN5	PROM1	ANK2	RAPGEF4	ATP1B2	KCNMA1	SLC9A3R1	PTK2	CD9	SPP1
Nucleus Accumbens	GO: Cellular Component	GO:0030139	endocytic vesicle	0.00556	7	85	EHD1	AP2A2	CACNG3	DLG4	VAMP2	LAMP2	GRIA1
Nucleus Accumbens	GO: Cellular Component	GO:0016604	nuclear body	0.007447	13	238	HSPA1B	SFPQ	SRSF1	EWSR1	WBP4	PPIG	CCNL1	PTEN	PSPC1	DYRK1A	PTK2	RBM39	ZBTB16
Nucleus Accumbens	GO: Cellular Component	GO:0009925	basal plasma membrane	0.00813	4	32	SLCO3A1	SLC23A2	JUP	DST
Nucleus Accumbens	GO: Cellular Component	GO:0031901	early endosome membrane	0.00823	5	50	EHD1	CLCN3	PIKFYVE	B2M	ZFYVE28
Nucleus Accumbens	GO: Cellular Component	GO:0032281	alpha-amino-3-hydroxy-5-methyl-4-isoxazolepropionic acid selective glutamate receptor complex	0.008851	2	6	DLG4	GRIA1
Nucleus Accumbens	GO: Cellular Component	GO:0030672	synaptic vesicle membrane	0.00894	5	51	SVOP	GABRA2	ZNRF1	VAMP2	SYT11
Nucleus Accumbens	GO: Cellular Component	GO:0016324	apical plasma membrane	0.009361	12	218	HSPA1B	SLCO3A1	SLC23A2	CLCN3	PROM1	ANK2	RAPGEF4	ATP1B2	KCNMA1	SLC9A3R1	PTK2	CD9
Nucleus Accumbens	GO: Cellular Component	GO:0030137	COPI-coated vesicle	0.009733	3	18	TMED2	PACSIN1	COPE
Nucleus Accumbens	GO: Cellular Component	GO:0016363	nuclear matrix	0.010087	6	73	CFL1	RUVBL2	PRKCZ	SFPQ	PPIG	PSPC1
Nucleus Accumbens	GO: Cellular Component	GO:0014704	intercalated disc	0.011346	3	19	ANXA5	JUP	PTK2
Nucleus Accumbens	GO: Cellular Component	GO:0044291	cell-cell contact zone	0.011346	3	19	ANXA5	JUP	PTK2
Nucleus Accumbens	GO: Cellular Component	GO:0042382	paraspeckles	0.012186	2	7	SFPQ	PSPC1
Nucleus Accumbens	GO: Cellular Component	GO:0030056	hemidesmosome	0.012186	2	7	JUP	DST
Nucleus Accumbens	GO: Cellular Component	GO:0031234	extrinsic to internal side of plasma membrane	0.012186	2	7	DLG4	ERRFI1
Nucleus Accumbens	GO: Cellular Component	GO:0005753	mitochondrial proton-transporting ATP synthase complex	0.013103	3	20	ATP5D	ATP5L	ATP5J2
Nucleus Accumbens	GO: Cellular Component	GO:0045178	basal part of cell	0.013536	4	37	SLCO3A1	SLC23A2	JUP	DST
Nucleus Accumbens	GO: Cellular Component	GO:0016607	nuclear speck	0.015007	8	127	HSPA1B	SRSF1	WBP4	PPIG	CCNL1	DYRK1A	RBM39	ZBTB16
Nucleus Accumbens	GO: Cellular Component	GO:0045259	proton-transporting ATP synthase complex	0.017057	3	22	ATP5D	ATP5L	ATP5J2
Nucleus Accumbens	GO: Cellular Component	GO:0000314	organellar small ribosomal subunit	0.017057	3	22	MRPS21	MRPL42	MRPS11
Nucleus Accumbens	GO: Cellular Component	GO:0005763	mitochondrial small ribosomal subunit	0.017057	3	22	MRPS21	MRPL42	MRPS11
Nucleus Accumbens	GO: Cellular Component	GO:0035097	histone methyltransferase complex	0.017316	5	60	PPP1CB	RUVBL2	KDM6A	MLL	HDAC2
Nucleus Accumbens	GO: Cellular Component	GO:0034708	methyltransferase complex	0.018485	5	61	PPP1CB	RUVBL2	KDM6A	MLL	HDAC2
Nucleus Accumbens	GO: Cellular Component	GO:0030175	filopodium	0.019194	4	41	RAPH1	FAM65B	FSCN1	SLC9A3R1
Nucleus Accumbens	GO: Cellular Component	GO:0005915	zonula adherens	0.020206	2	9	JUP	SORBS1
Nucleus Accumbens	GO: Cellular Component	GO:0035086	flagellar axoneme	0.020206	2	9	TEKT1	TEKT4
Nucleus Accumbens	GO: Cellular Component	GO:0000276	mitochondrial proton-transporting ATP synthase complex, coupling factor F(o)	0.024842	2	10	ATP5L	ATP5J2
Nucleus Accumbens	GO: Cellular Component	GO:0005952	cAMP-dependent protein kinase complex	0.024842	2	10	RAPGEF4	RAPGEF3
Nucleus Accumbens	GO: Cellular Component	GO:0060076	excitatory synapse	0.024842	2	10	RAPGEF4	PTPRF
Nucleus Accumbens	GO: Cellular Component	GO:0005901	caveola	0.025104	5	66	IGF1R	KCNMA1	LIPE	SCARB1	SORBS1
Nucleus Accumbens	GO: Cellular Component	GO:0019717	synaptosome	0.026283	8	141	PRKCA	PFN1	LGI3	DLG4	VAMP2	PTEN	LAMB2	GRIA1
Nucleus Accumbens	GO: Cellular Component	GO:0030055	cell-substrate junction	0.029571	7	118	ZNF384	JUP	DST	ARHGAP26	PTK2	SORBS1	PARVB
Nucleus Accumbens	GO: Cellular Component	GO:0042589	zymogen granule membrane	0.029864	2	11	TMED2	VAMP2
Nucleus Accumbens	GO: Cellular Component	GO:0048770	pigment granule	0.031236	6	94	HSPA8	DNAJC5	CNP	HSP90B1	CANX	PDIA4
Nucleus Accumbens	GO: Cellular Component	GO:0042470	melanosome	0.031236	6	94	HSPA8	DNAJC5	CNP	HSP90B1	CANX	PDIA4
Nucleus Accumbens	GO: Cellular Component	GO:0009897	external side of plasma membrane	0.032113	10	202	DLK1	LPPR4	F3	IL6ST	TGFBR3	B2M	KCNMA1	TLR2	NCAM1	EPHA5
Nucleus Accumbens	GO: Cellular Component	GO:0030667	secretory granule membrane	0.034377	4	49	TMED2	VAMP2	CD9	LAMP2
Nucleus Accumbens	GO: Cellular Component	GO:0045121	membrane raft	0.03499	10	205	PRKCZ	PRKCA	PIKFYVE	IGF1R	KCNMA1	DCC	GRIP1	LIPE	SCARB1	SORBS1
Nucleus Accumbens	GO: Cellular Component	GO:0060053	neurofilament cytoskeleton	0.03525	2	12	NRP1	DST
Nucleus Accumbens	GO: Cellular Component	GO:0031430	M band	0.03525	2	12	ANK2	NBR1
Nucleus Accumbens	GO: Cellular Component	GO:0032279	asymmetric synapse	0.03525	2	12	ADORA2A	GRIA1
Nucleus Accumbens	GO: Cellular Component	GO:0005769	early endosome	0.039795	8	153	EHD1	CLCN3	SGK3	PIKFYVE	STX6	B2M	ZFYVE28	GRIA1
Nucleus Accumbens	GO: Cellular Component	GO:0005840	ribosome	0.040177	10	210	MRPS21	EIF2AK4	RPL36A	RPLP0	MRPL42	CANX	FXR2	HBA2	MRPS11	MRPL34
Nucleus Accumbens	GO: Cellular Component	GO:0048786	presynaptic active zone	0.040979	2	13	ADORA2A	KCNMA1
Nucleus Accumbens	GO: Cellular Component	GO:0030673	axolemma	0.040979	2	13	ADORA2A	CNTNAP2
Nucleus Accumbens	GO: Cellular Component	GO:0005929	cilium	0.040994	9	182	TEKT1	PRKCA	PROM1	MAPT	RAPGEF4	KIF5C	MCHR1	TEKT4	RSPH6A
Nucleus Accumbens	GO: Cellular Component	GO:0005791	rough endoplasmic reticulum	0.046593	4	54	FKRP	CANX	PTGDS	EPHA5
Nucleus Accumbens	GO: Cellular Component	GO:0031513	nonmotile primary cilium	0.046593	4	54	PRKCA	PROM1	RAPGEF4	MCHR1
Nucleus Accumbens	GO: Cellular Component	GO:0032839	dendrite cytoplasm	0.047029	2	14	MAPK8	CANX
Nucleus Accumbens	GO: Cellular Component	GO:0045263	proton-transporting ATP synthase complex, coupling factor F(o)	0.047029	2	14	ATP5L	ATP5J2
Nucleus Accumbens	GO: Cellular Component	GO:0030663	COPI coated vesicle membrane	0.047029	2	14	TMED2	COPE
Nucleus Accumbens	GO: Cellular Component	GO:0034702	ion channel complex	0.04707	10	216	KCNQ5	GABRA2	FXYD1	KCNMA1	CACNG3	KCNA3	ANO8	KCNIP2	CNTNAP2	STXBP5
Nucleus Accumbens	GO: Cellular Component	GO:0019897	extrinsic to plasma membrane	0.048796	5	79	S100A10	JUP	GNA12	DLG4	ERRFI1
Nucleus Accumbens	GO: Cellular Component	GO:0001750	photoreceptor outer segment	0.049398	3	33	PRKCA	PROM1	RAPGEF4
Nucleus Accumbens	Human Phenotype	HP:0003585	Onset in third decade	0.003288	2	4	MAPT	GSN
Nucleus Accumbens	Human Phenotype	HP:0007311	Short stepped shuffling gait	0.003958	3	14	MAPT	UCHL1	NR4A2
Nucleus Accumbens	Human Phenotype	HP:0000550	Abolished electroretinogram (ERG)	0.003958	3	14	FKRP	ACOX1	PROM1
Nucleus Accumbens	Human Phenotype	HP:0001621	Soft voice	0.004864	3	15	MAPT	UCHL1	NR4A2
Nucleus Accumbens	Human Phenotype	HP:0002788	Recurrent upper respiratory tract infections	0.005154	4	30	MGP	TRPS1	RFXAP	STAT3
Nucleus Accumbens	Human Phenotype	HP:0004409	Hyposmia	0.005884	3	16	MAPT	UCHL1	NR4A2
Nucleus Accumbens	Human Phenotype	HP:0001644	Dilated cardiomyopathy	0.006524	4	32	FKRP	DNAJC19	JUP	LAMP2
Nucleus Accumbens	Human Phenotype	HP:0002503	Spinocerebellar tract degeneration	0.007969	2	6	ATXN2	GCLC
Nucleus Accumbens	Human Phenotype	HP:0003623	Neonatal onset	0.008286	3	18	GDAP1	MMAB	LAMB2
Nucleus Accumbens	Human Phenotype	HP:0002067	Bradykinesia	0.009002	4	35	MAPT	ATXN2	UCHL1	NR4A2
Nucleus Accumbens	Human Phenotype	HP:0003383	Onion bulb formation	0.009673	3	19	GDAP1	NDRG1	ARHGEF10
Nucleus Accumbens	Human Phenotype	HP:0002362	Shuffling gait	0.009673	3	19	MAPT	UCHL1	NR4A2
Nucleus Accumbens	Human Phenotype	HP:0003394	Muscle cramps	0.009948	4	36	FKRP	HSPB1	AR	LAMP2
Nucleus Accumbens	Human Phenotype	HP:0001895	Normochromic anemia	0.010985	2	7	DNAJC19	BPGM
Nucleus Accumbens	Human Phenotype	HP:0007368	Atrophy/Degeneration affecting the cerebellum	0.012629	6	82	FKRP	DNAJC19	ACY1	ATXN2	UQCRB	GCLC
Nucleus Accumbens	Human Phenotype	HP:0002022	Feeding difficulties	0.01429	11	221	FKRP	ACOX1	BIN1	MAPT	ATXN2	UQCRB	AR	MMAB	DDC	PABPN1	ABCD3
Nucleus Accumbens	Human Phenotype	HP:0002451	Limb dystonia	0.014421	2	8	MAPT	DDC
Nucleus Accumbens	Human Phenotype	HP:0001178	Claw hand deformities (in severe cases)	0.014421	2	8	HSPB1	GDAP1
Nucleus Accumbens	Human Phenotype	HP:0000117	Decreased renal tubular phosphate reabsorption	0.014421	2	8	CLCN5	SLC9A3R1
Nucleus Accumbens	Human Phenotype	HP:0003381	Demyelination	0.016295	5	63	ACOX1	GDAP1	NDRG1	GFAP	ARHGEF10
Nucleus Accumbens	Human Phenotype	HP:0002380	Fasciculations	0.016514	3	23	HSPB1	ATXN2	AR
Nucleus Accumbens	Human Phenotype	HP:0002520	Abnormal myelination	0.017047	7	113	ACOX1	ACY1	GDAP1	GPR56	NDRG1	GFAP	ARHGEF10
Nucleus Accumbens	Human Phenotype	HP:0007367	Atrophy/Degeneration affecting the central nervous system	0.017047	7	113	FKRP	DNAJC19	ACY1	MAPT	ATXN2	UQCRB	GCLC
Nucleus Accumbens	Human Phenotype	HP:0001337	Tremor	0.017823	7	114	MAPT	ATXN2	UCHL1	AR	NR4A2	PTEN	ATCAY
Nucleus Accumbens	Human Phenotype	HP:0003703	Calf hypertrophy	0.018257	2	9	FKRP	AR
Nucleus Accumbens	Human Phenotype	HP:0001930	Nonspherocytic hemolytic anemia	0.018257	2	9	BPGM	HBA2
Nucleus Accumbens	Human Phenotype	HP:0003497	Distal limb muscle weakness	0.018393	4	43	HSPB1	GDAP1	NDRG1	PABPN1
Nucleus Accumbens	Human Phenotype	HP:0000298	Mask-like facies	0.020731	3	25	MAPT	UCHL1	NR4A2
Nucleus Accumbens	Human Phenotype	HP:0003075	Hypoproteinemia	0.022472	2	10	B2M	LAMB2
Nucleus Accumbens	Human Phenotype	HP:0000382	Large, prominent ears	0.022472	2	10	MGP	TRPS1
Nucleus Accumbens	Human Phenotype	HP:0003437	Normal or mildly decreased motor nerve conduction velocity (NCV)	0.022472	2	10	HSPB1	GDAP1
Nucleus Accumbens	Human Phenotype	HP:0001414	Microvesicular hepatic steatosis	0.022472	2	10	DNAJC19	UQCRB
Nucleus Accumbens	Human Phenotype	HP:0001608	Abnormality of the voice	0.02496	7	122	GDAP1	MAPT	UCHL1	AR	MGP	TRPS1	NR4A2
Nucleus Accumbens	Human Phenotype	HP:0005346	Abnormal facial expression	0.026534	4	48	MAPT	UCHL1	GLO1	NR4A2
Nucleus Accumbens	Human Phenotype	HP:0001284	Areflexia	0.026954	6	97	HSPB1	GDAP1	BIN1	NDRG1	ABCD3	LAMB2
Nucleus Accumbens	Human Phenotype	HP:0001657	Prolonged QT interval on EKG	0.027046	2	11	DNAJC19	ANK2
Nucleus Accumbens	Human Phenotype	HP:0000654	Decreased electroretinogram (ERG)	0.027046	2	11	FKRP	ACOX1
Nucleus Accumbens	Human Phenotype	HP:0004673	Decreased facial expression	0.028064	3	28	MAPT	UCHL1	NR4A2
Nucleus Accumbens	Human Phenotype	HP:0001437	Abnormality of the musculature of the lower limbs	0.028384	4	49	FKRP	HSPB1	GDAP1	AR
Nucleus Accumbens	Human Phenotype	HP:0000751	Personality changes	0.030778	3	29	MAPT	UCHL1	NR4A2
Nucleus Accumbens	Human Phenotype	HP:0009127	Abnormality of the musculature of the limbs	0.033776	5	76	FKRP	HSPB1	GDAP1	AR	TRPS1
Nucleus Accumbens	Human Phenotype	HP:0002363	Abnormality of the brainstem	0.03439	4	52	AR	GPR56	GFAP	GSN
Nucleus Accumbens	Human Phenotype	HP:0004408	Abnormality of the sense of smell	0.036605	3	31	MAPT	UCHL1	NR4A2
Nucleus Accumbens	Human Phenotype	HP:0002783	Recurrent lower respiratory tract infections	0.037196	2	13	RFXAP	STAT3
Nucleus Accumbens	Human Phenotype	HP:0003109	Hyperphosphaturia	0.037196	2	13	CLCN5	SLC9A3R1
Nucleus Accumbens	Human Phenotype	HP:0001315	Reduced reflexes	0.037375	8	162	HSPB1	GDAP1	BIN1	ATXN2	AR	NDRG1	ABCD3	LAMB2
Nucleus Accumbens	Human Phenotype	HP:0003322	EMG shows myopathic changes	0.039717	3	32	FKRP	BIN1	LAMP2
Nucleus Accumbens	Human Phenotype	HP:0002934	Distal limb muscle atrophy due to peripheral neuropathy	0.042959	3	33	HSPB1	GDAP1	NDRG1
Nucleus Accumbens	Human Phenotype	HP:0000759	Abnormality of the peripheral nervous system	0.043085	11	261	FKRP	HSPB1	GDAP1	ATXN2	AR	GCLC	NDRG1	PABPN1	ARHGEF10	LAMP2	GSN
Nucleus Accumbens	Human Phenotype	HP:0002063	Rigidity	0.043471	4	56	MAPT	ATXN2	UCHL1	NR4A2
Nucleus Accumbens	Human Phenotype	HP:0003202	Amyotrophy	0.044918	8	168	FKRP	HSPB1	GDAP1	BIN1	ATXN2	AR	NDRG1	LAMP2
Nucleus Accumbens	Human Phenotype	HP:0002935	Distal limb muscle weakness due to peripheral neuropathy	0.049831	3	35	HSPB1	GDAP1	NDRG1
Nucleus Accumbens	Mouse Phenotype	MP:0008026	abnormal brain white matter morphology	4.4e-05	16	134	NRP1	HSF1	EPHB2	SEMA3F	ANK2	PFDN1	DCLK1	DCC	GFAP	QKI	CANX	PTEN	ATCAY	2012-03-07	NFIA	LYNX1
Nucleus Accumbens	Mouse Phenotype	MP:0002199	abnormal brain commissure morphology	4.9e-05	14	107	NRP1	HSF1	EPHB2	SEMA3F	ANK2	PFDN1	DCLK1	DCC	GFAP	CANX	PTEN	2012-03-07	NFIA	LYNX1
Nucleus Accumbens	Mouse Phenotype	MP:0000780	abnormal corpus callosum morphology	4.9e-05	12	81	NRP1	HSF1	ANK2	PFDN1	DCLK1	DCC	GFAP	CANX	PTEN	2012-03-07	NFIA	LYNX1
Nucleus Accumbens	Mouse Phenotype	MP:0008219	abnormal dorsal telencephalic commissure morphology	8e-05	12	85	NRP1	HSF1	ANK2	PFDN1	DCLK1	DCC	GFAP	CANX	PTEN	2012-03-07	NFIA	LYNX1
Nucleus Accumbens	Mouse Phenotype	MP:0003634	abnormal glial cell morphology	0.000102	22	239	FKRP	HSF1	CNP	CLCN3	MBP	IL6ST	ID4	BAD	TLR2	GPR56	DST	GFAP	QKI	CANX	CERS1	FOXP2	PTEN	ADAMTS4	NCAM1	LAMB2	NFIA	SPP1
Nucleus Accumbens	Mouse Phenotype	MP:0001393	ataxia	0.000113	21	224	DNAJC5	CFL1	CNP	ETV1	PROM1	NLK	F3	MAPT	MBP	UCHL1	UGCG	KCNMA1	DCC	DST	QKI	CANX	CERS1	PTEN	ATCAY	NAPB	SLC7A10
Nucleus Accumbens	Mouse Phenotype	MP:0008415	abnormal neurite morphology	0.00028	19	205	CFL1	EPHB2	MAPT	ANK2	MBP	UGCG	CEND1	DCLK1	B2M	GAS1	DST	ISLR2	C1QA	QKI	CANX	CERS1	FOXP2	PTEN	GRIA1
Nucleus Accumbens	Mouse Phenotype	MP:0000778	abnormal nervous system tract	0.000289	14	126	NRP1	HSF1	EPHB2	SEMA3F	ANK2	PFDN1	DCLK1	DCC	GFAP	CANX	PTEN	2012-03-07	NFIA	LYNX1
Nucleus Accumbens	Mouse Phenotype	MP:0005561	increased mean corpuscular hemoglobin	0.000362	4	10	KLF13	PRKG1	KITLG	LCN2
Nucleus Accumbens	Mouse Phenotype	MP:0009937	abnormal neuron differentiation	0.00038	20	227	FKRP	NRP1	CFL1	EPHB2	SEMA3F	MAPT	ID4	DCLK1	FKBP8	TLR2	DCC	GPR56	TP53BP2	GAS1	GFAP	FOXP2	PTEN	NCAM1	NFIA	PTPRF
Nucleus Accumbens	Mouse Phenotype	MP:0005404	abnormal axon morphology	0.000712	13	122	EPHB2	MAPT	ANK2	MBP	UGCG	DCLK1	B2M	DST	ISLR2	C1QA	QKI	CANX	PTEN
Nucleus Accumbens	Mouse Phenotype	MP:0000952	abnormal CNS glial cell morphology	0.00087	16	173	FKRP	HSF1	CLCN3	MBP	IL6ST	ID4	TLR2	GPR56	GFAP	QKI	CANX	FOXP2	PTEN	NCAM1	LAMB2	SPP1
Nucleus Accumbens	Mouse Phenotype	MP:0004777	abnormal phospholipid level	0.001351	6	33	DGAT2	PLA2G3	PLTP	LPCAT1	SPTLC2	SCARB1
Nucleus Accumbens	Mouse Phenotype	MP:0000168	abnormal bone marrow development	0.001715	3	7	NLK	IL6ST	KHDRBS1
Nucleus Accumbens	Mouse Phenotype	MP:0005356	positive geotaxis	0.001715	3	7	DST	CANX	FOXP2
Nucleus Accumbens	Mouse Phenotype	MP:0009776	decreased behavioral withdrawal response	0.001715	3	7	CREB1	RGS4	GRIA1
Nucleus Accumbens	Mouse Phenotype	MP:0003122	maternal imprinting	0.00182	5	24	DLK1	PEG3	IGF1R	IGF2	MEST
Nucleus Accumbens	Mouse Phenotype	MP:0001723	disorganized yolk sac vascular plexus	0.00262	4	16	NRP1	F3	FLT1	PTK2
Nucleus Accumbens	Mouse Phenotype	MP:0009774	abnormal behavioral withdrawal response	0.002666	3	8	CREB1	RGS4	GRIA1
Nucleus Accumbens	Mouse Phenotype	MP:0005348	increased T cell proliferation	0.002712	10	93	MAPK8	MXI1	MBP	ARHGEF1	MOG	B2M	DGKZ	2012-03-07	NFKBIA	ELF1
Nucleus Accumbens	Mouse Phenotype	MP:0002626	increased heart rate	0.002979	7	51	ADORA2A	HIF1AN	MGP	JUP	RGS5	MCHR1	SPP1
Nucleus Accumbens	Mouse Phenotype	MP:0001589	abnormal mean corpuscular hemoglobin	0.003287	6	39	ADD1	KLF13	PRKG1	KITLG	HBA2	LCN2
Nucleus Accumbens	Mouse Phenotype	MP:0010684	abnormal hair follicle outer root sheath morphology	0.003887	3	9	SGK3	TMPRSS6	PTEN
Nucleus Accumbens	Mouse Phenotype	MP:0010910	bronchiolar epithelial hyperplasia	0.004243	2	3	PTEN	ERRFI1
Nucleus Accumbens	Mouse Phenotype	MP:0010235	abnormal retina inner limiting membrane morphology	0.004243	2	3	FKRP	LAMB2
Nucleus Accumbens	Mouse Phenotype	MP:0005285	decreased unsaturated fatty acid level	0.004243	2	3	DGAT2	FADS2
Nucleus Accumbens	Mouse Phenotype	MP:0001933	abnormal litter size	0.004335	19	258	MPP1	DLK1	PLA2G3	ATXN2	PER1	RNF8	BAZ1B	IGF1R	AR	EIF2AK4	KITLG	PTTG1	KCNMA1	SLC9A3R1	SPRED2	PTEN	CD9	LAMP2	TEKT4
Nucleus Accumbens	Mouse Phenotype	MP:0003300	gastrointestinal ulcer	0.0051	4	19	IL6ST	KITLG	FADS2	STAT3
Nucleus Accumbens	Mouse Phenotype	MP:0008284	abnormal hippocampus pyramidal cell layer	0.005605	7	57	CLCN3	MAPT	DLG4	C1QA	PTEN	NCAM1	HDAC2
Nucleus Accumbens	Mouse Phenotype	MP:0001935	decreased litter size	0.006064	18	247	MPP1	DLK1	PLA2G3	ATXN2	PER1	RNF8	BAZ1B	IGF1R	AR	EIF2AK4	KITLG	PTTG1	KCNMA1	SLC9A3R1	SPRED2	CD9	LAMP2	TEKT4
Nucleus Accumbens	Mouse Phenotype	MP:0009940	abnormal hippocampus pyramidal cell morphology	0.006069	6	44	CLCN3	MAPT	DLG4	C1QA	PTEN	HDAC2
Nucleus Accumbens	Mouse Phenotype	MP:0006271	abnormal involution of the mammary gland	0.006187	4	20	BIN1	IL6ST	PTEN	PTPRF
Nucleus Accumbens	Mouse Phenotype	MP:0000807	abnormal hippocampus morphology	0.00625	16	210	FKRP	NRP1	HPCA	SEMA3F	ZBTB20	CLCN3	MAPT	ID4	BAD	DLG4	GFAP	C1QA	PTEN	NCAM1	HDAC2	NFIA
Nucleus Accumbens	Mouse Phenotype	MP:0004085	abnormal heartbeat	0.00645	14	174	TMED2	ADORA2A	MED24	ANK2	HIF1AN	MGP	PINX1	JUP	KCNIP2	PTK2	HDAC2	RGS5	MCHR1	SPP1
Nucleus Accumbens	Mouse Phenotype	MP:0009338	increased splenocyte number	0.007215	3	11	KLF13	LCN2	ELF1
Nucleus Accumbens	Mouse Phenotype	MP:0009703	decreased birth body size	0.007369	12	141	FKRP	HSPA1B	DGAT2	BAZ1B	PFDN1	IGF1R	IGF2	MLL	PDS5B	ERRFI1	HDAC2	SOX11
Nucleus Accumbens	Mouse Phenotype	MP:0006007	abnormal basal ganglion morphology	0.007429	8	75	HSF1	ID4	NR4A2	DLG4	QKI	PTEN	SPP1	LYNX1
Nucleus Accumbens	Mouse Phenotype	MP:0000801	abnormal temporal lobe morphology	0.007794	16	215	FKRP	NRP1	HPCA	SEMA3F	ZBTB20	CLCN3	MAPT	ID4	BAD	DLG4	GFAP	C1QA	PTEN	NCAM1	HDAC2	NFIA
Nucleus Accumbens	Mouse Phenotype	MP:0002200	abnormal brain ventricle/choroid plexus morphology	0.007794	16	215	FKRP	HSF1	ADD1	CFL1	MAPK8	CLCN3	ANK2	PFDN1	ID4	ATP1B2	B2M	TP53BP2	SLC9A3R1	GFAP	PTEN	NFIA
Nucleus Accumbens	Mouse Phenotype	MP:0009701	abnormal birth body size	0.008217	12	143	FKRP	HSPA1B	DGAT2	BAZ1B	PFDN1	IGF1R	IGF2	MLL	PDS5B	ERRFI1	HDAC2	SOX11
Nucleus Accumbens	Mouse Phenotype	MP:0002319	hyperoxia	0.008272	2	4	TLR2	HBA2
Nucleus Accumbens	Mouse Phenotype	MP:0004868	endometrial carcinoma	0.008272	2	4	PTEN	ERRFI1
Nucleus Accumbens	Mouse Phenotype	MP:0009673	increased birth weight	0.008272	2	4	IGF1R	IGF2
Nucleus Accumbens	Mouse Phenotype	MP:0001891	hydroencephaly	0.008683	8	77	FKRP	ADD1	PFDN1	TP53BP2	SLC9A3R1	GFAP	PTEN	NFIA
Nucleus Accumbens	Mouse Phenotype	MP:0000961	abnormal dorsal root ganglion morphology	0.008711	9	93	NRP1	ETV1	MAPT	UCHL1	PDPK1	FKBP8	MLL	DST	ISLR2
Nucleus Accumbens	Mouse Phenotype	MP:0001556	increased circulating HDL cholesterol level	0.008736	5	34	RGS4	CACNG3	SPTLC2	SCARB1	GPR12
Nucleus Accumbens	Mouse Phenotype	MP:0002062	abnormal conditioning behavior	0.008804	15	199	HSPA4	MAPT	CREB1	GABRA2	EIF2AK4	KCNMA1	RGS4	NR4A2	KLF9	GFAP	KCNAB2	HDAC2	MCHR1	LYNX1	GRIA1
Nucleus Accumbens	Mouse Phenotype	MP:0004077	abnormal striatum morphology	0.009297	6	48	HSF1	DLG4	QKI	PTEN	SPP1	LYNX1
Nucleus Accumbens	Mouse Phenotype	MP:0002064	seizures	0.00987	19	279	CFL1	LPPR4	CNP	CLCN3	MAPT	MBP	SLC7A8	DST	GFAP	C1QA	TEF	QKI	KCNAB2	CERS1	PTEN	ADAMTS4	ATCAY	NAPB	SLC7A10
Nucleus Accumbens	Mouse Phenotype	MP:0002915	abnormal synaptic depression	0.010851	8	80	PRKG1	UCHL1	B2M	KCNMA1	GRIP1	GFAP	FOXP2	GRIA1
Nucleus Accumbens	Mouse Phenotype	MP:0004980	increased neuronal precursor cell number	0.01182	3	13	TP53BP2	GAS1	PTEN
Nucleus Accumbens	Mouse Phenotype	MP:0004166	abnormal limbic system morphology	0.012513	17	246	FKRP	NRP1	HPCA	SEMA3F	ZBTB20	CLCN3	MAPT	PEG3	ID4	BAD	DLG4	GFAP	C1QA	PTEN	NCAM1	HDAC2	NFIA
Nucleus Accumbens	Mouse Phenotype	MP:0003224	neuron degeneration	0.012513	17	246	SLC6A6	CHM	HPCA	CLCN3	PROM1	UCHL1	UGCG	AR	FLT1	LPCAT1	ATP1B2	NR4A2	QKI	CERS1	PTEN	ATCAY	LYNX1
Nucleus Accumbens	Mouse Phenotype	MP:0002183	gliosis	0.01288	9	99	CNP	CLCN3	BAD	DST	GFAP	CANX	CERS1	PTEN	ADAMTS4
Nucleus Accumbens	Mouse Phenotype	MP:0000813	abnormal hippocampus layer morphology	0.013376	7	67	CLCN3	MAPT	DLG4	C1QA	PTEN	NCAM1	HDAC2
Nucleus Accumbens	Mouse Phenotype	MP:0009939	abnormal hippocampus neuron morphology	0.013376	7	67	HPCA	CLCN3	MAPT	DLG4	C1QA	PTEN	HDAC2
Nucleus Accumbens	Mouse Phenotype	MP:0000576	clubfoot	0.013441	2	5	FKBP8	GRIP1
Nucleus Accumbens	Mouse Phenotype	MP:0009702	increased birth body size	0.013441	2	5	IGF1R	IGF2
Nucleus Accumbens	Mouse Phenotype	MP:0003282	gastric ulcer	0.013441	2	5	IL6ST	KITLG
Nucleus Accumbens	Mouse Phenotype	MP:0003214	neurofibrillary tangles	0.013441	2	5	HSPA4	HSPA1B
Nucleus Accumbens	Mouse Phenotype	MP:0001209	spontaneous skin ulceration	0.013917	4	25	FADS2	ERRFI1	NFKBIA	STAT3
Nucleus Accumbens	Mouse Phenotype	MP:0009454	impaired contextual conditioning behavior	0.013917	4	25	HSPA4	MAPT	KLF9	KCNAB2
Nucleus Accumbens	Mouse Phenotype	MP:0009748	abnormal behavioral response to addictive substance	0.014442	7	68	CHRM5	ADORA2A	CREB1	RGS4	NR4A2	DLG4	GRIA1
Nucleus Accumbens	Mouse Phenotype	MP:0008572	abnormal Purkinje cell dendrite morphology	0.015498	5	39	CEND1	GAS1	CERS1	FOXP2	PTEN
Nucleus Accumbens	Mouse Phenotype	MP:0009745	abnormal behavioral response to xenobiotic	0.017052	15	215	CHRM5	ADORA2A	CLCN3	MAPT	CREB1	GABRA2	RGS4	NR4A2	SLC7A8	DLG4	GFAP	PTEN	ADAMTS4	MCHR1	GRIA1
Nucleus Accumbens	Mouse Phenotype	MP:0009590	gonad tumor	0.017176	5	40	BIN1	AR	KITLG	PINX1	PTEN
Nucleus Accumbens	Mouse Phenotype	MP:0000811	hippocampal neuron degeneration	0.017777	3	15	HPCA	CLCN3	PTEN
Nucleus Accumbens	Mouse Phenotype	MP:0010913	abnormal neuroendocrine cell morphology	0.017777	3	15	SLC23A2	VAMP2	PTEN
Nucleus Accumbens	Mouse Phenotype	MP:0001195	flaky skin	0.017777	3	15	PTEN	ERRFI1	NFKBIA
Nucleus Accumbens	Mouse Phenotype	MP:0002957	intestinal adenocarcinoma	0.018196	4	27	SSBP2	B2M	PTEN	HDAC2
Nucleus Accumbens	Mouse Phenotype	MP:0008873	increased physiological sensitivity to xenobiotic	0.018944	13	179	HPCA	MAPK8	MXI1	BIN1	IL6ST	TLR2	NR4A2	PTEN	ERRFI1	PTK2	SPP1	LYNX1	STAT3
Nucleus Accumbens	Mouse Phenotype	MP:0000774	decreased brain size	0.019652	10	124	LPPR4	CLCN3	PDPK1	ID4	KIF5C	CERS1	FOXP2	DYRK1A	NCAM1	HDAC2
Nucleus Accumbens	Mouse Phenotype	MP:0003301	peptic ulcer	0.019657	2	6	IL6ST	KITLG
Nucleus Accumbens	Mouse Phenotype	MP:0010887	pale lung	0.019657	2	6	CREB1	ERRFI1
Nucleus Accumbens	Mouse Phenotype	MP:0001167	prostate gland epithelial hyperplasia	0.019657	2	6	MXI1	PTEN
Nucleus Accumbens	Mouse Phenotype	MP:0009586	increased platelet aggregation	0.019657	2	6	ADORA2A	PTEN
Nucleus Accumbens	Mouse Phenotype	MP:0008571	abnormal synaptic bouton morphology	0.019657	2	6	B2M	C1QA
Nucleus Accumbens	Mouse Phenotype	MP:0004017	duplex kidney	0.019657	2	6	NFIA	PTPRF
Nucleus Accumbens	Mouse Phenotype	MP:0001893	non-obstructive hydrocephaly	0.019657	2	6	ADD1	GFAP
Nucleus Accumbens	Mouse Phenotype	MP:0005103	abnormal retinal pigmentation	0.020609	4	28	CHM	PROM1	KITLG	DCC
Nucleus Accumbens	Mouse Phenotype	MP:0002918	abnormal paired-pulse facilitation	0.020886	5	42	UCHL1	DLG4	FOXP2	LYNX1	STXBP5
Nucleus Accumbens	Mouse Phenotype	MP:0000836	abnormal substantia nigra morphology	0.021274	3	16	NR4A2	PTEN	SPP1
Nucleus Accumbens	Mouse Phenotype	MP:0001469	abnormal contextual conditioning behavior	0.022289	8	91	HSPA4	MAPT	CREB1	GABRA2	EIF2AK4	KLF9	KCNAB2	HDAC2
Nucleus Accumbens	Mouse Phenotype	MP:0000745	tremors	0.02276	14	203	CLCN3	MAPT	MBP	UCHL1	ATP1B2	KCNMA1	NDRG1	DST	QKI	CANX	KCNAB2	CERS1	NFIA	SLC7A10
Nucleus Accumbens	Mouse Phenotype	MP:0004847	abnormal liver weight	0.022822	10	127	ACOX1	MAPK8	HIF1AN	IGF2	EIF2AK4	FADS2	PTEN	DYRK1A	GPR12	STAT3
Nucleus Accumbens	Mouse Phenotype	MP:0003871	abnormal myelin sheath morphology	0.022922	5	43	MBP	DST	QKI	CANX	PTEN
Nucleus Accumbens	Mouse Phenotype	MP:0002090	abnormal vision	0.022922	5	43	SLC6A6	DNAJC5	ADORA2A	CLCN3	F3
Nucleus Accumbens	Mouse Phenotype	MP:0001218	thin epidermis	0.02321	4	29	DGAT2	MAPK8	IGF1R	JUP
Nucleus Accumbens	Mouse Phenotype	MP:0006094	increased fat cell size	0.02321	4	29	DLK1	LIPE	SORBS1	STAT3
Nucleus Accumbens	Mouse Phenotype	MP:0003982	increased cholesterol level	0.023353	11	146	DLK1	ATXN2	HIF1AN	PLTP	RGS4	CACNG3	PTEN	SPTLC2	LIPE	SCARB1	GPR12
Nucleus Accumbens	Mouse Phenotype	MP:0000184	abnormal circulating HDL cholesterol level	0.023653	7	75	HIF1AN	PLTP	RGS4	CACNG3	SPTLC2	SCARB1	GPR12
Nucleus Accumbens	Mouse Phenotype	MP:0000920	abnormal myelination	0.023956	10	128	MBP	IL6ST	UGCG	MOBP	NDRG1	DST	GFAP	QKI	CANX	PTEN
Nucleus Accumbens	Mouse Phenotype	MP:0000955	abnormal spinal cord morphology	0.024636	15	225	UNC5A	CNTFR	UCHL1	IGF1R	AR	FKBP8	KIF5C	ISLR2	GFAP	CANX	ATCAY	2012-03-07	NFIA	STAT3	GRIA1
Nucleus Accumbens	Mouse Phenotype	MP:0000889	abnormal cerebellar molecular layer	0.025083	5	44	CEND1	GAS1	FOXP2	PTEN	NFIA
Nucleus Accumbens	Mouse Phenotype	MP:0003645	increased pancreatic beta cell number	0.025121	3	17	ATXN2	PDPK1	PTEN
Nucleus Accumbens	Mouse Phenotype	MP:0003648	abnormal radial glial cell morphology	0.025121	3	17	FKRP	GPR56	FOXP2
Nucleus Accumbens	Mouse Phenotype	MP:0010287	increased reproductive system tumor incidence	0.026022	6	60	BIN1	AR	KITLG	PINX1	PTEN	ERRFI1
Nucleus Accumbens	Mouse Phenotype	MP:0004102	abnormal dorsal striatum morphology	0.026834	2	7	HSF1	LYNX1
Nucleus Accumbens	Mouse Phenotype	MP:0000958	peripheral nervous system degeneration	0.026834	2	7	NDRG1	DST
Nucleus Accumbens	Mouse Phenotype	MP:0005488	bronchial epithelial hyperplasia	0.026834	2	7	PTEN	ERRFI1
Nucleus Accumbens	Mouse Phenotype	MP:0004250	tau protein deposits	0.026834	2	7	HSPA4	HSPA1B
Nucleus Accumbens	Mouse Phenotype	MP:0004962	decreased prostate gland weight	0.026834	2	7	AR	PTEN
Nucleus Accumbens	Mouse Phenotype	MP:0004372	bowed fibula	0.026834	2	7	IL6ST	ZBTB16
Nucleus Accumbens	Mouse Phenotype	MP:0008458	abnormal cortical ventricular zone morphology	0.026834	2	7	TP53BP2	PTEN
Nucleus Accumbens	Mouse Phenotype	MP:0004340	short scapula	0.026834	2	7	IMPAD1	PDS5B
Nucleus Accumbens	Mouse Phenotype	MP:0005004	abnormal lymphocyte anergy	0.026834	2	7	DGKZ	PTEN
Nucleus Accumbens	Mouse Phenotype	MP:0003121	genomic imprinting	0.02737	5	45	DLK1	PEG3	IGF1R	IGF2	MEST
Nucleus Accumbens	Mouse Phenotype	MP:0010279	increased gastrointestinal tumor incidence	0.027973	6	61	SSBP2	PINX1	B2M	PTEN	HDAC2	STAT3
Nucleus Accumbens	Mouse Phenotype	MP:0005178	increased circulating cholesterol level	0.028904	10	132	DLK1	ATXN2	HIF1AN	PLTP	RGS4	CACNG3	SPTLC2	LIPE	SCARB1	GPR12
Nucleus Accumbens	Mouse Phenotype	MP:0005491	pancreatic islet hyperplasia	0.028987	4	31	ATXN2	PDPK1	PTEN	LIPE
Nucleus Accumbens	Mouse Phenotype	MP:0002727	decreased circulating insulin level	0.029053	11	151	MAPK8	ZBTB20	HIF1AN	PDPK1	BAD	PTTG1	KCNA3	PTEN	LIPE	MCHR1	SPP1
Nucleus Accumbens	Mouse Phenotype	MP:0009285	increased gonadal fat pad weight	0.029315	3	18	ATXN2	GPR12	STAT3
Nucleus Accumbens	Mouse Phenotype	MP:0004086	absent heartbeat	0.029315	3	18	TMED2	PINX1	PTK2
Nucleus Accumbens	Mouse Phenotype	MP:0002001	blindness	0.029315	3	18	DNAJC5	CLCN3	F3
Nucleus Accumbens	Mouse Phenotype	MP:0000808	abnormal hippocampus development	0.029315	3	18	SEMA3F	ZBTB20	ID4
Nucleus Accumbens	Mouse Phenotype	MP:0002891	increased insulin sensitivity	0.029573	9	114	MAPK8	ZBTB20	HIF1AN	PDPK1	PHIP	KCNA3	PTEN	SORBS1	SPP1
Nucleus Accumbens	Mouse Phenotype	MP:0002961	abnormal axon guidance	0.029786	5	46	NRP1	EPHB2	SEMA3F	DCLK1	DCC
Nucleus Accumbens	Mouse Phenotype	MP:0010900	abnormal pulmonary interalveolar septum morphology	0.029786	5	46	MAN1A2	MAPK8	TRPS1	PTEN	ERRFI1
Nucleus Accumbens	Mouse Phenotype	MP:0000755	hindlimb paralysis	0.030019	6	62	CNP	MBP	UCHL1	FKBP8	NDRG1	PTEN
Nucleus Accumbens	Mouse Phenotype	MP:0003232	abnormal forebrain development	0.031592	11	153	SEMA3F	MAPK8	ZBTB20	F3	KDM6A	IL6ST	ID4	GPR56	TP53BP2	PTEN	CXorf56
Nucleus Accumbens	Mouse Phenotype	MP:0001905	abnormal dopamine level	0.032161	6	63	CHRM5	SLC23A2	COMT	NR4A2	FOXP2	PTEN
Nucleus Accumbens	Mouse Phenotype	MP:0006009	abnormal neuronal migration	0.032299	7	80	FKRP	NRP1	SEMA3F	CEND1	GPR56	TP53BP2	PTEN
Nucleus Accumbens	Mouse Phenotype	MP:0008725	enlarged heart atrium	0.033855	3	19	NRP1	PDPK1	EGLN1
Nucleus Accumbens	Mouse Phenotype	MP:0005573	increased pulmonary respiratory rate	0.033855	3	19	HIF1AN	FOXP2	PTEN
Nucleus Accumbens	Mouse Phenotype	MP:0005165	increased susceptibility to injury	0.034251	7	81	HSPA1B	MAPK8	FLT1	GFAP	SPP1	GSN	STAT3
Nucleus Accumbens	Mouse Phenotype	MP:0008143	abnormal dendrite morphology	0.034251	7	81	MAPT	CEND1	GAS1	CERS1	FOXP2	PTEN	GRIA1
Nucleus Accumbens	Mouse Phenotype	MP:0000226	abnormal mean corpuscular volume	0.0344	6	64	ADD1	KLF13	PRKG1	KITLG	TMPRSS6	HBA2
Nucleus Accumbens	Mouse Phenotype	MP:0001898	abnormal long term depression	0.0344	6	64	PRKG1	B2M	GRIP1	GFAP	FOXP2	GRIA1
Nucleus Accumbens	Mouse Phenotype	MP:0011100	complete preweaning lethality	0.034712	8	99	PPP1CB	CFL1	EGLN1	LIAS	CSNK1D	DDC	PTEN	STAT3
Nucleus Accumbens	Mouse Phenotype	MP:0000823	abnormal lateral ventricle morphology	0.034712	8	99	FKRP	HSF1	CLCN3	ANK2	ID4	ATP1B2	B2M	NFIA
Nucleus Accumbens	Mouse Phenotype	MP:0003197	nephrocalcinosis	0.034889	2	8	CLCN5	SPP1
Nucleus Accumbens	Mouse Phenotype	MP:0005641	increased mean corpuscular hemoglobin concentration	0.034889	2	8	ADD1	KITLG
Nucleus Accumbens	Mouse Phenotype	MP:0008963	increased carbon dioxide production	0.034889	2	8	HIF1AN	HBA2
Nucleus Accumbens	Mouse Phenotype	MP:0003980	increased circulating phospholipid level	0.034889	2	8	SPTLC2	SCARB1
Nucleus Accumbens	Mouse Phenotype	MP:0003875	abnormal hair follicle regression	0.034889	2	8	SGK3	PTEN
Nucleus Accumbens	Mouse Phenotype	MP:0008504	abnormal adrenal chromaffin cell morphology	0.034889	2	8	SLC23A2	VAMP2
Nucleus Accumbens	Mouse Phenotype	MP:0002436	abnormal CD8-positive, alpha-beta cytotoxic T cell morphology	0.034889	2	8	B2M	PSMB10
Nucleus Accumbens	Mouse Phenotype	MP:0009309	small intestine adenocarcinoma	0.034889	2	8	SSBP2	HDAC2
Nucleus Accumbens	Mouse Phenotype	MP:0003280	urinary incontinence	0.034889	2	8	KCNMA1	DST
Nucleus Accumbens	Mouse Phenotype	MP:0001396	unidirectional circling	0.034889	2	8	KCNMA1	PTEN
Nucleus Accumbens	Mouse Phenotype	MP:0000785	telencephalon hypoplasia	0.034889	2	8	ID4	LIAS
Nucleus Accumbens	Mouse Phenotype	MP:0002698	abnormal sclera morphology	0.034889	2	8	ADORA2A	FMOD
Nucleus Accumbens	Mouse Phenotype	MP:0002562	prolonged circadian period	0.034889	2	8	PER1	CSNK1D
Nucleus Accumbens	Mouse Phenotype	MP:0002807	abnormal eye blink conditioning behavior	0.034889	2	8	KCNMA1	GFAP
Nucleus Accumbens	Mouse Phenotype	MP:0000756	forelimb paralysis	0.034889	2	8	UCHL1	ATP1B2
Nucleus Accumbens	Mouse Phenotype	MP:0005322	abnormal serotonin concentration	0.035011	5	48	S100A10	NR4A2	FOXP2	MCHR1	GRIA1
Nucleus Accumbens	Mouse Phenotype	MP:0009337	abnormal splenocyte number	0.035544	4	33	KLF13	RNF8	LCN2	ELF1
Nucleus Accumbens	Mouse Phenotype	MP:0005076	abnormal cell differentiation	0.035544	4	33	DLK1	HSP90B1	NFKBIA	PTPRF
Nucleus Accumbens	Mouse Phenotype	MP:0002410	decreased susceptibility to viral infection	0.035544	4	33	MBP	TLR2	DGKZ	SPP1
Nucleus Accumbens	Mouse Phenotype	MP:0000771	abnormal brain size	0.035692	11	156	LPPR4	CLCN3	PDPK1	ID4	KIF5C	CERS1	FOXP2	PTEN	DYRK1A	NCAM1	HDAC2
Nucleus Accumbens	Mouse Phenotype	MP:0001340	abnormal eyelid morphology	0.037619	12	177	DLK1	EHD1	MAPK8	IGF2	ATP1B2	GRIP1	GAS1	FOXP2	PTEN	ERRFI1	SOX11	PTPRF
Nucleus Accumbens	Mouse Phenotype	MP:0000709	enlarged thymus	0.037823	5	49	KLF13	PTTG1	PTEN	ERRFI1	LCN2
Nucleus Accumbens	Mouse Phenotype	MP:0002563	shortened circadian period	0.038738	3	20	PER1	CSNK1D	NCAM1
Nucleus Accumbens	Mouse Phenotype	MP:0008235	increased susceptibility to neuronal excitotoxicity	0.038738	3	20	HPCA	NR4A2	LYNX1
Nucleus Accumbens	Mouse Phenotype	MP:0002264	abnormal bronchus morphology	0.039119	4	34	MGP	PTEN	ERRFI1	SOX11
Nucleus Accumbens	Mouse Phenotype	MP:0001883	mammary adenocarcinoma	0.039119	4	34	BIN1	RNF8	PTEN	STAT3
Nucleus Accumbens	Mouse Phenotype	MP:0010292	increased alimentary system tumor incidence	0.039174	6	66	SSBP2	PINX1	B2M	PTEN	HDAC2	STAT3
Nucleus Accumbens	Mouse Phenotype	MP:0000343	altered response to myocardial infarction	0.039174	6	66	HSPA1B	EGLN1	THBD	TLR2	PTEN	SPP1
Nucleus Accumbens	Mouse Phenotype	MP:0002038	carcinoma	0.040468	12	179	ACOX1	F3	BIN1	SSBP2	RNF8	PINX1	B2M	TP53BP2	PTEN	ERRFI1	HDAC2	STAT3
Nucleus Accumbens	Mouse Phenotype	MP:0003091	abnormal cell migration	0.040576	7	84	EHD1	MAPK8	KITLG	GLRX	PTK2	SPP1	STAT3
Nucleus Accumbens	Mouse Phenotype	MP:0000172	abnormal bone marrow cell number	0.040902	10	140	SRRT	NLK	RNF8	PFDN1	AR	DST	PTEN	LCN2	NFKBIA	SPP1
Nucleus Accumbens	Mouse Phenotype	MP:0009115	abnormal fat cell morphology	0.042408	8	103	DLK1	MAPK8	HIF1AN	ID4	TLR2	LIPE	SORBS1	STAT3
Nucleus Accumbens	Mouse Phenotype	MP:0004859	abnormal synaptic plasticity	0.042891	4	35	CLCN3	UCHL1	FOXP2	GRIA1
Nucleus Accumbens	Mouse Phenotype	MP:0005572	abnormal pulmonary respiratory rate	0.042891	4	35	HIF1AN	FOXP2	PTEN	SOX11
Nucleus Accumbens	Mouse Phenotype	MP:0009258	abnormal thymocyte apoptosis	0.042891	4	35	KLF13	RNF8	LCN2	STAT3
Nucleus Accumbens	Mouse Phenotype	MP:0000953	abnormal oligodendrocyte morphology	0.042891	4	35	MBP	GFAP	QKI	PTEN
Nucleus Accumbens	Mouse Phenotype	MP:0002207	abnormal long term potentiation	0.043335	11	161	MAPT	CREB1	EIF2AK4	NCAN	B2M	DLG4	GFAP	HDAC2	B3GAT1	STXBP5	GRIA1
Nucleus Accumbens	Mouse Phenotype	MP:0005109	abnormal talus morphology	0.043747	2	9	SOX11	ZBTB16
Nucleus Accumbens	Mouse Phenotype	MP:0002025	B cell/T cell derived lymphoma	0.043747	2	9	SSBP2	TP53BP2
Nucleus Accumbens	Mouse Phenotype	MP:0003225	axonal dystrophy	0.043747	2	9	UCHL1	DST
Nucleus Accumbens	Mouse Phenotype	MP:0002901	hyperphosphaturia	0.043747	2	9	CLCN5	SLC9A3R1
Nucleus Accumbens	Mouse Phenotype	MP:0003223	decreased cardiomyocyte apoptosis	0.043747	2	9	MAPK8	EGLN1
Nucleus Accumbens	Mouse Phenotype	MP:0009167	increased pancreatic islet number	0.043747	2	9	BAD	PTEN
Nucleus Accumbens	Mouse Phenotype	MP:0009453	enhanced contextual conditioning behavior	0.043747	2	9	GABRA2	HDAC2
Nucleus Accumbens	Mouse Phenotype	MP:0003424	premature neuronal precursor differentiation	0.043747	2	9	CFL1	ID4
Nucleus Accumbens	Mouse Phenotype	MP:0010299	increased mammary gland tumor incidence	0.043852	5	51	BIN1	RNF8	PINX1	PTEN	STAT3
Nucleus Accumbens	Mouse Phenotype	MP:0002887	decreased susceptibility to pharmacologically induced seizures	0.043958	3	21	CLCN3	MAPT	SLC7A8
Nucleus Accumbens	Mouse Phenotype	MP:0006378	abnormal spermatogonia morphology	0.043958	3	21	EHD1	RNF8	ZBTB16
Nucleus Accumbens	Mouse Phenotype	MP:0001405	impaired coordination	0.044187	17	285	DNAJC5	CLCN3	MBP	ATXN2	PFDN1	UCHL1	CEND1	ATP1B2	KCNMA1	RGS4	NR4A2	KLF9	SLC7A8	DST	FOXP2	FXR2	ADAMTS4
Nucleus Accumbens	Mouse Phenotype	MP:0009747	impaired behavioral response to xenobiotic	0.044351	6	68	CHRM5	ADORA2A	GABRA2	RGS4	DLG4	MCHR1
Nucleus Accumbens	Mouse Phenotype	MP:0010329	abnormal lipoprotein level	0.044495	8	104	HIF1AN	PLTP	TLR2	RGS4	CACNG3	SPTLC2	SCARB1	GPR12
Nucleus Accumbens	Mouse Phenotype	MP:0010330	abnormal circulating lipoprotein level	0.044495	8	104	HIF1AN	PLTP	TLR2	RGS4	CACNG3	SPTLC2	SCARB1	GPR12
Nucleus Accumbens	Mouse Phenotype	MP:0005277	abnormal brainstem morphology	0.04499	11	162	FKRP	NRP1	CNTFR	UCHL1	IGF1R	ATP1B2	DCC	NR4A2	PTEN	DYRK1A	SPP1
Nucleus Accumbens	Mouse Phenotype	MP:0001468	abnormal temporal memory	0.046649	8	105	HSPA4	MAPT	CREB1	GABRA2	EIF2AK4	KLF9	KCNAB2	HDAC2
Nucleus Accumbens	Mouse Phenotype	MP:0009332	abnormal splenocyte morphology	0.046862	4	36	KLF13	RNF8	LCN2	ELF1
Nucleus Accumbens	Mouse Phenotype	MP:0005405	axon degeneration	0.047071	5	52	CNP	MBP	UCHL1	DST	LYNX1
Nucleus Accumbens	Mouse Phenotype	MP:0009170	abnormal pancreatic islet size	0.047092	6	69	ATXN2	PDPK1	BAD	TLR2	PTEN	LIPE
Nucleus Accumbens	Mouse Phenotype	MP:0010119	abnormal bone mineral density	0.048428	11	164	EWSR1	IL6ST	IGF2	MGP	KITLG	TRPS1	SLC9A3R1	NBR1	PTEN	KHDRBS1	SPP1
Nucleus Accumbens	Mouse Phenotype	MP:0002998	abnormal bone remodeling	0.048853	9	125	WDR1	PER1	IL6ST	KITLG	TLR2	NBR1	KHDRBS1	SPP1	GSN
Nucleus Accumbens	Mouse Phenotype	MP:0001263	weight loss	0.049677	16	268	DNAJC5	DLK1	DGAT2	MAPK8	CNP	MAPT	PFDN1	UCHL1	APRT	ID4	KITLG	DST	CERS1	PTEN	MCHR1	STAT3
Nucleus Accumbens	Mouse Phenotype	MP:0001922	reduced male fertility	0.049919	12	185	PRKG1	CLCN3	PLA2G3	RNF8	AR	PLTP	KITLG	QKI	ATCAY	LIPE	ZBTB16	TEKT4
Prefrontal Cortex	GO: Molecular Function	GO:0015079	potassium ion transmembrane transporter activity	0.00058	4	22	ATP1A2	FXYD2	SLC24A2	KCNA1
Prefrontal Cortex	GO: Molecular Function	GO:0003714	transcription corepressor activity	0.001031	10	170	ERF	SF1	SRSF2	SCAI	TLE1	TCF4	KLF12	RBFOX2	ATN1	PBXIP1
Prefrontal Cortex	GO: Molecular Function	GO:0005519	cytoskeletal regulatory protein binding	0.001886	2	4	MAP1B	MAP2
Prefrontal Cortex	GO: Molecular Function	GO:0001727	lipid kinase activity	0.00194	4	30	PI4K2A	ATM	PIK3R1	PIP5K1B
Prefrontal Cortex	GO: Molecular Function	GO:0005001	transmembrane receptor protein tyrosine phosphatase activity	0.003839	3	18	PTPRD	PTPRB	PTPRN2
Prefrontal Cortex	GO: Molecular Function	GO:0019198	transmembrane receptor protein phosphatase activity	0.003839	3	18	PTPRD	PTPRB	PTPRN2
Prefrontal Cortex	GO: Molecular Function	GO:0004428	inositol or phosphatidylinositol kinase activity	0.004236	4	37	PI4K2A	ATM	PIK3R1	PIP5K1B
Prefrontal Cortex	GO: Molecular Function	GO:0001085	RNA polymerase II transcription factor binding	0.004603	2	6	KLF4	TCF4
Prefrontal Cortex	GO: Molecular Function	GO:0022843	voltage-gated cation channel activity	0.005802	8	150	SCN2B	KCNMA1	KCNJ9	KCND2	KCNB1	KCNA1	CACNB4	CACNA2D1
Prefrontal Cortex	GO: Molecular Function	GO:0008017	microtubule binding	0.00597	6	91	MAP1B	CRYAB	KIF5B	PAFAH1B1	CLASP2	APPBP2
Prefrontal Cortex	GO: Molecular Function	GO:0003697	single-stranded DNA binding	0.006223	5	65	HMGB1	SSBP2	MCM6	OBFC1	RAD23B
Prefrontal Cortex	GO: Molecular Function	GO:0030235	nitric-oxide synthase regulator activity	0.006368	2	7	HSP90AB1	HSP90AA2
Prefrontal Cortex	GO: Molecular Function	GO:0015085	calcium ion transmembrane transporter activity	0.006872	3	22	SLC8A1	ATP2B1	SLC24A2
Prefrontal Cortex	GO: Molecular Function	GO:0046873	metal ion transmembrane transporter activity	0.007031	8	155	SLC20A1	SLC5A5	SLC8A1	ATP1A2	ATP2B1	FXYD2	SLC24A2	KCNA1
Prefrontal Cortex	GO: Molecular Function	GO:0015081	sodium ion transmembrane transporter activity	0.007336	6	95	SLC20A1	SLC5A5	SLC8A1	ATP1A2	FXYD2	SLC24A2
Prefrontal Cortex	GO: Molecular Function	GO:0035014	phosphatidylinositol 3-kinase regulator activity	0.00839	2	8	PIK3R1	KLF4
Prefrontal Cortex	GO: Molecular Function	GO:0051117	ATPase binding	0.008796	3	24	WFS1	PIK3R1	UBXN1
Prefrontal Cortex	GO: Molecular Function	GO:0015103	inorganic anion transmembrane transporter activity	0.009228	4	46	SLC20A1	SLC5A5	SLC12A6	SLC26A8
Prefrontal Cortex	GO: Molecular Function	GO:0015631	tubulin binding	0.0099	7	132	MAP1B	RABGAP1	CRYAB	KIF5B	PAFAH1B1	CLASP2	APPBP2
Prefrontal Cortex	GO: Molecular Function	GO:0015271	outward rectifier potassium channel activity	0.01066	2	9	KCND2	KCNB1
Prefrontal Cortex	GO: Molecular Function	GO:0017091	AU-rich element binding	0.01066	2	9	TIAL1	ELAVL4
Prefrontal Cortex	GO: Molecular Function	GO:0005527	macrolide binding	0.01066	2	9	FKBP5	FKBP3
Prefrontal Cortex	GO: Molecular Function	GO:0005528	FK506 binding	0.01066	2	9	FKBP5	FKBP3
Prefrontal Cortex	GO: Molecular Function	GO:0051219	phosphoprotein binding	0.011491	4	49	BTRC	PLCG1	PIK3R1	PAFAH1B1
Prefrontal Cortex	GO: Molecular Function	GO:0005391	sodium:potassium-exchanging ATPase activity	0.013168	2	10	ATP1A2	FXYD2
Prefrontal Cortex	GO: Molecular Function	GO:0042577	lipid phosphatase activity	0.013168	2	10	PTEN	PPAP2B
Prefrontal Cortex	GO: Molecular Function	GO:0015368	calcium:cation antiporter activity	0.013168	2	10	SLC8A1	SLC24A2
Prefrontal Cortex	GO: Molecular Function	GO:0035254	glutamate receptor binding	0.014868	3	29	FLOT2	PLCG1	CAMK2A
Prefrontal Cortex	GO: Molecular Function	GO:0008195	phosphatidate phosphatase activity	0.015904	2	11	LPIN2	PPAP2B
Prefrontal Cortex	GO: Molecular Function	GO:0008556	potassium-transporting ATPase activity	0.018861	2	12	ATP1A2	FXYD2
Prefrontal Cortex	GO: Molecular Function	GO:0046875	ephrin receptor binding	0.018861	2	12	EPHA4	EFNB1
Prefrontal Cortex	GO: Molecular Function	GO:0016303	1-phosphatidylinositol-3-kinase activity	0.018861	2	12	ATM	PIK3R1
Prefrontal Cortex	GO: Molecular Function	GO:0015296	anion:cation symporter activity	0.021066	3	33	SLC20A1	SLC5A5	SLC12A6
Prefrontal Cortex	GO: Molecular Function	GO:0005158	insulin receptor binding	0.021066	3	33	PLCG1	PIK3R1	TLN1
Prefrontal Cortex	GO: Molecular Function	GO:0005251	delayed rectifier potassium channel activity	0.022029	2	13	KCNB1	KCNA1
Prefrontal Cortex	GO: Molecular Function	GO:0035004	phosphatidylinositol 3-kinase activity	0.022029	2	13	ATM	PIK3R1
Prefrontal Cortex	GO: Molecular Function	GO:0004659	prenyltransferase activity	0.025399	2	14	PGGT1B	COX10
Prefrontal Cortex	GO: Molecular Function	GO:0008417	fucosyltransferase activity	0.025399	2	14	FUT9	CLASP2
Prefrontal Cortex	GO: Molecular Function	GO:0022832	voltage-gated channel activity	0.027741	8	199	SCN2B	KCNMA1	KCNJ9	KCND2	KCNB1	KCNA1	CACNB4	CACNA2D1
Prefrontal Cortex	GO: Molecular Function	GO:0005244	voltage-gated ion channel activity	0.027741	8	199	SCN2B	KCNMA1	KCNJ9	KCND2	KCNB1	KCNA1	CACNB4	CACNA2D1
Prefrontal Cortex	GO: Molecular Function	GO:0015077	monovalent inorganic cation transmembrane transporter activity	0.028464	8	200	SLC20A1	SLC5A5	SLC8A1	COX10	ATP1A2	FXYD2	SLC24A2	KCNA1
Prefrontal Cortex	GO: Molecular Function	GO:0031593	polyubiquitin binding	0.028964	2	15	UBXN1	RAD23B
Prefrontal Cortex	GO: Molecular Function	GO:0005161	platelet-derived growth factor receptor binding	0.028964	2	15	PIK3R1	PTEN
Prefrontal Cortex	GO: Molecular Function	GO:0005261	cation channel activity	0.029913	10	279	PEX5L	SCN2B	SLC24A2	KCNMA1	KCNJ9	KCND2	KCNB1	KCNA1	CACNB4	CACNA2D1
Prefrontal Cortex	GO: Molecular Function	GO:0016859	cis-trans isomerase activity	0.030513	3	38	FKBP5	FKBP3	GSTZ1
Prefrontal Cortex	GO: Molecular Function	GO:0042162	telomeric DNA binding	0.032715	2	16	OBFC1	NCL
Prefrontal Cortex	GO: Molecular Function	GO:0005249	voltage-gated potassium channel activity	0.033071	5	99	KCNMA1	KCNJ9	KCND2	KCNB1	KCNA1
Prefrontal Cortex	GO: Molecular Function	GO:0019901	protein kinase binding	0.039809	9	253	SGK1	AKT3	SDC4	PIK3R1	CCND1	NBEA	CCND2	CBLB	ATN1
Prefrontal Cortex	GO: Molecular Function	GO:0004725	protein tyrosine phosphatase activity	0.040999	5	105	EYA3	PTEN	PTPRD	PTPRB	PTPRN2
Prefrontal Cortex	GO: Molecular Function	GO:0005099	Ras GTPase activator activity	0.045359	5	108	ALDH1A1	RABGAP1	ARHGAP10	ARHGAP26	TBC1D15
Prefrontal Cortex	GO: Molecular Function	GO:0000287	magnesium ion binding	0.04544	7	181	PI4K2A	GCLC	MAST4	OPA1	NT5C3L	PTEN	MAP3K7
Prefrontal Cortex	GO: Molecular Function	GO:0022890	inorganic cation transmembrane transporter activity	0.045949	9	260	SLC20A1	SLC5A5	SLC8A1	COX10	ATP1A2	ATP2B1	FXYD2	SLC24A2	KCNA1
Prefrontal Cortex	GO: Molecular Function	GO:0004842	ubiquitin-protein ligase activity	0.046784	8	221	BTRC	UBE2S	TOPORS	DTX3L	RNF41	TRIM8	CBL	CNOT4
Prefrontal Cortex	GO: Molecular Function	GO:0072509	divalent inorganic cation transmembrane transporter activity	0.049495	3	46	SLC8A1	ATP2B1	SLC24A2
Prefrontal Cortex	GO: Biological Process	GO:0051259	protein oligomerization	9.7e-05	15	263	HRAS	ACVRL1	NLGN1	MAGI2	ALDH1A1	PFKP	CRYAB	SMARCAD1	KCNMA1	GJA1	KCND2	KCNB1	NRXN1	OGT	CAT
Prefrontal Cortex	GO: Biological Process	GO:0045664	regulation of neuron differentiation	0.000105	15	265	NLGN1	SGK1	HMGB1	HES5	MAP1B	IL1RAPL1	ARF6	DCC	BDNF	SLIT2	PAFAH1B1	PBX1	PTEN	CCND2	ATN1
Prefrontal Cortex	GO: Biological Process	GO:0031109	microtubule polymerization or depolymerization	0.000172	6	46	SGK1	MAPK8	MAP1B	MAP2	CRYAB	CLASP2
Prefrontal Cortex	GO: Biological Process	GO:0010959	regulation of metal ion transport	0.000317	10	145	SLC8A1	SGK1	WFS1	AKT3	IL1RAPL1	PLCG1	GJA1	CACNB4	MGEA5	CACNA2D1
Prefrontal Cortex	GO: Biological Process	GO:0007173	epidermal growth factor receptor signaling pathway	0.000438	8	99	HRAS	AP2B1	CLTA	GAB1	PLCG1	PIK3R1	ERBB2IP	CBL
Prefrontal Cortex	GO: Biological Process	GO:0050804	regulation of synaptic transmission	0.000549	11	184	HRAS	NLGN1	MAP1B	MEF2C	NISCH	SLC24A2	BDNF	CAMK2A	PTEN	SYP	GRIA4
Prefrontal Cortex	GO: Biological Process	GO:0031110	regulation of microtubule polymerization or depolymerization	0.000582	5	38	SGK1	MAPK8	MAP1B	MAP2	CLASP2
Prefrontal Cortex	GO: Biological Process	GO:0050808	synapse organization	0.000609	8	104	NLGN1	MAP1B	UTRN	NCAN	NRXN3	NRXN1	CACNB4	PCDHB9
Prefrontal Cortex	GO: Biological Process	GO:0031123	RNA 3'-end processing	0.000665	7	81	LSM11	SRSF2	SRSF6	CNOT1	ZCCHC11	PAN3	CNOT4
Prefrontal Cortex	GO: Biological Process	GO:0048662	negative regulation of smooth muscle cell proliferation	0.000714	4	23	SF1	PIK3R1	ATP2B1	KLF4
Prefrontal Cortex	GO: Biological Process	GO:0001952	regulation of cell-matrix adhesion	0.000741	5	40	ACVRL1	UTRN	SDC4	PIK3R1	PTEN
Prefrontal Cortex	GO: Biological Process	GO:0051129	negative regulation of cellular component organization	0.000837	13	256	ACVRL1	SGK1	HMGB1	MAP1B	MAP2	ARF6	ATM	SLIT2	PACSIN1	PAFAH1B1	CAPZA2	PTEN	CLASP2
Prefrontal Cortex	GO: Biological Process	GO:0007019	microtubule depolymerization	0.000845	4	24	SGK1	MAP1B	MAP2	CLASP2
Prefrontal Cortex	GO: Biological Process	GO:0048167	regulation of synaptic plasticity	0.000951	7	86	HRAS	MAP1B	SLC24A2	BDNF	CAMK2A	PTEN	SYP
Prefrontal Cortex	GO: Biological Process	GO:0051969	regulation of transmission of nerve impulse	0.000966	11	197	HRAS	NLGN1	MAP1B	MEF2C	NISCH	SLC24A2	BDNF	CAMK2A	PTEN	SYP	GRIA4
Prefrontal Cortex	GO: Biological Process	GO:0014745	negative regulation of muscle adaptation	0.00097	2	3	KLF4	MGEA5
Prefrontal Cortex	GO: Biological Process	GO:0003012	muscle system process	0.001035	13	262	SLC8A1	UTRN	SDC4	RPS6KB1	ATP1A2	CRYAB	KCNMA1	GJA1	TLN1	RAP1GDS1	KLF4	MGEA5	PPP1R12B
Prefrontal Cortex	GO: Biological Process	GO:0051893	regulation of focal adhesion assembly	0.001149	3	12	ACVRL1	SDC4	PTEN
Prefrontal Cortex	GO: Biological Process	GO:0090109	regulation of cell-substrate junction assembly	0.001149	3	12	ACVRL1	SDC4	PTEN
Prefrontal Cortex	GO: Biological Process	GO:0031111	negative regulation of microtubule polymerization or depolymerization	0.001155	4	26	SGK1	MAP1B	MAP2	CLASP2
Prefrontal Cortex	GO: Biological Process	GO:0045787	positive regulation of cell cycle	0.001244	7	90	HMGB1	PGGT1B	RPS6KB1	CCND1	PAFAH1B1	BRD4	CCND2
Prefrontal Cortex	GO: Biological Process	GO:0051924	regulation of calcium ion transport	0.001247	8	116	SLC8A1	WFS1	IL1RAPL1	PLCG1	GJA1	CACNB4	MGEA5	CACNA2D1
Prefrontal Cortex	GO: Biological Process	GO:0016202	regulation of striated muscle tissue development	0.001441	6	68	HMGB1	RPS6KB1	CXADR	PIK3R1	GJA1	BDNF
Prefrontal Cortex	GO: Biological Process	GO:0021952	central nervous system projection neuron axonogenesis	0.001474	3	13	DCC	SLIT2	PAFAH1B1
Prefrontal Cortex	GO: Biological Process	GO:0046854	phosphatidylinositol phosphorylation	0.001538	4	28	PI4K2A	ATM	PIK3R1	PIP5K1B
Prefrontal Cortex	GO: Biological Process	GO:0008344	adult locomotory behavior	0.001555	6	69	CNP	ATP1A2	KCNMA1	PAFAH1B1	CACNB4	EPHA4
Prefrontal Cortex	GO: Biological Process	GO:0061136	regulation of proteasomal protein catabolic process	0.001558	5	47	HSP90AB1	BTRC	GCLC	UBXN1	RAD23B
Prefrontal Cortex	GO: Biological Process	GO:0031124	mRNA 3'-end processing	0.001675	6	70	LSM11	SRSF2	SRSF6	CNOT1	PAN3	CNOT4
Prefrontal Cortex	GO: Biological Process	GO:0048634	regulation of muscle organ development	0.001675	6	70	HMGB1	RPS6KB1	CXADR	PIK3R1	GJA1	BDNF
Prefrontal Cortex	GO: Biological Process	GO:0006814	sodium ion transport	0.001687	10	180	SLC20A1	SLC5A5	SLC8A1	SGK1	SCN2B	AKT3	SLC12A6	ATP1A2	FXYD2	SLC24A2
Prefrontal Cortex	GO: Biological Process	GO:0016570	histone modification	0.00174	11	212	EPC1	ACTL6A	PRMT8	EYA3	ATM	DTX3L	BRD4	ATXN7L3	ING5	MAP3K7	MYSM1
Prefrontal Cortex	GO: Biological Process	GO:0008334	histone mRNA metabolic process	0.001758	4	29	LSM11	SNRPD3	ATM	ZCCHC11
Prefrontal Cortex	GO: Biological Process	GO:0033002	muscle cell proliferation	0.00181	7	96	SF1	RPS6KB1	CXADR	PIK3R1	ATP2B1	KLF4	TCF4
Prefrontal Cortex	GO: Biological Process	GO:0043623	cellular protein complex assembly	0.001875	13	280	SGK1	MAGI2	AP2B1	MAPK8	UBE2S	MAP1B	COX10	ARF6	CRYAB	RAP1GDS1	SLIT2	CAPZA2	SRP54
Prefrontal Cortex	GO: Biological Process	GO:0033563	dorsal/ventral axon guidance	0.001917	2	4	DCC	SLIT2
Prefrontal Cortex	GO: Biological Process	GO:0048660	regulation of smooth muscle cell proliferation	0.001937	6	72	SF1	RPS6KB1	PIK3R1	ATP2B1	KLF4	TCF4
Prefrontal Cortex	GO: Biological Process	GO:0031644	regulation of neurological system process	0.001944	11	215	HRAS	NLGN1	MAP1B	MEF2C	NISCH	SLC24A2	BDNF	CAMK2A	PTEN	SYP	GRIA4
Prefrontal Cortex	GO: Biological Process	GO:0016569	covalent chromatin modification	0.001944	11	215	EPC1	ACTL6A	PRMT8	EYA3	ATM	DTX3L	BRD4	ATXN7L3	ING5	MAP3K7	MYSM1
Prefrontal Cortex	GO: Biological Process	GO:0045931	positive regulation of mitotic cell cycle	0.002	4	30	HMGB1	RPS6KB1	PAFAH1B1	BRD4
Prefrontal Cortex	GO: Biological Process	GO:0022411	cellular component disassembly	0.002037	12	249	SGK1	HMGB1	MAP1B	MAP2	SUPT16H	KIF5B	ROCK1	PAFAH1B1	RPL17	CAPZA2	MGEA5	CLASP2
Prefrontal Cortex	GO: Biological Process	GO:0048659	smooth muscle cell proliferation	0.002229	6	74	SF1	RPS6KB1	PIK3R1	ATP2B1	KLF4	TCF4
Prefrontal Cortex	GO: Biological Process	GO:0046834	lipid phosphorylation	0.002264	4	31	PI4K2A	ATM	PIK3R1	PIP5K1B
Prefrontal Cortex	GO: Biological Process	GO:0001953	negative regulation of cell-matrix adhesion	0.002282	3	15	ACVRL1	PIK3R1	PTEN
Prefrontal Cortex	GO: Biological Process	GO:0051099	positive regulation of binding	0.002396	9	158	HMGB1	MEF2C	BRD4	CAMK2A	PTEN	MTDH	CAT	MAP3K7	PPAP2B
Prefrontal Cortex	GO: Biological Process	GO:0031344	regulation of cell projection organization	0.002605	10	191	SGK1	HMGB1	MAP1B	IL1RAPL1	ARF6	DCC	SLIT2	PAFAH1B1	PTEN	ERMN
Prefrontal Cortex	GO: Biological Process	GO:0043524	negative regulation of neuron apoptosis	0.002727	6	77	HRAS	CNTFR	WFS1	GCLC	BDNF	ROCK1
Prefrontal Cortex	GO: Biological Process	GO:0043388	positive regulation of DNA binding	0.002819	8	132	HMGB1	BRD4	CAMK2A	PTEN	MTDH	CAT	MAP3K7	PPAP2B
Prefrontal Cortex	GO: Biological Process	GO:0010975	regulation of neuron projection development	0.002836	9	162	SGK1	HMGB1	MAP1B	IL1RAPL1	ARF6	DCC	SLIT2	PAFAH1B1	PTEN
Prefrontal Cortex	GO: Biological Process	GO:0090257	regulation of muscle system process	0.002854	7	104	SDC4	RPS6KB1	ATP1A2	KCNMA1	KLF4	MGEA5	PPP1R12B
Prefrontal Cortex	GO: Biological Process	GO:0010810	regulation of cell-substrate adhesion	0.003102	6	79	ACVRL1	UTRN	SDC4	PIK3R1	PTEN	ABI3BP
Prefrontal Cortex	GO: Biological Process	GO:0051895	negative regulation of focal adhesion assembly	0.003157	2	5	ACVRL1	PTEN
Prefrontal Cortex	GO: Biological Process	GO:0006816	calcium ion transport	0.003273	11	230	SLC8A1	WFS1	IL1RAPL1	PLCG1	ATP2B1	SLC24A2	GJA1	CAMK2A	CACNB4	MGEA5	CACNA2D1
Prefrontal Cortex	GO: Biological Process	GO:0051494	negative regulation of cytoskeleton organization	0.003303	6	80	SGK1	MAP1B	MAP2	SLIT2	CAPZA2	CLASP2
Prefrontal Cortex	GO: Biological Process	GO:0043502	regulation of muscle adaptation	0.00332	3	17	RPS6KB1	KLF4	MGEA5
Prefrontal Cortex	GO: Biological Process	GO:0042176	regulation of protein catabolic process	0.003708	7	109	HSP90AB1	BTRC	GCLC	GJA1	UBXN1	CBLB	RAD23B
Prefrontal Cortex	GO: Biological Process	GO:0031114	regulation of microtubule depolymerization	0.003931	3	18	MAP1B	MAP2	CLASP2
Prefrontal Cortex	GO: Biological Process	GO:0007026	negative regulation of microtubule depolymerization	0.003931	3	18	MAP1B	MAP2	CLASP2
Prefrontal Cortex	GO: Biological Process	GO:0051261	protein depolymerization	0.003961	5	58	SGK1	MAP1B	MAP2	CAPZA2	CLASP2
Prefrontal Cortex	GO: Biological Process	GO:0070507	regulation of microtubule cytoskeleton organization	0.003961	5	58	SGK1	MAPK8	MAP1B	MAP2	CLASP2
Prefrontal Cortex	GO: Biological Process	GO:0045471	response to ethanol	0.003967	6	83	ALDH1A1	RPS6KB1	SDF4	CCND1	PTEN	CCND2
Prefrontal Cortex	GO: Biological Process	GO:0032984	macromolecular complex disassembly	0.004215	9	172	SGK1	MAP1B	MAP2	SUPT16H	KIF5B	RPL17	CAPZA2	MGEA5	CLASP2
Prefrontal Cortex	GO: Biological Process	GO:0007416	synapse assembly	0.004264	5	59	NLGN1	MAP1B	NRXN3	NRXN1	PCDHB9
Prefrontal Cortex	GO: Biological Process	GO:0051262	protein tetramerization	0.004264	5	59	NLGN1	ALDH1A1	PFKP	NRXN1	CAT
Prefrontal Cortex	GO: Biological Process	GO:0018210	peptidyl-threonine modification	0.004365	4	37	MAPK8	MAP2	AKT3	GALNT2
Prefrontal Cortex	GO: Biological Process	GO:0000956	nuclear-transcribed mRNA catabolic process	0.00446	6	85	CNOT1	PNRC2	ATM	ZCCHC11	PAN3	CNOT4
Prefrontal Cortex	GO: Biological Process	GO:0043244	regulation of protein complex disassembly	0.004584	5	60	MAP1B	MAP2	CAPZA2	MGEA5	CLASP2
Prefrontal Cortex	GO: Biological Process	GO:0031113	regulation of microtubule polymerization	0.004606	3	19	SGK1	MAPK8	MAP1B
Prefrontal Cortex	GO: Biological Process	GO:0021955	central nervous system neuron axonogenesis	0.004606	3	19	DCC	SLIT2	PAFAH1B1
Prefrontal Cortex	GO: Biological Process	GO:0021769	orbitofrontal cortex development	0.004679	2	6	TCF4	CLASP2
Prefrontal Cortex	GO: Biological Process	GO:0030162	regulation of proteolysis	0.004745	7	114	HSP90AB1	BTRC	PIK3R1	GCLC	UBXN1	MGEA5	RAD23B
Prefrontal Cortex	GO: Biological Process	GO:0007611	learning or memory	0.004784	8	144	SGK1	MEF2C	RPS6KB1	ATP1A2	SLC24A2	BDNF	PAFAH1B1	PTEN
Prefrontal Cortex	GO: Biological Process	GO:0006936	muscle contraction	0.004794	11	242	SLC8A1	UTRN	SDC4	RPS6KB1	ATP1A2	CRYAB	KCNMA1	GJA1	TLN1	RAP1GDS1	PPP1R12B
Prefrontal Cortex	GO: Biological Process	GO:0071845	cellular component disassembly at cellular level	0.005251	11	245	SGK1	HMGB1	MAP1B	MAP2	SUPT16H	KIF5B	ROCK1	PAFAH1B1	RPL17	CAPZA2	CLASP2
Prefrontal Cortex	GO: Biological Process	GO:0046530	photoreceptor cell differentiation	0.005284	4	39	PROM1	TUG1	RORB	RPGRIP1
Prefrontal Cortex	GO: Biological Process	GO:0016358	dendrite development	0.005582	6	89	SGK1	PRKG1	MAP1B	MAP2	ARF6	BDNF
Prefrontal Cortex	GO: Biological Process	GO:0050852	T cell receptor signaling pathway	0.005582	6	89	PLCG1	PIK3R1	CACNB4	PTEN	CBLB	MAP3K7
Prefrontal Cortex	GO: Biological Process	GO:0032434	regulation of proteasomal ubiquitin-dependent protein catabolic process	0.005789	4	40	HSP90AB1	GCLC	UBXN1	RAD23B
Prefrontal Cortex	GO: Biological Process	GO:0044087	regulation of cellular component biogenesis	0.005805	10	214	ACVRL1	SGK1	HMGB1	MAPK8	MAP1B	SDC4	ARF6	SLIT2	CAPZA2	PTEN
Prefrontal Cortex	GO: Biological Process	GO:0051291	protein heterooligomerization	0.005892	6	90	HRAS	ACVRL1	NLGN1	MAGI2	KCND2	NRXN1
Prefrontal Cortex	GO: Biological Process	GO:0001578	microtubule bundle formation	0.006156	3	21	MAP1B	MAP2	NAV1
Prefrontal Cortex	GO: Biological Process	GO:0045806	negative regulation of endocytosis	0.006156	3	21	ARF6	PACSIN1	PTEN
Prefrontal Cortex	GO: Biological Process	GO:0030334	regulation of cell migration	0.006174	12	286	ACVRL1	HMGB1	MAPK8	SCAI	NISCH	GAB1	RPS6KB1	PLCG1	PIK3R1	SLIT2	PTEN	PPAP2B
Prefrontal Cortex	GO: Biological Process	GO:0000226	microtubule cytoskeleton organization	0.006187	10	216	SGK1	MAPK8	CNP	MAP1B	MAP2	NAV1	CRYAB	PAFAH1B1	CLASP2	HAUS2
Prefrontal Cortex	GO: Biological Process	GO:0031960	response to corticosteroid stimulus	0.006261	7	120	SGK1	HMGB1	RPS6KB1	PIK3R1	KCNMA1	CCND1	SLIT2
Prefrontal Cortex	GO: Biological Process	GO:0042490	mechanoreceptor differentiation	0.006325	4	41	HES5	KCNMA1	BDNF	DFNA5
Prefrontal Cortex	GO: Biological Process	GO:0048172	regulation of short-term neuronal synaptic plasticity	0.006473	2	7	BDNF	SYP
Prefrontal Cortex	GO: Biological Process	GO:0014888	striated muscle adaptation	0.006473	2	7	RPS6KB1	MGEA5
Prefrontal Cortex	GO: Biological Process	GO:0060292	long term synaptic depression	0.006473	2	7	SLC24A2	PTEN
Prefrontal Cortex	GO: Biological Process	GO:0006473	protein acetylation	0.006549	6	92	EPC1	ACTL6A	BRD4	ING5	MAP3K7	ESCO1
Prefrontal Cortex	GO: Biological Process	GO:0006813	potassium ion transport	0.006733	9	185	SLC12A6	ATP1A2	FXYD2	SLC24A2	KCNMA1	KCNJ9	KCND2	KCNB1	KCNA1
Prefrontal Cortex	GO: Biological Process	GO:2000145	regulation of cell motility	0.006867	12	290	ACVRL1	HMGB1	MAPK8	SCAI	NISCH	GAB1	RPS6KB1	PLCG1	PIK3R1	SLIT2	PTEN	PPAP2B
Prefrontal Cortex	GO: Biological Process	GO:0006402	mRNA catabolic process	0.006896	6	93	CNOT1	PNRC2	ATM	ZCCHC11	PAN3	CNOT4
Prefrontal Cortex	GO: Biological Process	GO:0046785	microtubule polymerization	0.007033	3	22	SGK1	MAPK8	MAP1B
Prefrontal Cortex	GO: Biological Process	GO:0032409	regulation of transporter activity	0.007318	5	67	IL1RAPL1	PLCG1	NDFIP2	CACNB4	CACNA2D1
Prefrontal Cortex	GO: Biological Process	GO:0050890	cognition	0.007382	8	155	SGK1	MEF2C	RPS6KB1	ATP1A2	SLC24A2	BDNF	PAFAH1B1	PTEN
Prefrontal Cortex	GO: Biological Process	GO:0006369	termination of RNA polymerase II transcription	0.007493	4	43	LSM11	SNRPD3	SRSF2	SRSF6
Prefrontal Cortex	GO: Biological Process	GO:0014706	striated muscle tissue development	0.007678	10	223	HMGB1	UTRN	MEF2C	RPS6KB1	CXADR	PIK3R1	GJA1	BDNF	CACNB4	PTEN
Prefrontal Cortex	GO: Biological Process	GO:0032886	regulation of microtubule-based process	0.007785	5	68	SGK1	MAPK8	MAP1B	MAP2	CLASP2
Prefrontal Cortex	GO: Biological Process	GO:0006041	glucosamine metabolic process	0.007981	3	23	LARGE	GNPDA2	MGEA5
Prefrontal Cortex	GO: Biological Process	GO:0006044	N-acetylglucosamine metabolic process	0.007981	3	23	LARGE	GNPDA2	MGEA5
Prefrontal Cortex	GO: Biological Process	GO:0032271	regulation of protein polymerization	0.00802	6	96	SGK1	MAPK8	MAP1B	ARF6	SLIT2	CAPZA2
Prefrontal Cortex	GO: Biological Process	GO:0007044	cell-substrate junction assembly	0.008127	4	44	ACVRL1	SDC4	TLN1	PTEN
Prefrontal Cortex	GO: Biological Process	GO:0010594	regulation of endothelial cell migration	0.008127	4	44	ACVRL1	PLCG1	SLIT2	PPAP2B
Prefrontal Cortex	GO: Biological Process	GO:0043270	positive regulation of ion transport	0.008271	5	69	SGK1	WFS1	AKT3	PLCG1	MGEA5
Prefrontal Cortex	GO: Biological Process	GO:0071826	ribonucleoprotein complex subunit organization	0.008422	6	97	SNRPD3	SF1	SRSF6	SCAF11	KIF5B	EIF3A
Prefrontal Cortex	GO: Biological Process	GO:0070838	divalent metal ion transport	0.008524	11	262	SLC8A1	WFS1	IL1RAPL1	PLCG1	ATP2B1	SLC24A2	GJA1	CAMK2A	CACNB4	MGEA5	CACNA2D1
Prefrontal Cortex	GO: Biological Process	GO:0051290	protein heterotetramerization	0.008528	2	8	NLGN1	NRXN1
Prefrontal Cortex	GO: Biological Process	GO:0050953	sensory perception of light stimulus	0.008646	10	227	CDHR1	WFS1	EYA3	PROM1	TOPORS	SLC24A2	OPA1	RORB	RPGRIP1	KRT12
Prefrontal Cortex	GO: Biological Process	GO:0007601	visual perception	0.008646	10	227	CDHR1	WFS1	EYA3	PROM1	TOPORS	SLC24A2	OPA1	RORB	RPGRIP1	KRT12
Prefrontal Cortex	GO: Biological Process	GO:0051149	positive regulation of muscle cell differentiation	0.008796	4	45	EPC1	HMGB1	MEF2C	PIK3R1
Prefrontal Cortex	GO: Biological Process	GO:0031329	regulation of cellular catabolic process	0.00887	12	300	HSP90AB1	HMGB1	BTRC	RABGAP1	GCLC	RAP1GDS1	PAFAH1B1	UBXN1	TBC1D15	RAD23B	PTPRN2	AGAP1
Prefrontal Cortex	GO: Biological Process	GO:0010812	negative regulation of cell-substrate adhesion	0.009001	3	24	ACVRL1	PIK3R1	PTEN
Prefrontal Cortex	GO: Biological Process	GO:0043542	endothelial cell migration	0.009307	5	71	ACVRL1	PLCG1	SLIT2	PTEN	PPAP2B
Prefrontal Cortex	GO: Biological Process	GO:0072511	divalent inorganic cation transport	0.009486	11	266	SLC8A1	WFS1	IL1RAPL1	PLCG1	ATP2B1	SLC24A2	GJA1	CAMK2A	CACNB4	MGEA5	CACNA2D1
Prefrontal Cortex	GO: Biological Process	GO:0051493	regulation of cytoskeleton organization	0.009652	9	196	SGK1	MAPK8	MAP1B	MAP2	SDC4	ARF6	SLIT2	CAPZA2	CLASP2
Prefrontal Cortex	GO: Biological Process	GO:0051101	regulation of DNA binding	0.009997	11	268	HMGB1	MAPK8	ZCCHC11	BRD4	PBX1	CAMK2A	PTEN	MTDH	CAT	MAP3K7	PPAP2B
Prefrontal Cortex	GO: Biological Process	GO:0016601	Rac protein signal transduction	0.010093	3	25	NISCH	ARF6	RHOU
Prefrontal Cortex	GO: Biological Process	GO:0000289	nuclear-transcribed mRNA poly(A) tail shortening	0.010093	3	25	CNOT1	PAN3	CNOT4
Prefrontal Cortex	GO: Biological Process	GO:0031346	positive regulation of cell projection organization	0.010176	6	101	SGK1	HMGB1	MAP1B	DCC	SLIT2	PAFAH1B1
Prefrontal Cortex	GO: Biological Process	GO:0043242	negative regulation of protein complex disassembly	0.010237	4	47	MAP1B	MAP2	CAPZA2	CLASP2
Prefrontal Cortex	GO: Biological Process	GO:0060538	skeletal muscle organ development	0.010337	7	132	HMGB1	CNTFR	UTRN	MEF2C	RPS6KB1	PIK3R1	CACNB4
Prefrontal Cortex	GO: Biological Process	GO:0060537	muscle tissue development	0.010563	10	234	HMGB1	UTRN	MEF2C	RPS6KB1	CXADR	PIK3R1	GJA1	BDNF	CACNB4	PTEN
Prefrontal Cortex	GO: Biological Process	GO:0043254	regulation of protein complex assembly	0.010748	7	133	SGK1	HMGB1	MAPK8	MAP1B	ARF6	SLIT2	CAPZA2
Prefrontal Cortex	GO: Biological Process	GO:0010765	positive regulation of sodium ion transport	0.010834	2	9	SGK1	AKT3
Prefrontal Cortex	GO: Biological Process	GO:0051900	regulation of mitochondrial depolarization	0.010834	2	9	GCLC	MGEA5
Prefrontal Cortex	GO: Biological Process	GO:0018342	protein prenylation	0.010834	2	9	PGGT1B	COX10
Prefrontal Cortex	GO: Biological Process	GO:0047496	vesicle transport along microtubule	0.010834	2	9	KIF5B	PAFAH1B1
Prefrontal Cortex	GO: Biological Process	GO:0045663	positive regulation of myoblast differentiation	0.010834	2	9	HMGB1	PIK3R1
Prefrontal Cortex	GO: Biological Process	GO:0032355	response to estradiol stimulus	0.011023	5	74	MAP1B	CRYAB	PTEN	CCND2	PRDM2
Prefrontal Cortex	GO: Biological Process	GO:0043627	response to estrogen stimulus	0.011169	7	134	MAP1B	CRYAB	KCNMA1	CCND1	PTEN	CCND2	PRDM2
Prefrontal Cortex	GO: Biological Process	GO:0043500	muscle adaptation	0.011259	3	26	RPS6KB1	KLF4	MGEA5
Prefrontal Cortex	GO: Biological Process	GO:0002028	regulation of sodium ion transport	0.011259	3	26	SLC8A1	SGK1	AKT3
Prefrontal Cortex	GO: Biological Process	GO:0030534	adult behavior	0.011651	6	104	CNP	ATP1A2	KCNMA1	PAFAH1B1	CACNB4	EPHA4
Prefrontal Cortex	GO: Biological Process	GO:0034623	cellular macromolecular complex disassembly	0.011681	8	168	SGK1	MAP1B	MAP2	SUPT16H	KIF5B	RPL17	CAPZA2	CLASP2
Prefrontal Cortex	GO: Biological Process	GO:0071804	cellular potassium ion transport	0.012507	7	137	ATP1A2	FXYD2	KCNMA1	KCNJ9	KCND2	KCNB1	KCNA1
Prefrontal Cortex	GO: Biological Process	GO:0071805	potassium ion transmembrane transport	0.012507	7	137	ATP1A2	FXYD2	KCNMA1	KCNJ9	KCND2	KCNB1	KCNA1
Prefrontal Cortex	GO: Biological Process	GO:0048168	regulation of neuronal synaptic plasticity	0.012673	4	50	HRAS	BDNF	CAMK2A	SYP
Prefrontal Cortex	GO: Biological Process	GO:0043543	protein acylation	0.013272	6	107	EPC1	ACTL6A	BRD4	ING5	MAP3K7	ESCO1
Prefrontal Cortex	GO: Biological Process	GO:0051898	negative regulation of protein kinase B signaling cascade	0.013381	2	10	KLF4	PTEN
Prefrontal Cortex	GO: Biological Process	GO:0051882	mitochondrial depolarization	0.013381	2	10	GCLC	MGEA5
Prefrontal Cortex	GO: Biological Process	GO:0048636	positive regulation of muscle organ development	0.013381	2	10	RPS6KB1	GJA1
Prefrontal Cortex	GO: Biological Process	GO:0032435	negative regulation of proteasomal ubiquitin-dependent protein catabolic process	0.013381	2	10	HSP90AB1	UBXN1
Prefrontal Cortex	GO: Biological Process	GO:0045844	positive regulation of striated muscle tissue development	0.013381	2	10	RPS6KB1	GJA1
Prefrontal Cortex	GO: Biological Process	GO:0007517	muscle organ development	0.013522	11	280	HMGB1	CNTFR	UTRN	MEF2C	RPS6KB1	CXADR	PIK3R1	CRYAB	GJA1	BDNF	CACNB4
Prefrontal Cortex	GO: Biological Process	GO:0048747	muscle fiber development	0.013631	5	78	HMGB1	UTRN	CXADR	PIK3R1	CACNB4
Prefrontal Cortex	GO: Biological Process	GO:0048041	focal adhesion assembly	0.013815	3	28	ACVRL1	SDC4	PTEN
Prefrontal Cortex	GO: Biological Process	GO:0051258	protein polymerization	0.013957	7	140	SGK1	MAPK8	UBE2S	MAP1B	ARF6	SLIT2	CAPZA2
Prefrontal Cortex	GO: Biological Process	GO:0043523	regulation of neuron apoptosis	0.014988	7	142	HRAS	CNTFR	WFS1	ATM	GCLC	BDNF	ROCK1
Prefrontal Cortex	GO: Biological Process	GO:0014910	regulation of smooth muscle cell migration	0.015206	3	29	HMGB1	RPS6KB1	SLIT2
Prefrontal Cortex	GO: Biological Process	GO:0050851	antigen receptor-mediated signaling pathway	0.015669	6	111	PLCG1	PIK3R1	CACNB4	PTEN	CBLB	MAP3K7
Prefrontal Cortex	GO: Biological Process	GO:0001764	neuron migration	0.015839	5	81	PRKG1	NAV1	GJA1	DCC	PAFAH1B1
Prefrontal Cortex	GO: Biological Process	GO:0046685	response to arsenic-containing substance	0.016161	2	11	GCLC	PTEN
Prefrontal Cortex	GO: Biological Process	GO:0009650	UV protection	0.016161	2	11	SDF4	CAT
Prefrontal Cortex	GO: Biological Process	GO:0033327	Leydig cell differentiation	0.016161	2	11	SF1	CCND1
Prefrontal Cortex	GO: Biological Process	GO:0031116	positive regulation of microtubule polymerization	0.016161	2	11	MAPK8	MAP1B
Prefrontal Cortex	GO: Biological Process	GO:0000266	mitochondrial fission	0.016161	2	11	COX10	OPA1
Prefrontal Cortex	GO: Biological Process	GO:0017085	response to insecticide	0.016161	2	11	MAP1B	SCN2B
Prefrontal Cortex	GO: Biological Process	GO:0003254	regulation of membrane depolarization	0.016161	2	11	GCLC	MGEA5
Prefrontal Cortex	GO: Biological Process	GO:0051384	response to glucocorticoid stimulus	0.016312	6	112	SGK1	HMGB1	RPS6KB1	PIK3R1	CCND1	SLIT2
Prefrontal Cortex	GO: Biological Process	GO:0034765	regulation of ion transmembrane transport	0.016363	9	214	SCN2B	IL1RAPL1	PLCG1	KCNMA1	KCNJ9	KCND2	KCNA1	CACNB4	CACNA2D1
Prefrontal Cortex	GO: Biological Process	GO:0016573	histone acetylation	0.016625	5	82	EPC1	ACTL6A	BRD4	ING5	MAP3K7
Prefrontal Cortex	GO: Biological Process	GO:0007628	adult walking behavior	0.016673	3	30	KCNMA1	CACNB4	EPHA4
Prefrontal Cortex	GO: Biological Process	GO:0001754	eye photoreceptor cell differentiation	0.016673	3	30	PROM1	RORB	RPGRIP1
Prefrontal Cortex	GO: Biological Process	GO:0042461	photoreceptor cell development	0.016673	3	30	TUG1	RORB	RPGRIP1
Prefrontal Cortex	GO: Biological Process	GO:0006401	RNA catabolic process	0.017652	6	114	CNOT1	PNRC2	ATM	ZCCHC11	PAN3	CNOT4
Prefrontal Cortex	GO: Biological Process	GO:0010639	negative regulation of organelle organization	0.0178	7	147	SGK1	MAP1B	MAP2	ATM	SLIT2	CAPZA2	CLASP2
Prefrontal Cortex	GO: Biological Process	GO:0048169	regulation of long-term neuronal synaptic plasticity	0.018217	3	31	HRAS	BDNF	SYP
Prefrontal Cortex	GO: Biological Process	GO:0048639	positive regulation of developmental growth	0.018217	3	31	MAP1B	RPS6KB1	PAFAH1B1
Prefrontal Cortex	GO: Biological Process	GO:0043967	histone H4 acetylation	0.018217	3	31	EPC1	ACTL6A	BRD4
Prefrontal Cortex	GO: Biological Process	GO:0018393	internal peptidyl-lysine acetylation	0.018274	5	84	EPC1	ACTL6A	BRD4	ING5	MAP3K7
Prefrontal Cortex	GO: Biological Process	GO:0006470	protein dephosphorylation	0.018404	7	148	BTRC	EYA3	NCEH1	PTEN	PTPRD	PTPRB	PTPRN2
Prefrontal Cortex	GO: Biological Process	GO:0032412	regulation of ion transmembrane transporter activity	0.018583	4	56	IL1RAPL1	PLCG1	CACNB4	CACNA2D1
Prefrontal Cortex	GO: Biological Process	GO:0051091	positive regulation of sequence-specific DNA binding transcription factor activity	0.019067	6	116	CAMK2A	PTEN	MTDH	CAT	MAP3K7	PPAP2B
Prefrontal Cortex	GO: Biological Process	GO:0006475	internal protein amino acid acetylation	0.019137	5	85	EPC1	ACTL6A	BRD4	ING5	MAP3K7
Prefrontal Cortex	GO: Biological Process	GO:0018394	peptidyl-lysine acetylation	0.019137	5	85	EPC1	ACTL6A	BRD4	ING5	MAP3K7
Prefrontal Cortex	GO: Biological Process	GO:0043968	histone H2A acetylation	0.019163	2	12	EPC1	ACTL6A
Prefrontal Cortex	GO: Biological Process	GO:0002087	regulation of respiratory gaseous exchange by neurological system process	0.019163	2	12	NLGN1	ATP1A2
Prefrontal Cortex	GO: Biological Process	GO:0071436	sodium ion export	0.019708	4	57	SLC20A1	SLC5A5	ATP1A2	FXYD2
Prefrontal Cortex	GO: Biological Process	GO:0010970	microtubule-based transport	0.019837	3	32	KIF5B	OPA1	PAFAH1B1
Prefrontal Cortex	GO: Biological Process	GO:0014909	smooth muscle cell migration	0.019837	3	32	HMGB1	RPS6KB1	SLIT2
Prefrontal Cortex	GO: Biological Process	GO:0030705	cytoskeleton-dependent intracellular transport	0.019837	3	32	KIF5B	OPA1	PAFAH1B1
Prefrontal Cortex	GO: Biological Process	GO:0000082	G1/S transition of mitotic cell cycle	0.020358	8	186	HRAS	MCM6	RPS6KB1	ATM	CCND1	CAMK2A	CCND2	RHOU
Prefrontal Cortex	GO: Biological Process	GO:0022898	regulation of transmembrane transporter activity	0.020874	4	58	IL1RAPL1	PLCG1	CACNB4	CACNA2D1
Prefrontal Cortex	GO: Biological Process	GO:0001933	negative regulation of protein phosphorylation	0.020874	4	58	IMPACT	SLIT2	PTEN	PPAP2B
Prefrontal Cortex	GO: Biological Process	GO:0051899	membrane depolarization	0.020874	4	58	GCLC	BDNF	CACNB4	MGEA5
Prefrontal Cortex	GO: Biological Process	GO:0005996	monosaccharide metabolic process	0.02093	11	299	HMGB1	PFKP	PDK1	NISCH	LARGE	PIK3R1	CRYAB	GNPDA2	FUT9	MGEA5	GPD2
Prefrontal Cortex	GO: Biological Process	GO:0006040	amino sugar metabolic process	0.021535	3	33	LARGE	GNPDA2	MGEA5
Prefrontal Cortex	GO: Biological Process	GO:0019751	polyol metabolic process	0.022082	4	59	GDPD3	PLCG1	PTEN	GPD2
Prefrontal Cortex	GO: Biological Process	GO:0006607	NLS-bearing substrate import into nucleus	0.02238	2	13	TRPS1	CBLB
Prefrontal Cortex	GO: Biological Process	GO:0031112	positive regulation of microtubule polymerization or depolymerization	0.02238	2	13	MAPK8	MAP1B
Prefrontal Cortex	GO: Biological Process	GO:0044065	regulation of respiratory system process	0.02238	2	13	NLGN1	ATP1A2
Prefrontal Cortex	GO: Biological Process	GO:0043161	proteasomal ubiquitin-dependent protein catabolic process	0.022781	8	190	HSP90AB1	BTRC	UBE2S	TOPORS	GCLC	PTTG1	UBXN1	RAD23B
Prefrontal Cortex	GO: Biological Process	GO:2000146	negative regulation of cell motility	0.022857	5	89	ACVRL1	SCAI	NISCH	SLIT2	PTEN
Prefrontal Cortex	GO: Biological Process	GO:0030336	negative regulation of cell migration	0.022857	5	89	ACVRL1	SCAI	NISCH	SLIT2	PTEN
Prefrontal Cortex	GO: Biological Process	GO:0090047	positive regulation of transcription regulator activity	0.022936	6	121	CAMK2A	PTEN	MTDH	CAT	MAP3K7	PPAP2B
Prefrontal Cortex	GO: Biological Process	GO:0002429	immune response-activating cell surface receptor signaling pathway	0.022936	6	121	PLCG1	PIK3R1	CACNB4	PTEN	CBLB	MAP3K7
Prefrontal Cortex	GO: Biological Process	GO:0051402	neuron apoptosis	0.023041	7	155	HRAS	CNTFR	WFS1	ATM	GCLC	BDNF	ROCK1
Prefrontal Cortex	GO: Biological Process	GO:0014065	phosphatidylinositol 3-kinase cascade	0.023309	3	34	PIK3R1	KLF4	CAT
Prefrontal Cortex	GO: Biological Process	GO:0018107	peptidyl-threonine phosphorylation	0.023309	3	34	MAPK8	MAP2	AKT3
Prefrontal Cortex	GO: Biological Process	GO:0007613	memory	0.024624	4	61	SGK1	RPS6KB1	SLC24A2	PTEN
Prefrontal Cortex	GO: Biological Process	GO:0021987	cerebral cortex development	0.024624	4	61	TCF4	SLIT2	PAFAH1B1	CLASP2
Prefrontal Cortex	GO: Biological Process	GO:0051648	vesicle localization	0.024624	4	61	VPS33A	NLGN1	KIF5B	PAFAH1B1
Prefrontal Cortex	GO: Biological Process	GO:0030384	phosphoinositide metabolic process	0.024881	5	91	PI4K2A	ATM	PIK3R1	PIP5K1B	PTEN
Prefrontal Cortex	GO: Biological Process	GO:0045185	maintenance of protein location	0.024881	5	91	KDELR1	PEX5L	TOPORS	TLN1	CLASP2
Prefrontal Cortex	GO: Biological Process	GO:0060113	inner ear receptor cell differentiation	0.025161	3	35	HES5	KCNMA1	DFNA5
Prefrontal Cortex	GO: Biological Process	GO:0042059	negative regulation of epidermal growth factor receptor signaling pathway	0.025161	3	35	AP2B1	CLTA	CBL
Prefrontal Cortex	GO: Biological Process	GO:0043241	protein complex disassembly	0.025255	7	158	SGK1	MAP1B	MAP2	RPL17	CAPZA2	MGEA5	CLASP2
Prefrontal Cortex	GO: Biological Process	GO:0070997	neuron death	0.025255	7	158	HRAS	CNTFR	WFS1	ATM	GCLC	BDNF	ROCK1
Prefrontal Cortex	GO: Biological Process	GO:0010498	proteasomal protein catabolic process	0.025401	8	194	HSP90AB1	BTRC	UBE2S	TOPORS	GCLC	PTTG1	UBXN1	RAD23B
Prefrontal Cortex	GO: Biological Process	GO:0071044	histone mRNA catabolic process	0.025801	2	14	ATM	ZCCHC11
Prefrontal Cortex	GO: Biological Process	GO:0045737	positive regulation of cyclin-dependent protein kinase activity	0.025801	2	14	CCND1	CCND2
Prefrontal Cortex	GO: Biological Process	GO:0022618	ribonucleoprotein complex assembly	0.025934	5	92	SNRPD3	SF1	SRSF6	SCAF11	EIF3A
Prefrontal Cortex	GO: Biological Process	GO:0042391	regulation of membrane potential	0.026787	8	196	PEX5L	GCLC	KCNMA1	BDNF	KCND2	CLDN5	CACNB4	MGEA5
Prefrontal Cortex	GO: Biological Process	GO:0014812	muscle cell migration	0.027089	3	36	HMGB1	RPS6KB1	SLIT2
Prefrontal Cortex	GO: Biological Process	GO:0048641	regulation of skeletal muscle tissue development	0.027089	3	36	HMGB1	RPS6KB1	PIK3R1
Prefrontal Cortex	GO: Biological Process	GO:0043062	extracellular structure organization	0.027265	9	234	NLGN1	MAP1B	UTRN	NCAN	NRXN3	NRXN1	CACNB4	PCDHB9	ABI3BP
Prefrontal Cortex	GO: Biological Process	GO:0002768	immune response-regulating cell surface receptor signaling pathway	0.027301	6	126	PLCG1	PIK3R1	CACNB4	PTEN	CBLB	MAP3K7
Prefrontal Cortex	GO: Biological Process	GO:0002757	immune response-activating signal transduction	0.027499	8	197	MAPK8	MEF2C	PLCG1	PIK3R1	CACNB4	PTEN	CBLB	MAP3K7
Prefrontal Cortex	GO: Biological Process	GO:0051052	regulation of DNA metabolic process	0.027611	7	161	HRAS	HMGB1	MAPK8	EYA3	SMARCAD1	MGEA5	ESCO1
Prefrontal Cortex	GO: Biological Process	GO:0051925	regulation of calcium ion transport via voltage-gated calcium channel activity	0.029094	3	37	IL1RAPL1	CACNB4	CACNA2D1
Prefrontal Cortex	GO: Biological Process	GO:0007519	skeletal muscle tissue development	0.029191	6	128	HMGB1	UTRN	MEF2C	RPS6KB1	PIK3R1	CACNB4
Prefrontal Cortex	GO: Biological Process	GO:0051271	negative regulation of cellular component movement	0.029265	5	95	ACVRL1	SCAI	NISCH	SLIT2	PTEN
Prefrontal Cortex	GO: Biological Process	GO:0016578	histone deubiquitination	0.02942	2	15	ATXN7L3	MYSM1
Prefrontal Cortex	GO: Biological Process	GO:0030866	cortical actin cytoskeleton organization	0.02942	2	15	ARF6	TLN1
Prefrontal Cortex	GO: Biological Process	GO:0033032	regulation of myeloid cell apoptosis	0.02942	2	15	HMGB1	PTEN
Prefrontal Cortex	GO: Biological Process	GO:0046486	glycerolipid metabolic process	0.029944	9	238	PI4K2A	ATM	PIK3R1	PIP5K1B	PAFAH1B1	PTEN	ELOVL1	CAT	LPIN2
Prefrontal Cortex	GO: Biological Process	GO:0051403	stress-activated MAPK cascade	0.030219	4	65	MAPK8	MEF2C	CRYAB	MAP3K7
Prefrontal Cortex	GO: Biological Process	GO:0051090	regulation of sequence-specific DNA binding transcription factor activity	0.030642	9	239	MAPK8	ZCCHC11	PBX1	CAMK2A	PTEN	MTDH	CAT	MAP3K7	PPAP2B
Prefrontal Cortex	GO: Biological Process	GO:0031400	negative regulation of protein modification process	0.030978	7	165	IMPACT	GCLC	SLIT2	UBXN1	MGEA5	PTEN	PPAP2B
Prefrontal Cortex	GO: Biological Process	GO:0000245	spliceosome assembly	0.031176	3	38	SF1	SRSF6	SCAF11
Prefrontal Cortex	GO: Biological Process	GO:0045445	myoblast differentiation	0.031176	3	38	HMGB1	PIK3R1	TCF4
Prefrontal Cortex	GO: Biological Process	GO:0034330	cell junction organization	0.031861	7	166	ACVRL1	SDC4	CXADR	GJA1	TLN1	PTEN	CDH7
Prefrontal Cortex	GO: Biological Process	GO:0002764	immune response-regulating signaling pathway	0.032051	8	203	MAPK8	MEF2C	PLCG1	PIK3R1	CACNB4	PTEN	CBLB	MAP3K7
Prefrontal Cortex	GO: Biological Process	GO:0090398	cellular senescence	0.033227	2	16	HRAS	ATM
Prefrontal Cortex	GO: Biological Process	GO:0045932	negative regulation of muscle contraction	0.033227	2	16	ATP1A2	KCNMA1
Prefrontal Cortex	GO: Biological Process	GO:0090046	regulation of transcription regulator activity	0.0343	9	244	MAPK8	ZCCHC11	PBX1	CAMK2A	PTEN	MTDH	CAT	MAP3K7	PPAP2B
Prefrontal Cortex	GO: Biological Process	GO:0043193	positive regulation of gene-specific transcription	0.034509	8	206	HMGB1	BTRC	HES5	MEF2C	KLF4	RORB	BRD4	NFIA
Prefrontal Cortex	GO: Biological Process	GO:0048741	skeletal muscle fiber development	0.034868	4	68	HMGB1	UTRN	PIK3R1	CACNB4
Prefrontal Cortex	GO: Biological Process	GO:0019637	organophosphate metabolic process	0.035066	9	245	PI4K2A	PLCG1	ATM	PIK3R1	PIP5K1B	PAFAH1B1	PTEN	GPD2	PPAP2B
Prefrontal Cortex	GO: Biological Process	GO:0009743	response to carbohydrate stimulus	0.035392	5	100	SLC8A1	MAP1B	RPS6KB1	PTEN	ZNF236
Prefrontal Cortex	GO: Biological Process	GO:0051153	regulation of striated muscle cell differentiation	0.035567	3	40	EPC1	HMGB1	PIK3R1
Prefrontal Cortex	GO: Biological Process	GO:0001709	cell fate determination	0.035567	3	40	HES5	MEF2C	KLF4
Prefrontal Cortex	GO: Biological Process	GO:0001654	eye development	0.036217	8	208	HMGB1	ALDH1A1	PROM1	CRYAB	BDNF	KLF4	RORB	RPGRIP1
Prefrontal Cortex	GO: Biological Process	GO:0007616	long-term memory	0.037214	2	17	SGK1	RPS6KB1
Prefrontal Cortex	GO: Biological Process	GO:0045661	regulation of myoblast differentiation	0.037214	2	17	HMGB1	PIK3R1
Prefrontal Cortex	GO: Biological Process	GO:0033028	myeloid cell apoptosis	0.037214	2	17	HMGB1	PTEN
Prefrontal Cortex	GO: Biological Process	GO:0030865	cortical cytoskeleton organization	0.037214	2	17	ARF6	TLN1
Prefrontal Cortex	GO: Biological Process	GO:0010596	negative regulation of endothelial cell migration	0.037214	2	17	ACVRL1	SLIT2
Prefrontal Cortex	GO: Biological Process	GO:0001954	positive regulation of cell-matrix adhesion	0.037214	2	17	UTRN	SDC4
Prefrontal Cortex	GO: Biological Process	GO:0014911	positive regulation of smooth muscle cell migration	0.037214	2	17	HMGB1	RPS6KB1
Prefrontal Cortex	GO: Biological Process	GO:0008088	axon cargo transport	0.037214	2	17	OPA1	PAFAH1B1
Prefrontal Cortex	GO: Biological Process	GO:0050772	positive regulation of axonogenesis	0.037875	3	41	MAP1B	SLIT2	PAFAH1B1
Prefrontal Cortex	GO: Biological Process	GO:0051318	G1 phase	0.037875	3	41	PRUNE2	CCND1	BRD4
Prefrontal Cortex	GO: Biological Process	GO:0032273	positive regulation of protein polymerization	0.037875	3	41	MAPK8	MAP1B	ARF6
Prefrontal Cortex	GO: Biological Process	GO:0043966	histone H3 acetylation	0.037875	3	41	BRD4	ING5	MAP3K7
Prefrontal Cortex	GO: Biological Process	GO:0055002	striated muscle cell development	0.038048	5	102	HMGB1	UTRN	CXADR	PIK3R1	CACNB4
Prefrontal Cortex	GO: Biological Process	GO:0009416	response to light stimulus	0.038515	7	173	SGK1	MAPK8	ATP1A2	SDF4	GNB1	CCND1	CAT
Prefrontal Cortex	GO: Biological Process	GO:0051495	positive regulation of cytoskeleton organization	0.039909	4	71	MAPK8	MAP1B	SDC4	ARF6
Prefrontal Cortex	GO: Biological Process	GO:0001505	regulation of neurotransmitter levels	0.039923	6	138	NLGN1	GABRA2	ATP1A2	NRXN3	NRXN1	CAMK2A
Prefrontal Cortex	GO: Biological Process	GO:0021954	central nervous system neuron development	0.040259	3	42	DCC	SLIT2	PAFAH1B1
Prefrontal Cortex	GO: Biological Process	GO:0032269	negative regulation of cellular protein metabolic process	0.040761	9	252	HSP90AB1	IMPACT	PIK3R1	GCLC	SLIT2	UBXN1	MGEA5	PTEN	PPAP2B
Prefrontal Cortex	GO: Biological Process	GO:0040013	negative regulation of locomotion	0.040823	5	104	ACVRL1	SCAI	NISCH	SLIT2	PTEN
Prefrontal Cortex	GO: Biological Process	GO:0048592	eye morphogenesis	0.040823	5	104	ALDH1A1	PROM1	BDNF	RORB	RPGRIP1
Prefrontal Cortex	GO: Biological Process	GO:0045822	negative regulation of heart contraction	0.041374	2	18	ATP1A2	PIK3R1
Prefrontal Cortex	GO: Biological Process	GO:0006376	mRNA splice site selection	0.041374	2	18	SF1	SRSF6
Prefrontal Cortex	GO: Biological Process	GO:0072384	organelle transport along microtubule	0.041374	2	18	KIF5B	PAFAH1B1
Prefrontal Cortex	GO: Biological Process	GO:0043576	regulation of respiratory gaseous exchange	0.041374	2	18	NLGN1	ATP1A2
Prefrontal Cortex	GO: Biological Process	GO:0043413	macromolecule glycosylation	0.041626	7	176	B3GALT1	LARGE	GALNT2	FUT9	MGEA5	OGT	LMAN1
Prefrontal Cortex	GO: Biological Process	GO:0006486	protein glycosylation	0.041626	7	176	B3GALT1	LARGE	GALNT2	FUT9	MGEA5	OGT	LMAN1
Prefrontal Cortex	GO: Biological Process	GO:0050769	positive regulation of neurogenesis	0.042255	5	105	SGK1	MAP1B	BDNF	SLIT2	PAFAH1B1
Prefrontal Cortex	GO: Biological Process	GO:0009408	response to heat	0.043488	4	73	MAPK8	RPS6KB1	CRYAB	GCLC
Prefrontal Cortex	GO: Biological Process	GO:0070085	glycosylation	0.044897	7	179	B3GALT1	LARGE	GALNT2	FUT9	MGEA5	OGT	LMAN1
Prefrontal Cortex	GO: Biological Process	GO:0040017	positive regulation of locomotion	0.044897	7	179	HMGB1	MAPK8	RPS6KB1	PLCG1	PIK3R1	SLIT2	PPAP2B
Prefrontal Cortex	GO: Biological Process	GO:0006970	response to osmotic stress	0.045247	3	44	MAPK8	KCNMA1	TSC22D3
Prefrontal Cortex	GO: Biological Process	GO:0045861	negative regulation of proteolysis	0.045247	3	44	HSP90AB1	PIK3R1	UBXN1
Prefrontal Cortex	GO: Biological Process	GO:0009268	response to pH	0.0457	2	19	KCNMA1	GJA1
Prefrontal Cortex	GO: Biological Process	GO:0051881	regulation of mitochondrial membrane potential	0.0457	2	19	GCLC	MGEA5
Prefrontal Cortex	GO: Biological Process	GO:0033574	response to testosterone stimulus	0.0457	2	19	RPS6KB1	CCND2
Prefrontal Cortex	GO: Biological Process	GO:0045773	positive regulation of axon extension	0.0457	2	19	MAP1B	PAFAH1B1
Prefrontal Cortex	GO: Biological Process	GO:0006650	glycerophospholipid metabolic process	0.046116	6	143	PI4K2A	ATM	PIK3R1	PIP5K1B	PAFAH1B1	PTEN
Prefrontal Cortex	GO: Biological Process	GO:0051260	protein homooligomerization	0.046116	6	143	ALDH1A1	PFKP	CRYAB	SMARCAD1	KCNMA1	OGT
Prefrontal Cortex	GO: Biological Process	GO:0030258	lipid modification	0.046116	6	143	B3GALT1	PI4K2A	ATM	PIK3R1	PIP5K1B	PTEN
Prefrontal Cortex	GO: Biological Process	GO:0007626	locomotory behavior	0.046116	6	143	CNP	ATP1A2	KCNMA1	PAFAH1B1	CACNB4	EPHA4
Prefrontal Cortex	GO: Biological Process	GO:0043122	regulation of I-kappaB kinase/NF-kappaB cascade	0.046116	6	143	SLC20A1	BTRC	NDFIP2	GJA1	MIER1	MAP3K7
Prefrontal Cortex	GO: Biological Process	GO:0009411	response to UV	0.047242	4	75	MAPK8	SDF4	CCND1	CAT
Prefrontal Cortex	GO: Biological Process	GO:0042692	muscle cell differentiation	0.047666	8	220	EPC1	HMGB1	UTRN	MEF2C	CXADR	PIK3R1	TCF4	CACNB4
Prefrontal Cortex	GO: Biological Process	GO:0002253	activation of immune response	0.048962	9	261	MAPK8	MEF2C	PLCG1	PIK3R1	C4BPB	CACNB4	PTEN	CBLB	MAP3K7
Prefrontal Cortex	GO: Biological Process	GO:0051147	regulation of muscle cell differentiation	0.049184	4	76	EPC1	HMGB1	MEF2C	PIK3R1
Prefrontal Cortex	GO: Biological Process	GO:0032507	maintenance of protein location in cell	0.049184	4	76	KDELR1	TOPORS	TLN1	CLASP2
Prefrontal Cortex	GO: Cellular Component	GO:0005875	microtubule associated complex	7.1e-05	9	100	DCTN5	MAP1B	MAP2	RABGAP1	ACTR1A	KIF5B	PAFAH1B1	HAUS2	APPBP2
Prefrontal Cortex	GO: Cellular Component	GO:0045121	membrane raft	0.000304	12	205	SLC8A1	PI4K2A	SDC4	FLOT2	ATP1A2	ATP2B1	KCNMA1	GJA1	DCC	CBL	CBLB	EFNB1
Prefrontal Cortex	GO: Cellular Component	GO:0033267	axon part	0.002437	8	132	MAPK8	KCNMA1	CLDN5	KCNA1	PAFAH1B1	ERMN	PTPRN2	GRIA4
Prefrontal Cortex	GO: Cellular Component	GO:0030285	integral to synaptic vesicle membrane	0.003012	2	5	GABRA2	SYP
Prefrontal Cortex	GO: Cellular Component	GO:0042734	presynaptic membrane	0.003071	5	56	KCNMA1	NRXN3	NRXN1	CAMK2A	SYP
Prefrontal Cortex	GO: Cellular Component	GO:0034703	cation channel complex	0.003656	8	141	PEX5L	SCN2B	KCNMA1	KCND2	KCNB1	KCNA1	CACNB4	CACNA2D1
Prefrontal Cortex	GO: Cellular Component	GO:0031301	integral to organelle membrane	0.00433	8	145	IMMT	WFS1	GABRA2	LARGE	GALNT2	SYP	ENTPD4	ABCD3
Prefrontal Cortex	GO: Cellular Component	GO:0016605	PML body	0.004452	5	61	SRSF2	TOPORS	TP53INP1	PTEN	TRIM8
Prefrontal Cortex	GO: Cellular Component	GO:0033270	paranode region of axon	0.004466	2	6	CLDN5	ERMN
Prefrontal Cortex	GO: Cellular Component	GO:0005683	U7 snRNP	0.006179	2	7	LSM11	SNRPD3
Prefrontal Cortex	GO: Cellular Component	GO:0016600	flotillin complex	0.006179	2	7	FLOT2	CBL
Prefrontal Cortex	GO: Cellular Component	GO:0005901	caveola	0.006227	5	66	SLC8A1	FLOT2	ATP1A2	KCNMA1	CBL
Prefrontal Cortex	GO: Cellular Component	GO:0000123	histone acetyltransferase complex	0.006634	5	67	EPC1	ACTL6A	ATXN7L3	ING5	MAP3K7
Prefrontal Cortex	GO: Cellular Component	GO:0030659	cytoplasmic vesicle membrane	0.007399	11	263	PI4K2A	AP2B1	CLTA	SEC23IP	GABRA2	GJA1	CAMK2A	SYP	LMAN1	APPBP2	GRIA4
Prefrontal Cortex	GO: Cellular Component	GO:0005869	dynactin complex	0.008143	2	8	DCTN5	ACTR1A
Prefrontal Cortex	GO: Cellular Component	GO:0005890	sodium:potassium-exchanging ATPase complex	0.008143	2	8	ATP1A2	FXYD2
Prefrontal Cortex	GO: Cellular Component	GO:0031300	intrinsic to organelle membrane	0.010227	8	168	IMMT	WFS1	GABRA2	LARGE	GALNT2	SYP	ENTPD4	ABCD3
Prefrontal Cortex	GO: Cellular Component	GO:0012506	vesicle membrane	0.010404	11	276	PI4K2A	AP2B1	CLTA	SEC23IP	GABRA2	GJA1	CAMK2A	SYP	LMAN1	APPBP2	GRIA4
Prefrontal Cortex	GO: Cellular Component	GO:0030424	axon	0.010939	11	278	MAPK8	MAP1B	SLC12A6	KCNMA1	DCC	CLDN5	KCNA1	PAFAH1B1	ERMN	PTPRN2	GRIA4
Prefrontal Cortex	GO: Cellular Component	GO:0045211	postsynaptic membrane	0.011299	8	171	NLGN1	UTRN	GABRA2	KCNMA1	KCNB1	NBEA	PTEN	GRIA4
Prefrontal Cortex	GO: Cellular Component	GO:0019717	synaptosome	0.012839	7	141	MAGI2	RPS6KB1	PIK3R1	LGI3	KCND2	PTEN	SYP
Prefrontal Cortex	GO: Cellular Component	GO:0017053	transcriptional repressor complex	0.01427	4	53	CHD3	HMGB1	ETV3	CSNK2A1
Prefrontal Cortex	GO: Cellular Component	GO:0034702	ion channel complex	0.015034	9	216	PEX5L	SCN2B	GABRA2	KCNMA1	KCND2	KCNB1	KCNA1	CACNB4	CACNA2D1
Prefrontal Cortex	GO: Cellular Component	GO:0071203	WASH complex	0.015445	2	11	KIAA1033	CCDC53
Prefrontal Cortex	GO: Cellular Component	GO:0030135	coated vesicle	0.015873	9	218	PI4K2A	CLTA	SEC23IP	GABRA2	LGI3	BDNF	PACSIN1	SYP	LMAN1
Prefrontal Cortex	GO: Cellular Component	GO:0044304	main axon	0.020232	3	33	CLDN5	KCNA1	ERMN
Prefrontal Cortex	GO: Cellular Component	GO:0030662	coated vesicle membrane	0.024667	6	126	PI4K2A	CLTA	SEC23IP	GABRA2	SYP	LMAN1
Prefrontal Cortex	GO: Cellular Component	GO:0035267	NuA4 histone acetyltransferase complex	0.024678	2	14	EPC1	ACTL6A
Prefrontal Cortex	GO: Cellular Component	GO:0016604	nuclear body	0.026254	9	238	SRSF2	MEF2C	CPSF6	TOPORS	TP53INP1	PTEN	TRIM8	RBM39	SRP54
Prefrontal Cortex	GO: Cellular Component	GO:0016581	NuRD complex	0.028147	2	15	CHD3	CSNK2A1
Prefrontal Cortex	GO: Cellular Component	GO:0043189	H4/H2A histone acetyltransferase complex	0.028147	2	15	EPC1	ACTL6A
Prefrontal Cortex	GO: Cellular Component	GO:0000307	cyclin-dependent protein kinase holoenzyme complex	0.028147	2	15	CCND1	CCND2
Prefrontal Cortex	GO: Cellular Component	GO:0030427	site of polarized growth	0.03009	5	98	PEX5L	MAP1B	UTRN	DCC	PAFAH1B1
Prefrontal Cortex	GO: Cellular Component	GO:0005912	adherens junction	0.034557	7	173	SDC4	CXADR	GJA1	TLN1	ARHGAP26	RHOU	PPAP2B
Prefrontal Cortex	GO: Cellular Component	GO:0012507	ER to Golgi transport vesicle membrane	0.035624	2	17	SEC23IP	LMAN1
Prefrontal Cortex	GO: Cellular Component	GO:0005938	cell cortex	0.038362	7	177	UTRN	ARF6	LANCL2	PAFAH1B1	CAPZA2	CLASP2	NCL
Prefrontal Cortex	GO: Cellular Component	GO:0008021	synaptic vesicle	0.044381	5	109	PI4K2A	GABRA2	LGI3	BDNF	SYP
Prefrontal Cortex	GO: Cellular Component	GO:0030666	endocytic vesicle membrane	0.045119	3	45	AP2B1	CAMK2A	GRIA4
Prefrontal Cortex	GO: Cellular Component	GO:0043195	terminal button	0.045119	3	45	KCNMA1	PTPRN2	GRIA4
Prefrontal Cortex	GO: Cellular Component	GO:0030134	ER to Golgi transport vesicle	0.048079	2	20	SEC23IP	LMAN1
Prefrontal Cortex	GO: Cellular Component	GO:0070161	anchoring junction	0.049044	7	187	SDC4	CXADR	GJA1	TLN1	ARHGAP26	RHOU	PPAP2B
Prefrontal Cortex	Human Phenotype	HP:0009924	Aplasia/Hypoplasia involving the nose	0.000152	7	74	FRAS1	SLC12A6	IL1RAPL1	TRPS1	GJA1	PAFAH1B1	PTEN
Prefrontal Cortex	Human Phenotype	HP:0003196	Nasal hypoplasia	0.000348	6	60	FRAS1	SLC12A6	IL1RAPL1	GJA1	PAFAH1B1	PTEN
Prefrontal Cortex	Human Phenotype	HP:0002401	Stroke-like episodes	0.000775	2	3	WFS1	TTR
Prefrontal Cortex	Human Phenotype	HP:0000408	Progressive sensorineural hearing impairment	0.000809	3	12	WFS1	OPA1	DFNA5
Prefrontal Cortex	Human Phenotype	HP:0002079	Hypoplasia of the corpus callosum	0.000829	4	27	LARGE	TCF4	PAFAH1B1	EFNB1
Prefrontal Cortex	Human Phenotype	HP:0200006	Slanting of the palpebral fissures	0.000926	8	129	HRAS	IL1RAPL1	GJA1	BDNF	PAFAH1B1	PTEN	ABCD3	EFNB1
Prefrontal Cortex	Human Phenotype	HP:0001730	Progressive hearing impairment	0.001039	3	13	WFS1	OPA1	DFNA5
Prefrontal Cortex	Human Phenotype	HP:0000777	Abnormality of the thymus	0.001308	3	14	FRAS1	ATM	ABCD3
Prefrontal Cortex	Human Phenotype	HP:0006261	Abnormality of phalangeal joints of the hand	0.001532	6	79	WFS1	LARGE	TRPS1	GJA1	PAFAH1B1	ABCD3
Prefrontal Cortex	Human Phenotype	HP:0006731	Follicular thyroid carcinoma	0.001533	2	4	HRAS	PTEN
Prefrontal Cortex	Human Phenotype	HP:0006191	Deep palmar creases	0.001533	2	4	HRAS	PAFAH1B1
Prefrontal Cortex	Human Phenotype	HP:0001808	Fragile nails	0.00236	3	17	HRAS	TRPS1	EFNB1
Prefrontal Cortex	Human Phenotype	HP:0002922	Increased CSF protein	0.00236	3	17	SLC12A6	TTR	GALC
Prefrontal Cortex	Human Phenotype	HP:0100579	Mucosal telangiectasiae	0.002529	2	5	ACVRL1	ATM
Prefrontal Cortex	Human Phenotype	HP:0001816	Thin nails	0.002529	2	5	HRAS	TRPS1
Prefrontal Cortex	Human Phenotype	HP:0001266	Choreoathetosis	0.003059	4	38	ATP1A2	ATM	GJA1	ATN1
Prefrontal Cortex	Human Phenotype	HP:0001217	Clubbing	0.003288	3	19	ACVRL1	TCF4	PTEN
Prefrontal Cortex	Human Phenotype	HP:0000778	Hypoplasia of the thymus	0.003754	2	6	ATM	ABCD3
Prefrontal Cortex	Human Phenotype	HP:0000524	Conjunctival telangiectasia	0.003754	2	6	ACVRL1	ATM
Prefrontal Cortex	Human Phenotype	HP:0000174	Abnormality of the palate	0.004009	11	278	HRAS	ACVRL1	FRAS1	SLC12A6	LARGE	TRPS1	GJA1	PAFAH1B1	PTEN	ABCD3	EFNB1
Prefrontal Cortex	Human Phenotype	HP:0001297	Stroke	0.004422	4	42	ACVRL1	WFS1	TTR	ATP1A2
Prefrontal Cortex	Human Phenotype	HP:0008050	Abnormality of the palpebral fissures	0.004645	8	166	HRAS	IL1RAPL1	GJA1	BDNF	PAFAH1B1	PTEN	ABCD3	EFNB1
Prefrontal Cortex	Human Phenotype	HP:0010515	Aplasia/Hypoplasia of the thymus	0.005201	2	7	ATM	ABCD3
Prefrontal Cortex	Human Phenotype	HP:0004122	Midline defect of the nose	0.005201	2	7	FRAS1	EFNB1
Prefrontal Cortex	Human Phenotype	HP:0005562	Multiple renal cysts	0.005201	2	7	CCND1	ABCD3
Prefrontal Cortex	Human Phenotype	HP:0001598	Koilonychia	0.005201	2	7	HRAS	TRPS1
Prefrontal Cortex	Human Phenotype	HP:0002069	Generalized tonic-clonic seizures	0.006641	4	47	ATP1A2	KCNMA1	GJA1	CACNB4
Prefrontal Cortex	Human Phenotype	HP:0011121	Abnormality of skin morphology	0.006828	5	75	HRAS	SLC5A5	GJA1	OPA1	PTEN
Prefrontal Cortex	Human Phenotype	HP:0008054	Abnormality of the vasculature of the conjunctiva	0.006863	2	8	ACVRL1	ATM
Prefrontal Cortex	Human Phenotype	HP:0000672	Supernumerary teeth	0.006863	2	8	TRPS1	GJA1
Prefrontal Cortex	Human Phenotype	HP:0002870	Obstructive sleep apnea	0.006863	2	8	HRAS	GJA1
Prefrontal Cortex	Human Phenotype	HP:0000486	Strabismus	0.006931	9	216	HRAS	KIF21A	TRPS1	ATM	GJA1	OPA1	TCF4	PTEN	EFNB1
Prefrontal Cortex	Human Phenotype	HP:0002926	Abnormality of thyroid physiology	0.007159	4	48	SLC5A5	WFS1	TTR	PTEN
Prefrontal Cortex	Human Phenotype	HP:0000577	Exotropia	0.007287	3	25	KIF21A	TRPS1	EFNB1
Prefrontal Cortex	Human Phenotype	HP:0000766	Abnormality of the sternum	0.008076	6	110	HRAS	FRAS1	TRPS1	GJA1	PTEN	EFNB1
Prefrontal Cortex	Human Phenotype	HP:0001211	Abnormality of the fingertips	0.008144	3	26	ACVRL1	TCF4	PTEN
Prefrontal Cortex	Human Phenotype	HP:0000159	Lip abnormality	0.008276	9	222	HRAS	ACVRL1	FRAS1	LARGE	TRPS1	GJA1	PAFAH1B1	PTEN	EFNB1
Prefrontal Cortex	Human Phenotype	HP:0002291	Sparse, fine hair	0.008733	2	9	TRPS1	GJA1
Prefrontal Cortex	Human Phenotype	HP:0000551	Abnormal color vision	0.008733	2	9	PROM1	OPA1
Prefrontal Cortex	Human Phenotype	HP:0002365	Hypoplasia of the brainstem	0.008733	2	9	LARGE	PAFAH1B1
Prefrontal Cortex	Human Phenotype	HP:0001273	Abnormality of the corpus callosum	0.008802	6	112	SLC12A6	LARGE	TCF4	PAFAH1B1	PTEN	EFNB1
Prefrontal Cortex	Human Phenotype	HP:0006740	Transitional cell carcinoma of the bladder	0.009059	3	27	HRAS	CCND1	PTEN
Prefrontal Cortex	Human Phenotype	HP:0007362	Aplasia/Hypoplasia of the brainstem	0.010803	2	10	LARGE	PAFAH1B1
Prefrontal Cortex	Human Phenotype	HP:0002321	Vertigo	0.010803	2	10	ATP1A2	CCND1
Prefrontal Cortex	Human Phenotype	HP:0002217	Slow-growing hair	0.010803	2	10	TRPS1	GJA1
Prefrontal Cortex	Human Phenotype	HP:0001771	Achilles tendon contracture	0.010803	2	10	HRAS	LARGE
Prefrontal Cortex	Human Phenotype	HP:0002197	Generalized seizures	0.010837	4	54	ATP1A2	KCNMA1	GJA1	CACNB4
Prefrontal Cortex	Human Phenotype	HP:0002072	Chorea	0.010837	4	54	ATP1A2	ATM	GJA1	ATN1
Prefrontal Cortex	Human Phenotype	HP:0000157	Abnormality of the tongue	0.010952	5	84	HRAS	SLC5A5	ACVRL1	FRAS1	PTEN
Prefrontal Cortex	Human Phenotype	HP:0002862	Bladder carcinoma	0.011062	3	29	HRAS	CCND1	PTEN
Prefrontal Cortex	Human Phenotype	HP:0009725	Bladder neoplasm	0.011062	3	29	HRAS	CCND1	PTEN
Prefrontal Cortex	Human Phenotype	HP:0000356	Abnormality of the outer ear	0.011794	10	277	HRAS	FRAS1	SLC12A6	LARGE	TRPS1	GJA1	BDNF	TCF4	PAFAH1B1	ABCD3
Prefrontal Cortex	Human Phenotype	HP:0002269	Neuronal migration disorder	0.012153	3	30	FRAS1	LARGE	PAFAH1B1
Prefrontal Cortex	Human Phenotype	HP:0003198	Myopathy	0.012641	5	87	LARGE	CRYAB	GCLC	OPA1	PTEN
Prefrontal Cortex	Human Phenotype	HP:0001005	Dermatological manifestations of systemic disorders	0.012665	6	121	HRAS	ACVRL1	ALDH1A1	GJA1	PTEN	ABCD3
Prefrontal Cortex	Human Phenotype	HP:0000489	Abnormality of globe location or size	0.012989	10	281	HRAS	FRAS1	SLC12A6	IL1RAPL1	LARGE	TRPS1	GJA1	TCF4	ABCD3	EFNB1
Prefrontal Cortex	Human Phenotype	HP:0002458	Mental retardation, mild to severe	0.013068	2	11	SLC12A6	PTEN
Prefrontal Cortex	Human Phenotype	HP:0002779	Tracheomalacia	0.013068	2	11	HRAS	GJA1
Prefrontal Cortex	Human Phenotype	HP:0003003	Colon cancer	0.013068	2	11	HRAS	PTEN
Prefrontal Cortex	Human Phenotype	HP:0000603	Central scotoma	0.013068	2	11	PROM1	OPA1
Prefrontal Cortex	Human Phenotype	HP:0005109	Abnormality of the Achilles tendon	0.013068	2	11	HRAS	LARGE
Prefrontal Cortex	Human Phenotype	HP:0000494	Downward slanting palpebral fissures	0.013241	5	88	HRAS	GJA1	BDNF	PTEN	EFNB1
Prefrontal Cortex	Human Phenotype	HP:0001382	Joint hypermobility	0.013241	5	88	HRAS	TRPS1	GJA1	PTEN	EFNB1
Prefrontal Cortex	Human Phenotype	HP:0000315	Abnormality of the orbital region	0.014275	10	285	HRAS	FRAS1	SLC12A6	IL1RAPL1	LARGE	TRPS1	GJA1	TCF4	ABCD3	EFNB1
Prefrontal Cortex	Human Phenotype	HP:0001009	Telangiectasia	0.014513	3	32	ACVRL1	ATM	GJA1
Prefrontal Cortex	Human Phenotype	HP:0000956	Acanthosis nigricans	0.01552	2	12	HRAS	PTEN
Prefrontal Cortex	Human Phenotype	HP:0000215	Thick upper lip vermilion	0.01552	2	12	TRPS1	PAFAH1B1
Prefrontal Cortex	Human Phenotype	HP:0000649	Abnormality of vision evoked potentials	0.01552	2	12	OPA1	GALC
Prefrontal Cortex	Human Phenotype	HP:0007317	Heterotopias/abnormal migration	0.017117	3	34	FRAS1	LARGE	PAFAH1B1
Prefrontal Cortex	Human Phenotype	HP:0001668	Heart block	0.018152	2	13	TTR	GJA1
Prefrontal Cortex	Human Phenotype	HP:0100273	Neoplasia of the colon	0.018152	2	13	HRAS	PTEN
Prefrontal Cortex	Human Phenotype	HP:0001420	Isolated cases	0.018755	5	96	HRAS	GJA1	NRXN1	PAFAH1B1	PTEN
Prefrontal Cortex	Human Phenotype	HP:0000639	Nystagmus	0.019591	9	255	WFS1	LARGE	TTR	ATP1A2	ATM	GJA1	OPA1	ATN1	EFNB1
Prefrontal Cortex	Human Phenotype	HP:0003764	Abnormal or excess nevi	0.019967	3	36	HRAS	TRPS1	PTEN
Prefrontal Cortex	Human Phenotype	HP:0009810	Abnormality of the joints of the upper limbs	0.020318	7	173	HRAS	LARGE	TRPS1	GJA1	PAFAH1B1	ABCD3	EFNB1
Prefrontal Cortex	Human Phenotype	HP:0003407	Neuropathy	0.02037	4	65	SLC12A6	TTR	OPA1	GALC
Prefrontal Cortex	Human Phenotype	HP:0000587	Abnormality of the optic nerve	0.02091	7	174	WFS1	LARGE	GJA1	OPA1	GALC	ABCD3	SLC19A2
Prefrontal Cortex	Human Phenotype	HP:0007370	Aplasia/Hypoplasia of the corpus callosum	0.021165	5	99	SLC12A6	LARGE	TCF4	PAFAH1B1	EFNB1
Prefrontal Cortex	Human Phenotype	HP:0000369	Low-set ears	0.022995	6	138	HRAS	FRAS1	GJA1	BDNF	PAFAH1B1	ABCD3
Prefrontal Cortex	Human Phenotype	HP:0002033	Poor suck	0.023936	2	15	HRAS	ABCD3
Prefrontal Cortex	Human Phenotype	HP:0001339	Lissencephaly	0.023936	2	15	LARGE	PAFAH1B1
Prefrontal Cortex	Human Phenotype	HP:0000177	Abnormality of upper lip	0.026097	7	182	FRAS1	LARGE	TRPS1	GJA1	PAFAH1B1	PTEN	EFNB1
Prefrontal Cortex	Human Phenotype	HP:0000689	Dental malocclusion	0.026408	3	40	FRAS1	TRPS1	GJA1
Prefrontal Cortex	Human Phenotype	HP:0001889	Megaloblastic anemia	0.027074	2	16	WFS1	SLC19A2
Prefrontal Cortex	Human Phenotype	HP:0008366	Contractures involving the joints of the feet	0.027074	2	16	HRAS	LARGE
Prefrontal Cortex	Human Phenotype	HP:0008947	Infantile muscular hypotonia	0.027074	2	16	TRPS1	PAFAH1B1
Prefrontal Cortex	Human Phenotype	HP:0000378	Cup-shaped ears	0.027074	2	16	FRAS1	TCF4
Prefrontal Cortex	Human Phenotype	HP:0000413	External auditory canal atresia	0.027074	2	16	FRAS1	LARGE
Prefrontal Cortex	Human Phenotype	HP:0000393	Microtia	0.027074	2	16	FRAS1	LARGE
Prefrontal Cortex	Human Phenotype	HP:0002861	Malignant melanoma	0.027074	2	16	HRAS	PTEN
Prefrontal Cortex	Human Phenotype	HP:0002087	Abnormality of the upper respiratory tract	0.028254	7	185	HRAS	FRAS1	TRPS1	ATM	GJA1	TCF4	SLC19A2
Prefrontal Cortex	Human Phenotype	HP:0010563	Camptodactyly (hands)	0.028501	4	72	LARGE	GJA1	PAFAH1B1	ABCD3
Prefrontal Cortex	Human Phenotype	HP:0002118	Abnormality of the cerebral ventricles	0.028559	6	145	FRAS1	SLC12A6	LARGE	GALC	PAFAH1B1	PTEN
Prefrontal Cortex	Human Phenotype	HP:0000575	Scotoma	0.03037	2	17	PROM1	OPA1
Prefrontal Cortex	Human Phenotype	HP:0001269	Hemiparesis	0.03037	2	17	TTR	ATP1A2
Prefrontal Cortex	Human Phenotype	HP:0002237	Thin hair	0.03037	2	17	TRPS1	GJA1
Prefrontal Cortex	Human Phenotype	HP:0000820	Abnormality of the thyroid gland	0.031135	4	74	SLC5A5	WFS1	TTR	PTEN
Prefrontal Cortex	Human Phenotype	HP:0000422	Abnormality of the nasal bridge	0.032117	7	190	HRAS	FRAS1	TRPS1	GJA1	TCF4	PAFAH1B1	PTEN
Prefrontal Cortex	Human Phenotype	HP:0002890	Thyroid carcinoma	0.033816	2	18	HRAS	PTEN
Prefrontal Cortex	Human Phenotype	HP:0010535	Sleep apnea	0.033816	2	18	HRAS	GJA1
Prefrontal Cortex	Human Phenotype	HP:0000582	Upslanting palpebral fissures	0.033839	3	44	IL1RAPL1	PAFAH1B1	ABCD3
Prefrontal Cortex	Human Phenotype	HP:0000213	Thin lips	0.033839	3	44	TRPS1	GJA1	PAFAH1B1
Prefrontal Cortex	Human Phenotype	HP:0001251	Ataxia	0.035184	9	282	WFS1	TTR	ATP1A2	ATM	GJA1	OPA1	KCNA1	TCF4	ATN1
Prefrontal Cortex	Human Phenotype	HP:0001337	Tremor	0.036253	5	114	WFS1	SLC12A6	TTR	KCNA1	PTEN
Prefrontal Cortex	Human Phenotype	HP:0000204	Cleft lip	0.036824	4	78	FRAS1	LARGE	GJA1	EFNB1
Prefrontal Cortex	Human Phenotype	HP:0010549	Paralysis due to lesions of the principle motor tracts	0.037407	2	19	ATP1A2	GJA1
Prefrontal Cortex	Human Phenotype	HP:0000424	Broad nasal root	0.037407	2	19	SLC12A6	EFNB1
Prefrontal Cortex	Human Phenotype	HP:0000194	Open mouth	0.037407	2	19	IL1RAPL1	TCF4
Prefrontal Cortex	Human Phenotype	HP:0002213	Fine hair	0.037407	2	19	TRPS1	GJA1
Prefrontal Cortex	Human Phenotype	HP:0000525	Abnormality of the iris	0.037448	5	115	LARGE	GJA1	MYOC	PTEN	ABCD3
Prefrontal Cortex	Human Phenotype	HP:0005918	Abnormality of the phalanges of the hand	0.038109	7	197	WFS1	FRAS1	LARGE	TRPS1	GJA1	PAFAH1B1	ABCD3
Prefrontal Cortex	Human Phenotype	HP:0000492	Abnormality of the eyelid	0.038826	9	287	HRAS	FRAS1	IL1RAPL1	GJA1	BDNF	PAFAH1B1	PTEN	ABCD3	EFNB1
Prefrontal Cortex	Human Phenotype	HP:0005607	Abnormality of the tracheobronchial system	0.040056	3	47	HRAS	ATM	GJA1
Prefrontal Cortex	Human Phenotype	HP:0000599	Abnormality of the frontal hairline	0.041139	2	20	FRAS1	EFNB1
Prefrontal Cortex	Human Phenotype	HP:0000430	Hypoplastic nasal alae	0.041139	2	20	TRPS1	GJA1
Prefrontal Cortex	Human Phenotype	HP:0011069	Increased number of teeth	0.041139	2	20	TRPS1	GJA1
Prefrontal Cortex	Human Phenotype	HP:0000666	Nystagmus, horizontal	0.041139	2	20	LARGE	OPA1
Prefrontal Cortex	Human Phenotype	HP:0000316	Hypertelorism	0.041143	6	158	HRAS	FRAS1	SLC12A6	IL1RAPL1	ABCD3	EFNB1
Prefrontal Cortex	Human Phenotype	HP:0000431	Broad nasal bridge	0.041464	4	81	FRAS1	TRPS1	TCF4	PAFAH1B1
Prefrontal Cortex	Human Phenotype	HP:0009473	Joint contractures involving the joints of the hand	0.041464	4	81	LARGE	GJA1	PAFAH1B1	ABCD3
Prefrontal Cortex	Human Phenotype	HP:0008070	Sparse hair	0.042249	3	48	HRAS	TRPS1	GJA1
Prefrontal Cortex	Human Phenotype	HP:0000202	Cleft lip/palate	0.043351	6	160	FRAS1	LARGE	GJA1	PAFAH1B1	ABCD3	EFNB1
Prefrontal Cortex	Human Phenotype	HP:0000405	Conductive hearing impairment	0.043786	5	120	WFS1	FRAS1	GJA1	OPA1	DFNA5
Prefrontal Cortex	Human Phenotype	HP:0000357	Abnormal location of ears	0.044483	6	161	HRAS	FRAS1	GJA1	BDNF	PAFAH1B1	ABCD3
Prefrontal Cortex	Human Phenotype	HP:0000502	Abnormality of the conjunctiva	0.044502	3	49	ACVRL1	ATM	PTEN
Prefrontal Cortex	Human Phenotype	HP:0002648	Abnormality of skull shape	0.04481	7	204	FRAS1	SLC12A6	GJA1	PAFAH1B1	PTEN	ABCD3	EFNB1
Prefrontal Cortex	Human Phenotype	HP:0002967	Cubitus valgus	0.045005	2	21	GJA1	ABCD3
Prefrontal Cortex	Human Phenotype	HP:0004374	Hemiplegia/hemiparesis	0.045005	2	21	TTR	ATP1A2
Prefrontal Cortex	Human Phenotype	HP:0001901	Polycythemia	0.045005	2	21	ACVRL1	CCND1
Prefrontal Cortex	Human Phenotype	HP:0008058	Aplasia/Hypoplasia of the optic nerve	0.045127	5	121	WFS1	LARGE	OPA1	GALC	SLC19A2
Prefrontal Cortex	Human Phenotype	HP:0001462	Abnormality of external features of the abdomen	0.046493	5	122	SLC5A5	FRAS1	LARGE	PAFAH1B1	EFNB1
Prefrontal Cortex	Human Phenotype	HP:0000821	Hypothyroidism	0.046814	3	50	SLC5A5	WFS1	PTEN
Prefrontal Cortex	Human Phenotype	HP:0002921	Abnormality of the cerebrospinal fluid	0.046814	3	50	SLC12A6	TTR	GALC
Prefrontal Cortex	Human Phenotype	HP:0004378	Abnormality of the anus	0.046814	3	50	FRAS1	LARGE	PTEN
Prefrontal Cortex	Human Phenotype	HP:0000022	Abnormality of male internal genitalia	0.048057	8	252	WFS1	FRAS1	ATM	GJA1	CCND1	PAFAH1B1	PTEN	ABCD3
Prefrontal Cortex	Human Phenotype	HP:0002609	Rectal bleeding	0.048223	1	3	PTEN
Prefrontal Cortex	Human Phenotype	HP:0002248	Hematemesis	0.048223	1	3	ACVRL1
Prefrontal Cortex	Human Phenotype	HP:0003225	Factor V deficiency	0.048223	1	3	LMAN1
Prefrontal Cortex	Human Phenotype	HP:0000854	Thyroid adenoma	0.048223	1	3	PTEN
Prefrontal Cortex	Human Phenotype	HP:0000134	Female hypogonadism	0.048223	1	3	ATM
Prefrontal Cortex	Human Phenotype	HP:0004296	Abnormality of gastrointestinal vasculature	0.048223	1	3	ACVRL1
Prefrontal Cortex	Human Phenotype	HP:0002691	Platybasia	0.048223	1	3	GJA1
Prefrontal Cortex	Human Phenotype	HP:0002390	Spinal arteriovenous malformation	0.048223	1	3	ACVRL1
Prefrontal Cortex	Human Phenotype	HP:0004099	Macrodactyly	0.048223	1	3	PTEN
Prefrontal Cortex	Human Phenotype	HP:0000450	Small, pointed nose	0.048223	1	3	GJA1
Prefrontal Cortex	Human Phenotype	HP:0007008	Morning generalized tonic-clonic seizures	0.048223	1	3	CACNB4
Prefrontal Cortex	Human Phenotype	HP:0000183	Difficulty in tongue movements	0.048223	1	3	FRAS1
Prefrontal Cortex	Human Phenotype	HP:0000231	Thin vermillion border of upper lip	0.048223	1	3	PAFAH1B1
Prefrontal Cortex	Human Phenotype	HP:0004711	Shortening of the achilles tendon	0.048223	1	3	HRAS
Prefrontal Cortex	Human Phenotype	HP:0100008	Abnormality of the Schwann Cells	0.048223	1	3	HRAS
Prefrontal Cortex	Human Phenotype	HP:0007928	Abnormal flash visual evoked potentials	0.048223	1	3	GALC
Prefrontal Cortex	Human Phenotype	HP:0000447	Pear-shaped nose	0.048223	1	3	TRPS1
Prefrontal Cortex	Human Phenotype	HP:0003694	Proximal muscle weakness occurs later	0.048223	1	3	CRYAB
Prefrontal Cortex	Human Phenotype	HP:0004497	Hypoplastic nostrils	0.048223	1	3	FRAS1
Prefrontal Cortex	Human Phenotype	HP:0000434	Nasal mucosa telangiectases	0.048223	1	3	ACVRL1
Prefrontal Cortex	Human Phenotype	HP:0002707	Palate telangiectasia	0.048223	1	3	ACVRL1
Prefrontal Cortex	Human Phenotype	HP:0001031	Subcutaneous lipoma	0.048223	1	3	PTEN
Prefrontal Cortex	Human Phenotype	HP:0010990	Abnormality of the common coagulation pathway	0.048223	1	3	LMAN1
Prefrontal Cortex	Human Phenotype	HP:0007178	Motor polyneuropathy	0.048223	1	3	SLC12A6
Prefrontal Cortex	Human Phenotype	HP:0100597	Aplasia/Hypoplasia of the nares	0.048223	1	3	FRAS1
Prefrontal Cortex	Human Phenotype	HP:0006574	Hepatic arteriovenous malformation	0.048223	1	3	ACVRL1
Prefrontal Cortex	Human Phenotype	HP:0004666	Broad and depressed nasal bridge	0.048223	1	3	FRAS1
Prefrontal Cortex	Human Phenotype	HP:0007475	Epidermolytic hyperkeratosis	0.048223	1	3	GJA1
Prefrontal Cortex	Human Phenotype	HP:0007905	Abnormal iris vasculature	0.048223	1	3	MYOC
Prefrontal Cortex	Human Phenotype	HP:0006125	Long tapered fingers	0.048223	1	3	SLC12A6
Prefrontal Cortex	Human Phenotype	HP:0009591	Abnormality of the vestibulocochlear nerve	0.048223	1	3	HRAS
Prefrontal Cortex	Human Phenotype	HP:0007000	Morning myoclonic jerks	0.048223	1	3	CACNB4
Prefrontal Cortex	Human Phenotype	HP:0000456	Bifid nasal tip	0.048223	1	3	EFNB1
Prefrontal Cortex	Human Phenotype	HP:0010439	Atrioventricular septal defect	0.048223	1	3	GJA1
Prefrontal Cortex	Human Phenotype	HP:0000011	Neurogenic bladder	0.048223	1	3	WFS1
Prefrontal Cortex	Human Phenotype	HP:0010244	Abnormality of the epiphyses of the middle phalanges of the hand	0.048223	1	3	TRPS1
Prefrontal Cortex	Human Phenotype	HP:0005352	Severe T-cell immunodeficiency	0.048223	1	3	FRAS1
Prefrontal Cortex	Human Phenotype	HP:0001814	Thin, deep-set nails	0.048223	1	3	HRAS
Prefrontal Cortex	Human Phenotype	HP:0001811	Grooved nails	0.048223	1	3	EFNB1
Prefrontal Cortex	Human Phenotype	HP:0000918	Scapular exostoses	0.048223	1	3	TRPS1
Prefrontal Cortex	Human Phenotype	HP:0000341	Narrow forehead	0.048223	1	3	SLC12A6
Prefrontal Cortex	Human Phenotype	HP:0000214	Lip telangiectasia	0.048223	1	3	ACVRL1
Prefrontal Cortex	Human Phenotype	HP:0008609	Middle ear malformations	0.048223	1	3	FRAS1
Prefrontal Cortex	Human Phenotype	HP:0004744	renal agenesis/hypoplasia	0.048223	1	3	FRAS1
Prefrontal Cortex	Human Phenotype	HP:0007461	Hemangiomatosis	0.048223	1	3	CCND1
Prefrontal Cortex	Human Phenotype	HP:0002249	Melena	0.048223	1	3	ACVRL1
Prefrontal Cortex	Human Phenotype	HP:0001607	Subglottic stenosis	0.048223	1	3	FRAS1
Prefrontal Cortex	Human Phenotype	HP:0000433	Abnormality of the nasal mucosa	0.048223	1	3	ACVRL1
Prefrontal Cortex	Human Phenotype	HP:0004782	Hypotrichosis of the scalp	0.048223	1	3	GJA1
Prefrontal Cortex	Human Phenotype	HP:0000896	Rib exostoses	0.048223	1	3	TRPS1
Prefrontal Cortex	Human Phenotype	HP:0100646	Thyroiditis	0.048223	1	3	PTEN
Prefrontal Cortex	Human Phenotype	HP:0007059	Emg shows evidence of denervation	0.048223	1	3	SLC12A6
Prefrontal Cortex	Human Phenotype	HP:0000872	Hashimoto thyroiditis	0.048223	1	3	PTEN
Prefrontal Cortex	Human Phenotype	HP:0000471	Gastrointestinal angiodysplasia	0.048223	1	3	ACVRL1
Prefrontal Cortex	Human Phenotype	HP:0000227	Tongue telangiectases	0.048223	1	3	ACVRL1
Prefrontal Cortex	Human Phenotype	HP:0009588	Vestibular Schwannoma	0.048223	1	3	HRAS
Prefrontal Cortex	Human Phenotype	HP:0002076	Migraine	0.049001	2	22	ACVRL1	ATP1A2
Prefrontal Cortex	Human Phenotype	HP:0009811	Abnormality of the elbow	0.04991	4	86	HRAS	LARGE	GJA1	ABCD3
Prefrontal Cortex	Mouse Phenotype	MP:0004036	abnormal muscle relaxation	0.000677	6	44	SLC8A1	PRKG1	UTRN	GAB1	MBNL2	KCNMA1
Prefrontal Cortex	Mouse Phenotype	MP:0004086	absent heartbeat	0.000843	4	18	HSP90AB1	SLC8A1	CXADR	CSNK2A1
Prefrontal Cortex	Mouse Phenotype	MP:0002196	absent corpus callosum	0.000879	5	31	MAP1B	AKT3	DCC	NFIA	EFNB1
Prefrontal Cortex	Mouse Phenotype	MP:0001513	limb grasping	0.00088	10	123	PI4K2A	SLC12A6	LARGE	BDNF	OPA1	CCND1	RORB	PAFAH1B1	EPHA4	ELAVL4
Prefrontal Cortex	Mouse Phenotype	MP:0002651	abnormal sciatic nerve	0.00118	5	33	VPS54	SLC12A6	LARGE	GALC	PTEN
Prefrontal Cortex	Mouse Phenotype	MP:0002727	decreased circulating insulin level	0.001221	11	151	MAPK8	WFS1	GAB1	RPS6KB1	PIK3R1	PTTG1	KIF5B	PTEN	CBL	SLC19A2	GPD2
Prefrontal Cortex	Mouse Phenotype	MP:0001340	abnormal eyelid morphology	0.001378	12	177	HMGB1	MAPK8	ALDH1A1	FRAS1	MAP1B	GAB1	BDNF	ROCK1	LMO4	PTEN	RAD23B	EFNB1
Prefrontal Cortex	Mouse Phenotype	MP:0001406	abnormal gait	0.001405	15	253	PI4K2A	CNP	MAP1B	UTRN	SLC12A6	LARGE	ATM	KCNMA1	DCC	KCNA1	RORB	GALC	CACNB4	NPEPPS	EPHA4
Prefrontal Cortex	Mouse Phenotype	MP:0000885	ectopic Purkinje cell	0.001556	4	21	ATM	CCND1	PAFAH1B1	PTEN
Prefrontal Cortex	Mouse Phenotype	MP:0001994	increased blinking frequency	0.001797	2	3	KCNMA1	KCNA1
Prefrontal Cortex	Mouse Phenotype	MP:0004270	analgesia	0.002215	4	23	WFS1	MAP1B	ATP1A2	NBEA
Prefrontal Cortex	Mouse Phenotype	MP:0001302	eyelids open at birth	0.002223	6	55	HMGB1	GAB1	ROCK1	LMO4	PTEN	RAD23B
Prefrontal Cortex	Mouse Phenotype	MP:0003084	abnormal skeletal muscle fiber morphology	0.002351	10	140	VPS54	COX10	UTRN	RPS6KB1	LARGE	MBNL2	PIK3R1	CRYAB	TLN1	PTPRD
Prefrontal Cortex	Mouse Phenotype	MP:0009419	skeletal muscle fibrosis	0.002607	4	24	UTRN	LARGE	MBNL2	CRYAB
Prefrontal Cortex	Mouse Phenotype	MP:0006035	abnormal mitochondrial morphology	0.002673	6	57	SLC8A1	RPS6KB1	CXADR	KIF5B	OPA1	CBL
Prefrontal Cortex	Mouse Phenotype	MP:0005291	abnormal glucose tolerance	0.002748	14	244	MAPK8	WFS1	GAB1	RPS6KB1	PIK3R1	KIF5B	KCNB1	PBX1	BRD2	PTEN	CBL	CAMKK2	SLC19A2	PTPRN2
Prefrontal Cortex	Mouse Phenotype	MP:0003974	abnormal endocardium morphology	0.003045	4	25	SLC8A1	ACVRL1	MEF2C	GAB1
Prefrontal Cortex	Mouse Phenotype	MP:0005292	improved glucose tolerance	0.003187	8	100	MAPK8	GAB1	PIK3R1	KCNB1	BRD2	PTEN	CBL	CAMKK2
Prefrontal Cortex	Mouse Phenotype	MP:0001393	ataxia	0.003518	13	224	CNP	PROM1	MAP1B	SLC12A6	ATM	KCNMA1	DCC	BDNF	KCNA1	GALC	CACNB4	PTEN	SLC19A2
Prefrontal Cortex	Mouse Phenotype	MP:0010394	decreased QRS amplitude	0.003535	2	4	EYA3	GJA1
Prefrontal Cortex	Mouse Phenotype	MP:0003359	hypaxial muscle hypoplasia	0.003535	2	4	GAB1	PTPRD
Prefrontal Cortex	Mouse Phenotype	MP:0006257	abnormal fungiform papillae	0.003535	2	4	MAPK8	BDNF
Prefrontal Cortex	Mouse Phenotype	MP:0003381	vitreal fibroplasia	0.003535	2	4	LARGE	RPGRIP1
Prefrontal Cortex	Mouse Phenotype	MP:0001504	abnormal posture	0.00359	11	173	VPS54	MAP1B	UTRN	SLC12A6	LARGE	CRYAB	TLN1	BDNF	KCNA1	PBX1	CACNB4
Prefrontal Cortex	Mouse Phenotype	MP:0000738	impaired muscle contractility	0.003677	12	199	SLC8A1	MAPK8	PRKG1	MEF2C	GAB1	CXADR	ATP1A2	ATP2B1	GJA1	NBEA	PTEN	CACNA2D1
Prefrontal Cortex	Mouse Phenotype	MP:0000889	abnormal cerebellar molecular layer	0.004342	5	44	IL1RAPL1	ATM	PTEN	CCND2	NFIA
Prefrontal Cortex	Mouse Phenotype	MP:0004740	sensorineural hearing loss	0.004653	4	28	SLC12A6	LARGE	KCNMA1	SLC19A2
Prefrontal Cortex	Mouse Phenotype	MP:0006329	sensorineural hearing impairment	0.004653	4	28	SLC12A6	LARGE	KCNMA1	SLC19A2
Prefrontal Cortex	Mouse Phenotype	MP:0003107	abnormal response to novelty	0.004747	9	130	WFS1	EYA3	MAP1B	SLC12A6	BDNF	OPA1	RORB	PTEN	GRIA4
Prefrontal Cortex	Mouse Phenotype	MP:0011092	complete embryonic lethality	0.005095	13	234	PLCG1	ATM	GCLC	PTTG1	TLN1	TLE3	OPA1	KCNA1	PAFAH1B1	BRD4	UBA6	PTEN	VPS53
Prefrontal Cortex	Mouse Phenotype	MP:0002594	low mean erythrocyte cell number	0.005438	3	15	TLN1	PBX1	CCND2
Prefrontal Cortex	Mouse Phenotype	MP:0001349	excessive tearing	0.005796	2	5	KCNA1	RAD23B
Prefrontal Cortex	Mouse Phenotype	MP:0008282	enlarged hippocampus	0.005796	2	5	AKT3	KCNA1
Prefrontal Cortex	Mouse Phenotype	MP:0003108	short zygomatic bone	0.005796	2	5	HRAS	GJA1
Prefrontal Cortex	Mouse Phenotype	MP:0010802	abnormal intestinal enteroendocrine cell morphology	0.005796	2	5	TCF4	PTEN
Prefrontal Cortex	Mouse Phenotype	MP:0010269	decreased mammary gland tumor incidence	0.005796	2	5	PTEN	CAT
Prefrontal Cortex	Mouse Phenotype	MP:0001993	abnormal blinking	0.005796	2	5	KCNMA1	KCNA1
Prefrontal Cortex	Mouse Phenotype	MP:0001263	weight loss	0.00634	14	268	PI4K2A	HMGB1	MAPK8	CNP	PGGT1B	COX10	UTRN	CRYAB	BDNF	GALC	GSTZ1	CACNB4	PTEN	MAP3K7
Prefrontal Cortex	Mouse Phenotype	MP:0001560	abnormal circulating insulin level	0.00634	14	268	MAPK8	WFS1	GAB1	RPS6KB1	PIK3R1	PTTG1	KIF5B	BDNF	KCNB1	BRD2	PTEN	CBL	SLC19A2	GPD2
Prefrontal Cortex	Mouse Phenotype	MP:0001622	abnormal vasculogenesis	0.006907	5	49	PLCG1	PBX1	RAD23B	PTPRB	PPAP2B
Prefrontal Cortex	Mouse Phenotype	MP:0009404	centrally nucleated skeletal muscle fibers	0.006907	5	49	UTRN	LARGE	MBNL2	CRYAB	PTPRD
Prefrontal Cortex	Mouse Phenotype	MP:0001413	abnormal response to new environment	0.007051	8	114	WFS1	EYA3	MAP1B	SLC12A6	BDNF	OPA1	RORB	GRIA4
Prefrontal Cortex	Mouse Phenotype	MP:0010519	atrioventricular block	0.00757	4	32	EYA3	CXADR	GJA1	KCNA1
Prefrontal Cortex	Mouse Phenotype	MP:0004068	dilated dorsal aorta	0.007838	3	17	ACVRL1	MEF2C	CXADR
Prefrontal Cortex	Mouse Phenotype	MP:0003645	increased pancreatic beta cell number	0.007838	3	17	KIF5B	BRD2	PTEN
Prefrontal Cortex	Mouse Phenotype	MP:0000762	abnormal tongue morphology	0.00795	6	71	MAPK8	GAB1	LARGE	CRYAB	BDNF	KLF4
Prefrontal Cortex	Mouse Phenotype	MP:0001417	decreased exploration in new environment	0.00795	6	71	WFS1	MAP1B	SLC12A6	BDNF	RORB	GRIA4
Prefrontal Cortex	Mouse Phenotype	MP:0009398	abnormal skeletal muscle fiber size	0.008413	7	94	COX10	UTRN	RPS6KB1	LARGE	MBNL2	PIK3R1	TLN1
Prefrontal Cortex	Mouse Phenotype	MP:0003449	abnormal intestinal goblet cells	0.008451	4	33	KLF4	TCF4	PTEN	MAP3K7
Prefrontal Cortex	Mouse Phenotype	MP:0008509	disorganized retinal ganglion layer	0.008553	2	6	LARGE	CCND1
Prefrontal Cortex	Mouse Phenotype	MP:0006256	abnormal gustatory papillae	0.008553	2	6	MAPK8	BDNF
Prefrontal Cortex	Mouse Phenotype	MP:0009956	abnormal cerebellar layer morphology	0.008737	11	195	PI4K2A	MAP1B	MAP2	AKT3	IL1RAPL1	ATM	CCND1	PAFAH1B1	PTEN	CCND2	NFIA
Prefrontal Cortex	Mouse Phenotype	MP:0005140	decreased cardiac muscle contractility	0.00876	9	143	SLC8A1	MAPK8	MEF2C	GAB1	CXADR	ATP1A2	GJA1	PTEN	CACNA2D1
Prefrontal Cortex	Mouse Phenotype	MP:0002176	increased brain weight	0.009237	3	18	AKT3	KCNA1	PTEN
Prefrontal Cortex	Mouse Phenotype	MP:0000849	abnormal cerebellum morphology	0.010357	14	284	PI4K2A	MAP1B	MAP2	AKT3	SLC12A6	IL1RAPL1	ATM	BDNF	CCND1	GALC	PAFAH1B1	PTEN	CCND2	NFIA
Prefrontal Cortex	Mouse Phenotype	MP:0004098	abnormal cerebellar granule cell morphology	0.010409	4	35	AKT3	ATM	PTEN	NFIA
Prefrontal Cortex	Mouse Phenotype	MP:0005620	abnormal muscle contractility	0.010574	13	256	SLC8A1	MAPK8	PRKG1	MEF2C	GAB1	CXADR	ATP1A2	ATP2B1	KCNMA1	GJA1	NBEA	PTEN	CACNA2D1
Prefrontal Cortex	Mouse Phenotype	MP:0000764	abnormal tongue epithelium morphology	0.010772	3	19	MAPK8	BDNF	KLF4
Prefrontal Cortex	Mouse Phenotype	MP:0001491	unresponsive to tactile stimuli	0.010772	3	19	MAP1B	ATP1A2	NBEA
Prefrontal Cortex	Mouse Phenotype	MP:0006141	abnormal atrioventricular node conduction	0.01149	4	36	EYA3	CXADR	GJA1	KCNA1
Prefrontal Cortex	Mouse Phenotype	MP:0000847	abnormal metencephalon morphology	0.011622	14	288	PI4K2A	MAP1B	MAP2	AKT3	SLC12A6	IL1RAPL1	ATM	BDNF	CCND1	GALC	PAFAH1B1	PTEN	CCND2	NFIA
Prefrontal Cortex	Mouse Phenotype	MP:0009732	ventricular premature beat	0.011781	2	7	GJA1	KCNA1
Prefrontal Cortex	Mouse Phenotype	MP:0008458	abnormal cortical ventricular zone morphology	0.011781	2	7	GNB1	PTEN
Prefrontal Cortex	Mouse Phenotype	MP:0001651	necrosis	0.012054	5	56	HSP90AB1	SLC8A1	TCF4	GSTZ1	MAP3K7
Prefrontal Cortex	Mouse Phenotype	MP:0002972	abnormal cardiac muscle contractility	0.012088	10	177	SLC8A1	MAPK8	PRKG1	MEF2C	GAB1	CXADR	ATP1A2	GJA1	PTEN	CACNA2D1
Prefrontal Cortex	Mouse Phenotype	MP:0008415	abnormal neurite morphology	0.012443	11	205	PI4K2A	MAP1B	SLC12A6	ATM	BDNF	ERBB2IP	GALC	CAMK2A	PTEN	CCND2	EPHA4
Prefrontal Cortex	Mouse Phenotype	MP:0001436	abnormal suckling behavior	0.012892	7	102	CNTFR	GJA1	DCC	GNB1	KLF4	CCND1	OGT
Prefrontal Cortex	Mouse Phenotype	MP:0002875	decreased erythrocyte cell number	0.01313	8	127	SLC20A1	KLF13	PRKG1	TLN1	CCND1	PBX1	CCND2	SLC19A2
Prefrontal Cortex	Mouse Phenotype	MP:0003564	abnormal insulin secretion	0.013553	7	103	WFS1	RPS6KB1	KIF5B	KCNB1	PBX1	PTEN	GPD2
Prefrontal Cortex	Mouse Phenotype	MP:0000886	abnormal cerebellar granule layer	0.01392	6	80	AKT3	ATM	CCND1	PTEN	CCND2	NFIA
Prefrontal Cortex	Mouse Phenotype	MP:0005476	abnormal circulating triiodothyronine level	0.014262	3	21	MAPK8	TTR	GPD2
Prefrontal Cortex	Mouse Phenotype	MP:0008143	abnormal dendrite morphology	0.014735	6	81	MAP1B	ATM	BDNF	CAMK2A	PTEN	CCND2
Prefrontal Cortex	Mouse Phenotype	MP:0000780	abnormal corpus callosum morphology	0.014735	6	81	MAP1B	AKT3	DCC	PTEN	NFIA	EFNB1
Prefrontal Cortex	Mouse Phenotype	MP:0008572	abnormal Purkinje cell dendrite morphology	0.015154	4	39	MAP1B	ATM	PTEN	CCND2
Prefrontal Cortex	Mouse Phenotype	MP:0000316	cellular necrosis	0.015455	2	8	HSP90AB1	GSTZ1
Prefrontal Cortex	Mouse Phenotype	MP:0003280	urinary incontinence	0.015455	2	8	PI4K2A	KCNMA1
Prefrontal Cortex	Mouse Phenotype	MP:0001396	unidirectional circling	0.015455	2	8	KCNMA1	PTEN
Prefrontal Cortex	Mouse Phenotype	MP:0004123	abnormal impulse conducting system morphology	0.015455	2	8	MEF2C	CXADR
Prefrontal Cortex	Mouse Phenotype	MP:0002199	abnormal brain commissure morphology	0.016442	7	107	MAP1B	AKT3	DCC	PTEN	EPHA4	NFIA	EFNB1
Prefrontal Cortex	Mouse Phenotype	MP:0000747	muscle weakness	0.01702	5	61	VPS54	CNP	UTRN	CRYAB	GALC
Prefrontal Cortex	Mouse Phenotype	MP:0004076	abnormal vitelline vascular remodeling	0.01702	5	61	SLC8A1	ACVRL1	MAP3K7	PTPRB	PPAP2B
Prefrontal Cortex	Mouse Phenotype	MP:0008026	abnormal brain white matter morphology	0.017671	8	134	MAP1B	AKT3	DCC	GALC	PTEN	EPHA4	NFIA	EFNB1
Prefrontal Cortex	Mouse Phenotype	MP:0003896	prolonged PR interval	0.01832	3	23	EYA3	CXADR	GJA1
Prefrontal Cortex	Mouse Phenotype	MP:0009114	decreased pancreatic beta cell mass	0.01832	3	23	WFS1	RPS6KB1	PTEN
Prefrontal Cortex	Mouse Phenotype	MP:0004263	abnormal limb posture	0.01832	3	23	MAP1B	SLC12A6	LARGE
Prefrontal Cortex	Mouse Phenotype	MP:0008219	abnormal dorsal telencephalic commissure morphology	0.018329	6	85	MAP1B	AKT3	DCC	PTEN	NFIA	EFNB1
Prefrontal Cortex	Mouse Phenotype	MP:0003851	skeletal muscle interstitial fibrosis	0.01955	2	9	UTRN	MBNL2
Prefrontal Cortex	Mouse Phenotype	MP:0009167	increased pancreatic islet number	0.01955	2	9	BRD2	PTEN
Prefrontal Cortex	Mouse Phenotype	MP:0005533	increased body temperature	0.020565	3	24	CBL	CAMKK2	GPD2
Prefrontal Cortex	Mouse Phenotype	MP:0000748	progressive muscle weakness	0.020565	3	24	UTRN	CRYAB	GALC
Prefrontal Cortex	Mouse Phenotype	MP:0006319	abnormal epididymal fat pad morphology	0.020569	5	64	MAPK8	PTTG1	BRD2	CBL	GPD2
Prefrontal Cortex	Mouse Phenotype	MP:0004087	abnormal muscle fiber morphology	0.020932	13	280	SLC8A1	VPS54	COX10	UTRN	RPS6KB1	LARGE	MBNL2	CXADR	PIK3R1	CRYAB	TLN1	PTEN	PTPRD
Prefrontal Cortex	Mouse Phenotype	MP:0003871	abnormal myelin sheath morphology	0.021078	4	43	SLC12A6	ERBB2IP	GALC	PTEN
Prefrontal Cortex	Mouse Phenotype	MP:0010182	decreased susceptibility to weight gain	0.021389	6	88	MAPK8	PNRC2	OPA1	CBL	CAMKK2	GPD2
Prefrontal Cortex	Mouse Phenotype	MP:0006108	abnormal hindbrain development	0.021543	8	139	ERF	MAPK8	MAP1B	BDNF	CCND1	PTEN	CCND2	NFIA
Prefrontal Cortex	Mouse Phenotype	MP:0002694	abnormal pancreas secretion	0.021557	7	113	WFS1	RPS6KB1	KIF5B	KCNB1	PBX1	PTEN	GPD2
Prefrontal Cortex	Mouse Phenotype	MP:0001077	abnormal spinal nerve morphology	0.022482	6	89	VPS54	SLC12A6	LARGE	GALC	PTEN	PTPRD
Prefrontal Cortex	Mouse Phenotype	MP:0002891	increased insulin sensitivity	0.022506	7	114	MAPK8	GAB1	PIK3R1	PBX1	PTEN	CBL	SLC19A2
Prefrontal Cortex	Mouse Phenotype	MP:0010559	heart block	0.022752	4	44	EYA3	CXADR	GJA1	KCNA1
Prefrontal Cortex	Mouse Phenotype	MP:0004084	abnormal cardiac muscle relaxation	0.022954	3	25	SLC8A1	PRKG1	GAB1
Prefrontal Cortex	Mouse Phenotype	MP:0005472	abnormal triiodothyronine level	0.022954	3	25	MAPK8	TTR	GPD2
Prefrontal Cortex	Mouse Phenotype	MP:0008281	abnormal hippocampus size	0.022954	3	25	AKT3	BDNF	KCNA1
Prefrontal Cortex	Mouse Phenotype	MP:0000794	abnormal parietal lobe morphology	0.022954	3	25	MAP1B	BDNF	EPHA4
Prefrontal Cortex	Mouse Phenotype	MP:0000857	abnormal cerebellar foliation	0.023186	5	66	MAP1B	CCND1	PTEN	CCND2	NFIA
Prefrontal Cortex	Mouse Phenotype	MP:0004097	abnormal cerebellar cortex morphology	0.023322	11	225	PI4K2A	MAP1B	MAP2	AKT3	IL1RAPL1	ATM	CCND1	PAFAH1B1	PTEN	CCND2	NFIA
Prefrontal Cortex	Mouse Phenotype	MP:0003562	abnormal pancreatic beta cell physiology	0.023483	7	115	WFS1	RPS6KB1	KIF5B	KCNB1	PBX1	PTEN	GPD2
Prefrontal Cortex	Mouse Phenotype	MP:0005561	increased mean corpuscular hemoglobin	0.024045	2	10	KLF13	PRKG1
Prefrontal Cortex	Mouse Phenotype	MP:0001412	excessive scratching	0.024045	2	10	BDNF	RAD23B
Prefrontal Cortex	Mouse Phenotype	MP:0010234	abnormal vibrissa follicle morphology	0.024045	2	10	HRAS	PTEN
Prefrontal Cortex	Mouse Phenotype	MP:0010147	abnormal endocrine pancreas physiology	0.02449	7	116	WFS1	RPS6KB1	KIF5B	KCNB1	PBX1	PTEN	GPD2
Prefrontal Cortex	Mouse Phenotype	MP:0000270	abnormal heart tube morphology	0.024572	5	67	SLC8A1	CXADR	CSNK2A1	PTEN	PTPRB
Prefrontal Cortex	Mouse Phenotype	MP:0000753	paralysis	0.024779	6	91	VPS54	CNP	MAP1B	GALC	PTEN	PTPRD
Prefrontal Cortex	Mouse Phenotype	MP:0000877	abnormal Purkinje cell morphology	0.025048	8	143	PI4K2A	MAP1B	MAP2	ATM	CCND1	PAFAH1B1	PTEN	CCND2
Prefrontal Cortex	Mouse Phenotype	MP:0003901	abnormal PR interval	0.025487	3	26	EYA3	CXADR	GJA1
Prefrontal Cortex	Mouse Phenotype	MP:0008221	abnormal hippocampal commissure morphology	0.025487	3	26	MAP1B	DCC	NFIA
Prefrontal Cortex	Mouse Phenotype	MP:0002188	small heart	0.025526	7	117	ACVRL1	TSC22D1	MEF2C	GAB1	GJA1	PTEN	MAP3K7
Prefrontal Cortex	Mouse Phenotype	MP:0005316	abnormal response to tactile stimuli	0.02601	5	68	MAP1B	ATP1A2	KCND2	ERBB2IP	NBEA
Prefrontal Cortex	Mouse Phenotype	MP:0005468	abnormal thyroid hormone level	0.026336	4	46	MAPK8	TTR	PTEN	GPD2
Prefrontal Cortex	Mouse Phenotype	MP:0000291	enlarged pericardium	0.026336	4	46	SLC8A1	ACVRL1	CXADR	PTPRB
Prefrontal Cortex	Mouse Phenotype	MP:0002189	abnormal myocardial trabeculae morphology	0.027687	7	119	SLC8A1	BTAF1	MEF2C	CSNK2A1	GJA1	MAP3K7	PTPRB
Prefrontal Cortex	Mouse Phenotype	MP:0004174	abnormal spine curvature	0.027761	10	202	CNP	COX10	UTRN	LARGE	MBNL2	TRPS1	CRYAB	SMARCAD1	PTEN	PTPRD
Prefrontal Cortex	Mouse Phenotype	MP:0003852	skeletal muscle necrosis	0.028165	3	27	UTRN	LARGE	CRYAB
Prefrontal Cortex	Mouse Phenotype	MP:0003333	liver fibrosis	0.028165	3	27	PTEN	CBLB	MAP3K7
Prefrontal Cortex	Mouse Phenotype	MP:0004783	abnormal cardinal vein morphology	0.028165	3	27	ACVRL1	CXADR	PTPRB
Prefrontal Cortex	Mouse Phenotype	MP:0003819	increased left ventricle diastolic pressure	0.028917	2	11	SLC8A1	GAB1
Prefrontal Cortex	Mouse Phenotype	MP:0005480	increased circulating triiodothyronine level	0.028917	2	11	MAPK8	GPD2
Prefrontal Cortex	Mouse Phenotype	MP:0004141	abnormal enteroendocrine cell morphology	0.028917	2	11	TCF4	PTEN
Prefrontal Cortex	Mouse Phenotype	MP:0000495	abnormal colon morphology	0.030643	5	71	BDNF	KLF4	TCF4	PTEN	MAP3K7
Prefrontal Cortex	Mouse Phenotype	MP:0005058	abnormal lysosome morphology	0.030986	3	28	VPS54	ATM	KIF5B
Prefrontal Cortex	Mouse Phenotype	MP:0003411	abnormal vein development	0.030986	3	28	ACVRL1	CXADR	PTPRB
Prefrontal Cortex	Mouse Phenotype	MP:0005404	abnormal axon morphology	0.031157	7	122	PI4K2A	MAP1B	SLC12A6	ERBB2IP	GALC	PTEN	EPHA4
Prefrontal Cortex	Mouse Phenotype	MP:0009964	abnormal cerebellum lobule morphology	0.032295	5	72	MAP1B	CCND1	PTEN	CCND2	NFIA
Prefrontal Cortex	Mouse Phenotype	MP:0005217	abnormal pancreatic beta cell morphology	0.032598	6	97	WFS1	RPS6KB1	PTTG1	KIF5B	BRD2	PTEN
Prefrontal Cortex	Mouse Phenotype	MP:0001785	edema	0.033486	13	299	ERF	BTAF1	ARF6	CXADR	GJA1	OPA1	CCND1	PBX1	PTEN	MAP3K7	RAD23B	PTPRB	EFNB1
Prefrontal Cortex	Mouse Phenotype	MP:0000751	myopathy	0.033951	3	29	COX10	LARGE	CRYAB
Prefrontal Cortex	Mouse Phenotype	MP:0004838	abnormal neural fold elevation formation	0.034145	2	12	CSNK2A1	LMO4
Prefrontal Cortex	Mouse Phenotype	MP:0002837	dystrophic cardiac calcinosis	0.034145	2	12	PIK3R1	GSTZ1
Prefrontal Cortex	Mouse Phenotype	MP:0002578	impaired ability to fire action potentials	0.034145	2	12	KCNMA1	GRIA4
Prefrontal Cortex	Mouse Phenotype	MP:0004083	polysyndactyly	0.034145	2	12	SPRY4	EFNB1
Prefrontal Cortex	Mouse Phenotype	MP:0008223	absent hippocampal commissure	0.034145	2	12	MAP1B	DCC
Prefrontal Cortex	Mouse Phenotype	MP:0003350	increased circulating levels of thyroid hormone	0.034145	2	12	MAPK8	GPD2
Prefrontal Cortex	Mouse Phenotype	MP:0000630	mammary gland hyperplasia	0.034145	2	12	HRAS	PTEN
Prefrontal Cortex	Mouse Phenotype	MP:0009907	decreased tongue size	0.034145	2	12	GAB1	BDNF
Prefrontal Cortex	Mouse Phenotype	MP:0004070	abnormal P wave	0.034145	2	12	CXADR	GJA1
Prefrontal Cortex	Mouse Phenotype	MP:0009435	abnormal miniature inhibitory postsynaptic currents	0.034145	2	12	GABRA2	NBEA
Prefrontal Cortex	Mouse Phenotype	MP:0003880	abnormal central pattern generator function	0.034145	2	12	NLGN1	EPHA4
Prefrontal Cortex	Mouse Phenotype	MP:0009288	increased epididymal fat pad weight	0.034145	2	12	MAPK8	BRD2
Prefrontal Cortex	Mouse Phenotype	MP:0003634	abnormal glial cell morphology	0.034286	11	239	VPS54	PI4K2A	CNP	HES5	LARGE	OPA1	KCNA1	GALC	PAFAH1B1	PTEN	NFIA
Prefrontal Cortex	Mouse Phenotype	MP:0000596	abnormal liver development	0.034471	4	50	SLC20A1	ARF6	PBX1	CCND2
Prefrontal Cortex	Mouse Phenotype	MP:0003704	abnormal hair follicle development	0.034471	4	50	MAPK8	PGGT1B	GAB1	PTPRD
Prefrontal Cortex	Mouse Phenotype	MP:0011117	abnormal susceptibility to weight gain	0.035517	8	153	MAPK8	PNRC2	TP53INP1	BDNF	OPA1	CBL	CAMKK2	GPD2
Prefrontal Cortex	Mouse Phenotype	MP:0002183	gliosis	0.035523	6	99	VPS54	PI4K2A	CNP	OPA1	GALC	PTEN
Prefrontal Cortex	Mouse Phenotype	MP:0002884	abnormal branchial arch morphology	0.036224	7	126	SLC8A1	ACVRL1	MEF2C	CSNK2A1	OPA1	PBX1	MAP3K7
Prefrontal Cortex	Mouse Phenotype	MP:0000778	abnormal nervous system tract	0.036224	7	126	MAP1B	AKT3	DCC	PTEN	EPHA4	NFIA	EFNB1
Prefrontal Cortex	Mouse Phenotype	MP:0001524	impaired limb coordination	0.036709	4	51	SLC12A6	BDNF	CACNB4	EPHA4
Prefrontal Cortex	Mouse Phenotype	MP:0002655	abnormal keratinocyte morphology	0.036709	4	51	MAPK8	BDNF	KLF4	ROCK1
Prefrontal Cortex	Mouse Phenotype	MP:0005031	abnormal trophoblast layer morphology	0.037048	6	100	HSP90AB1	ERF	GAB1	TLN1	VPS53	RAD23B
Prefrontal Cortex	Mouse Phenotype	MP:0002913	abnormal PNS synaptic transmission	0.037057	3	30	UTRN	KCNA1	NBEA
Prefrontal Cortex	Mouse Phenotype	MP:0005238	increased brain size	0.037057	3	30	AKT3	KCNA1	PTEN
Prefrontal Cortex	Mouse Phenotype	MP:0003868	abnormal feces composition	0.037057	3	30	KCNMA1	TLN1	RAD23B
Prefrontal Cortex	Mouse Phenotype	MP:0004262	abnormal physical strength	0.037242	9	183	VPS54	PI4K2A	EYA3	SLC12A6	LARGE	CRYAB	GALC	PTEN	EPHA4
Prefrontal Cortex	Mouse Phenotype	MP:0010630	abnormal cardiac muscle tissue morphology	0.037998	11	243	SLC8A1	VPS54	BTAF1	MEF2C	LARGE	CXADR	CSNK2A1	GJA1	PTEN	MAP3K7	PTPRB
Prefrontal Cortex	Mouse Phenotype	MP:0000920	abnormal myelination	0.038952	7	128	VPS54	MAP1B	SLC12A6	LARGE	ERBB2IP	GALC	PTEN
Prefrontal Cortex	Mouse Phenotype	MP:0003059	decreased insulin secretion	0.039457	5	76	WFS1	RPS6KB1	KIF5B	PBX1	GPD2
Prefrontal Cortex	Mouse Phenotype	MP:0003989	abnormal barrel cortex morphology	0.039709	2	13	BDNF	EPHA4
Prefrontal Cortex	Mouse Phenotype	MP:0000734	muscle hypoplasia	0.039709	2	13	GAB1	PTPRD
Prefrontal Cortex	Mouse Phenotype	MP:0000528	delayed kidney development	0.039709	2	13	FRAS1	PBX1
Prefrontal Cortex	Mouse Phenotype	MP:0004002	abnormal jejunum morphology	0.039709	2	13	PTEN	PTK6
Prefrontal Cortex	Mouse Phenotype	MP:0003477	abnormal nerve fiber response	0.039709	2	13	KCNMA1	KCNA1
Prefrontal Cortex	Mouse Phenotype	MP:0000860	abnormal primary somatosensory cortex morphology	0.039709	2	13	BDNF	EPHA4
Prefrontal Cortex	Mouse Phenotype	MP:0001328	disorganized retinal layers	0.039709	2	13	CCND1	RORB
Prefrontal Cortex	Mouse Phenotype	MP:0002878	abnormal corticospinal tract morphology	0.039709	2	13	DCC	EPHA4
Prefrontal Cortex	Mouse Phenotype	MP:0001341	absent eyelids	0.039709	2	13	FRAS1	GAB1
Prefrontal Cortex	Mouse Phenotype	MP:0004268	abnormal optic stalk morphology	0.039709	2	13	SLC12A6	CSNK2A1
Prefrontal Cortex	Mouse Phenotype	MP:0011090	partial perinatal lethality	0.039956	11	245	SSBP2	ARF6	RPS6KB1	SMARCAD1	GJA1	GNB1	SLIT2	BRD2	LMO4	NPEPPS	RAD23B
Prefrontal Cortex	Mouse Phenotype	MP:0009745	abnormal behavioral response to xenobiotic	0.040075	10	215	WFS1	SCN2B	AKT3	SLC12A6	GABRA2	KCNA1	CACNB4	PTEN	CACNA2D1	GRIA4
Prefrontal Cortex	Mouse Phenotype	MP:0000752	dystrophic muscle	0.040304	3	31	UTRN	LARGE	CRYAB
Prefrontal Cortex	Mouse Phenotype	MP:0000740	impaired smooth muscle contractility	0.040304	3	31	SLC8A1	PRKG1	ATP2B1
Prefrontal Cortex	Mouse Phenotype	MP:0000875	abnormal cerebellar Purkinje cell layer	0.041727	8	158	PI4K2A	MAP1B	MAP2	ATM	CCND1	PAFAH1B1	PTEN	CCND2
Prefrontal Cortex	Mouse Phenotype	MP:0000854	abnormal cerebellum development	0.041871	6	103	MAP1B	BDNF	CCND1	PTEN	CCND2	NFIA
Prefrontal Cortex	Mouse Phenotype	MP:0009115	abnormal fat cell morphology	0.041871	6	103	MAPK8	PNRC2	PIK3R1	BRD2	CBL	GPD2
Prefrontal Cortex	Mouse Phenotype	MP:0009403	increased variability of skeletal muscle fiber size	0.04369	3	32	COX10	LARGE	TLN1
Prefrontal Cortex	Mouse Phenotype	MP:0004321	short sternum	0.04369	3	32	TRPS1	SMARCAD1	EFNB1
Prefrontal Cortex	Mouse Phenotype	MP:0001586	abnormal erythrocyte cell number	0.044402	8	160	SLC20A1	KLF13	PRKG1	TLN1	CCND1	PBX1	CCND2	SLC19A2
Prefrontal Cortex	Mouse Phenotype	MP:0000091	short premaxilla	0.045589	2	14	HRAS	BRD4
Prefrontal Cortex	Mouse Phenotype	MP:0009542	decreased thymocyte apoptosis	0.045589	2	14	KLF13	ATM
Prefrontal Cortex	Mouse Phenotype	MP:0009504	abnormal mammary gland epithelium morphology	0.045589	2	14	GJA1	PTEN
Prefrontal Cortex	Mouse Phenotype	MP:0009308	adenocarcinoma	0.047074	6	106	HRAS	PGGT1B	SSBP2	AKT3	PTEN	PRDM2
Prefrontal Cortex	Mouse Phenotype	MP:0009112	abnormal pancreatic beta cell mass	0.047214	3	33	WFS1	RPS6KB1	PTEN
Prefrontal Cortex	Mouse Phenotype	MP:0002048	increased lung adenoma incidence	0.047214	3	33	PGGT1B	SSBP2	PTEN
Ventral Midbrain	GO: Molecular Function	GO:0019911	structural constituent of myelin sheath	4e-06	5	5	MBP	MAL	MOBP	TSPAN2	PLP1
Ventral Midbrain	GO: Molecular Function	GO:0030165	PDZ domain binding	8e-06	20	83	MPP3	CLDN1	ATP2B1	FZD8	CASK	DOCK4	EXOC4	MAGI2	MPP6	SLC9A3R2	SLC9A3R1	DLG4	DMD	SNTB1	SDC2	GPR34	NCOA2	GRIA3	GRIK2	KIRREL3
Ventral Midbrain	GO: Molecular Function	GO:0051020	GTPase binding	8.2e-05	26	143	ABCA1	MAP3K11	RASGRP3	SPHK2	BICD1	DOCK4	CHM	PEX5L	RANBP2	ROCK1	RAPGEF6	CDC42BPB	DOCK1	RIMS2	SLC6A4	DOCK5	CIT	RIN3	CDC42EP2	SYTL2	IPO7	IPO8	BICD2	DAAM2	GGA2	RAB11FIP4
Ventral Midbrain	GO: Molecular Function	GO:0005080	protein kinase C binding	8.9e-05	12	42	AKT2	HDAC9	PRKCB	HDAC5	AKT3	FEZ1	GRK5	SRC	PDLIM5	RBCK1	GLRX3	YWHAG
Ventral Midbrain	GO: Molecular Function	GO:0031267	small GTPase binding	0.000105	24	129	ABCA1	MAP3K11	RASGRP3	SPHK2	BICD1	DOCK4	CHM	PEX5L	RANBP2	ROCK1	RAPGEF6	CDC42BPB	RIMS2	SLC6A4	CIT	RIN3	CDC42EP2	SYTL2	IPO7	IPO8	BICD2	DAAM2	GGA2	RAB11FIP4
Ventral Midbrain	GO: Molecular Function	GO:0017016	Ras GTPase binding	0.000131	22	115	MAP3K11	RASGRP3	SPHK2	BICD1	DOCK4	CHM	PEX5L	RANBP2	ROCK1	RAPGEF6	CDC42BPB	RIMS2	SLC6A4	CIT	RIN3	CDC42EP2	SYTL2	IPO7	IPO8	BICD2	DAAM2	RAB11FIP4
Ventral Midbrain	GO: Molecular Function	GO:0005245	voltage-gated calcium channel activity	0.000342	9	29	CACNA1H	CACNB4	CACNA1C	CACNA1A	CACNB1	CACNB2	CACNA2D1	CACNA2D2	CACNG4
Ventral Midbrain	GO: Molecular Function	GO:0030674	protein binding, bridging	0.00035	23	131	SOCS2	ANK1	BICD1	OPHN1	SORBS2	MTSS1	CHN2	ADAP2	PSMC6	DSP	SH3BGR	EPS8	GAB1	VAV3	STX1A	ASAP1	SORBS1	SRC	SH2B2	GRB14	ST13	CBX5	LASP1
Ventral Midbrain	GO: Molecular Function	GO:0060090	binding, bridging	0.000545	23	135	SOCS2	ANK1	BICD1	OPHN1	SORBS2	MTSS1	CHN2	ADAP2	PSMC6	DSP	SH3BGR	EPS8	GAB1	VAV3	STX1A	ASAP1	SORBS1	SRC	SH2B2	GRB14	ST13	CBX5	LASP1
Ventral Midbrain	GO: Molecular Function	GO:0003704	specific RNA polymerase II transcription factor activity	0.000666	18	96	ATF4	GFI1B	FOXN3	PPARA	CEBPD	HIF3A	CREB1	EPAS1	FOXO1	RXRA	LEF1	ZBTB7B	NR2F1	NR2F2	FOXP2	SOX9	HIF1A	VEZF1
Ventral Midbrain	GO: Molecular Function	GO:0003682	chromatin binding	0.000735	34	235	BAZ1B	MNT	ATRX	BCL6	NOTCH1	CHD1	CHD2	MED1	POLD1	LRWD1	PRKCB	ATF2	PHF21A	RFX4	ARID4B	MORF4L1	EYA3	LEF1	ZEB1	FOXP2	PBRM1	HDAC2	TBL1X	SOX10	SOX2	NCOA2	NR3C1	HMGB2	WHSC1	SIN3B	JARID2	CBX5	ISL1	TSHZ3
Ventral Midbrain	GO: Molecular Function	GO:0017124	SH3 domain binding	0.000811	21	122	ACP1	OPHN1	SH3KBP1	MICAL1	CBL	MTSS1	DOCK4	DNAJC6	PRKCE	TOM1L1	PDE4D	ENAH	ZFP106	QKI	DOCK1	SH3BGR	FUT8	CIT	WIPF3	ASAP1	SGIP1
Ventral Midbrain	GO: Molecular Function	GO:0022843	voltage-gated cation channel activity	0.001052	24	150	CACNA1H	CACNB4	CACNA1C	CACNA1A	CACNB1	CACNB2	CACNA2D1	CACNA2D2	KCTD5	SCN8A	KCTD3	KCNK3	KCNMA1	KCNQ1	KCNQ3	KCNJ10	KCNJ9	KCND2	KCNC1	KCNB1	KCND3	KCNA1	KCNA4	CACNG4
Ventral Midbrain	GO: Molecular Function	GO:0003702	RNA polymerase II transcription factor activity	0.00119	38	279	ATF4	GFI1B	CSDA	FOXN3	MED1	PPARA	CEBPD	HIF3A	CREB1	ATF2	RFX4	DBP	CDK12	LITAF	EPAS1	MED12L	ETS1	FOXO1	RXRA	LEF1	TCF7L2	ZBTB7B	TCF12	MED18	NR2F1	NR2F2	FOXP2	GTF2B	GTF2A1	GTF2F2	SOX10	SOX9	HIF1A	JUN	LHX3	ISL1	ILF2	VEZF1
Ventral Midbrain	GO: Molecular Function	GO:0008331	high voltage-gated calcium channel activity	0.001252	4	7	CACNB4	CACNA1A	CACNB1	CACNB2
Ventral Midbrain	GO: Molecular Function	GO:0051427	hormone receptor binding	0.001348	19	110	SOCS2	BAZ1B	PIAS1	MED1	PRKCB	PIK3R1	ZNHIT3	RNF14	TOB2	RXRA	LEF1	GH1	TCF7L2	STRN	GTF2B	NCOA2	TRIP6	JAK1	GRIP1
Ventral Midbrain	GO: Molecular Function	GO:0031435	mitogen-activated protein kinase kinase kinase binding	0.001728	5	12	MAP2K7	MAPK8IP1	MAP2K4	TGFBR2	STK38
Ventral Midbrain	GO: Molecular Function	GO:0005100	Rho GTPase activator activity	0.001916	9	36	ARHGAP5	OPHN1	CHN2	DOCK4	ARAP3	CDC42EP2	DLC1	JUN	ERRFI1
Ventral Midbrain	GO: Molecular Function	GO:0003697	single-stranded DNA binding	0.001963	13	65	FUBP3	FUBP1	YBX1	CSDA	HNRPDL	RBMS1	PURB	SSBP2	CNBP	HMGB2	HMGB1	HNRNPK	HNRNPA2B1
Ventral Midbrain	GO: Molecular Function	GO:0005148	prolactin receptor binding	0.002022	3	4	SOCS2	PRL	GH1
Ventral Midbrain	GO: Molecular Function	GO:0004385	guanylate kinase activity	0.002621	5	13	MPP1	MPP3	CASK	MPP6	TJP2
Ventral Midbrain	GO: Molecular Function	GO:0005070	SH3/SH2 adaptor activity	0.002685	11	52	SOCS2	CHN2	SH3BGR	EPS8	GAB1	VAV3	SORBS1	SRC	SH2B2	GRB14	LASP1
Ventral Midbrain	GO: Molecular Function	GO:0003924	GTPase activity	0.002877	31	226	TRIM23	ARF5	ARL4D	ARHGAP5	RND3	DNM3	ATL3	RAB14	RASD1	DNM1L	ARL4A	RAB5B	RAB27B	RAC2	EHD1	GTPBP4	RAB31	TUBB2C	GNAQ	GNB1	GNAO1	GEM	RASL10A	GNA13	ARL8B	SRP54	RHOU	RAB37	EHD2	RHOJ	RNF112
Ventral Midbrain	GO: Molecular Function	GO:0015271	outward rectifier potassium channel activity	0.003946	4	9	KCNQ1	KCND2	KCNB1	KCND3
Ventral Midbrain	GO: Molecular Function	GO:0003706	ligand-regulated transcription factor activity	0.003946	4	9	PPARA	RXRA	NR2F1	NR2F2
Ventral Midbrain	GO: Molecular Function	GO:0042393	histone binding	0.004342	14	79	BAZ1B	MCM2	CHD1	LRWD1	PRKCB	USP3	RBBP4	RNF20	LEF1	TAF1	TBL1X	IPO7	HMGB2	CBX5
Ventral Midbrain	GO: Molecular Function	GO:0003729	mRNA binding	0.004495	16	96	ADARB1	MVK	YBX1	CSDA	KHSRP	HNRPDL	CPEB1	RBM5	ELAVL1	PURB	TIA1	CELF1	GRSF1	SRRM4	ZFP36	FXR1
Ventral Midbrain	GO: Molecular Function	GO:0047485	protein N-terminus binding	0.004495	16	96	ACTN4	PARP1	EXOC4	PEX19	PEX5	FEZ1	MORF4L1	RASSF1	STX1A	EXOC5	PDLIM5	HSPA1B	TPM1	KCNB1	EIF3E	SRRM2
Ventral Midbrain	GO: Molecular Function	GO:0008022	protein C-terminus binding	0.004663	26	186	MPDZ	ATF4	CASK	NCL	NEDD4	FOXN3	MAP2K7	CLTC	PIK3R1	SLC9A3R2	DLG4	TJP2	PEX5	ATXN1	TERF2	TBL1X	GPR34	SRC	FIGN	MCHR1	KCNK3	GRIP1	USP7	SNTG1	PRRC2C	ZBTB16
Ventral Midbrain	GO: Molecular Function	GO:0005131	growth hormone receptor binding	0.004748	3	5	SOCS2	GH1	JAK1
Ventral Midbrain	GO: Molecular Function	GO:0035257	nuclear hormone receptor binding	0.004986	16	97	BAZ1B	PIAS1	MED1	PRKCB	PIK3R1	ZNHIT3	RNF14	TOB2	RXRA	LEF1	TCF7L2	STRN	GTF2B	NCOA2	TRIP6	GRIP1
Ventral Midbrain	GO: Molecular Function	GO:0005545	1-phosphatidylinositol binding	0.005373	6	21	PIK3R1	ADAP2	PLEKHA5	SYT1	WDFY3	PLEKHA4
Ventral Midbrain	GO: Molecular Function	GO:0005246	calcium channel regulator activity	0.005373	6	21	CACNB2	PRKCB	NRXN3	NRXN1	STX1A	GRM3
Ventral Midbrain	GO: Molecular Function	GO:0019902	phosphatase binding	0.0057	12	65	BCL2	CACNA1C	NCAM1	PPP1R16B	MAGI2	RCAN2	PIK3R1	CARHSP1	GHR	STRN	PPP6R3	PPP6R1
Ventral Midbrain	GO: Molecular Function	GO:0031625	ubiquitin protein ligase binding	0.006111	14	82	MID1	AXIN2	PCBP2	NFKBIA	DNM1L	PIK3R1	RNF20	TF	TXNIP	GSK3B	GRIK2	HSPA1B	UBE2K	USP7
Ventral Midbrain	GO: Molecular Function	GO:0042043	neurexin family protein binding	0.006156	4	10	CASK	DLG4	SYTL2	GPR34
Ventral Midbrain	GO: Molecular Function	GO:0042577	lipid phosphatase activity	0.006156	4	10	INPP4B	PPAP2B	LPPR4	MTMR14
Ventral Midbrain	GO: Molecular Function	GO:0019900	kinase binding	0.006261	37	297	AKT2	MEF2A	MAP3K11	RASGRP3	AXIN2	PIP5K1A	BTG1	HDAC9	MAP2K7	PRKAG1	PRKCE	PRKCB	HDAC5	AKT3	PIK3R1	MAPK8IP1	PTK2	CD24	FEZ1	MAP2K4	SLC2A1	FOXO1	TGFBR2	GHR	TCF7L2	GRK5	SORBS1	SRC	PDLIM5	RBCK1	GSK3B	GLRX3	YWHAG	TRIP6	STK38	NBEA	ERRFI1
Ventral Midbrain	GO: Molecular Function	GO:0004713	protein tyrosine kinase activity	0.006388	21	144	ABL2	NRP1	TP53RK	BAZ1B	NTRK2	MAP2K7	CSF1R	ROS1	PEAK1	PTK6	TWF1	PTK2	EPHA7	ERBB4	MAP2K4	FLT1	MERTK	TIE1	SRC	JAK1	FGFRL1
Ventral Midbrain	GO: Molecular Function	GO:0031072	heat shock protein binding	0.006472	15	91	NFKBIA	DNAJC6	CLTC	DNAJC5	SLC8A1	FKBP5	DNAJA2	HDAC2	ST13	NR3C1	DNAJA1	HIF1A	DNAJC13	CHORDC1	LIMK1
Ventral Midbrain	GO: Molecular Function	GO:0008093	cytoskeletal adaptor activity	0.006887	6	22	ANK1	BICD1	OPHN1	SORBS2	MTSS1	ASAP1
Ventral Midbrain	GO: Molecular Function	GO:0003707	steroid hormone receptor activity	0.007254	10	51	PPARA	NR1D2	RORB	RORA	NR2F6	RXRA	LEF1	NR2F1	NR2F2	NR3C1
Ventral Midbrain	GO: Molecular Function	GO:0003727	single-stranded RNA binding	0.00729	8	36	MSI1	ADARB2	CPEB2	HNRPDL	ATXN1	TIA1	CNBP	ZFP36
Ventral Midbrain	GO: Molecular Function	GO:0046873	metal ion transmembrane transporter activity	0.007344	22	155	SLC6A5	ATP1A2	ATP2B1	ATP1B1	SLC39A2	SLC39A10	SLC4A4	SLC23A2	SLC4A7	ZDHHC13	SLC6A4	SLC6A6	SLC10A1	SLC8A1	SLC1A3	TF	SLC24A4	ZDHHC17	KCNA1	ITPR1	SLC38A1	ATP2C1
Ventral Midbrain	GO: Molecular Function	GO:0035591	signaling adaptor activity	0.007375	11	59	SOCS2	CHN2	SH3BGR	EPS8	GAB1	VAV3	SORBS1	SRC	SH2B2	GRB14	LASP1
Ventral Midbrain	GO: Molecular Function	GO:0005096	GTPase activator activity	0.009487	33	265	ARFGAP3	DEPDC7	ARHGAP5	RASGRP3	RAB3GAP2	AXIN2	OPHN1	MYO9A	GPSM2	RGS5	RGS20	TBC1D5	CHN2	DOCK4	CHM	ARAP3	ADAP2	RGS7	RGS16	DOCK1	AGAP3	RIN3	RALGAPA1	VAV3	CDC42EP2	DLC1	GNAQ	ASAP1	ARHGEF12	JUN	ERRFI1	ARHGAP21	EVI5
Ventral Midbrain	GO: Molecular Function	GO:0005516	calmodulin binding	0.010094	21	150	MYO1B	MAP2	ATP2B1	CAMK4	CAMK2A	MYO1D	CASK	CACNA1C	CACNA1A	PIK3R1	PHKB	RGS16	SLC8A1	SNTB1	DAPK2	MAP6D1	GEM	STRN	SYT1	SPTBN1	CAMTA1
Ventral Midbrain	GO: Molecular Function	GO:0030971	receptor tyrosine kinase binding	0.010801	6	24	ANGPT1	PIK3R1	NRG3	SH2B2	NR3C1	YWHAG
Ventral Midbrain	GO: Molecular Function	GO:0004879	ligand-dependent nuclear receptor activity	0.01089	10	54	PPARA	NR1D2	RORB	RORA	NR2F6	RXRA	LEF1	NR2F1	NR2F2	NR3C1
Ventral Midbrain	GO: Molecular Function	GO:0016881	acid-amino acid ligase activity	0.011709	34	279	FBXO22	HERC2	HERC1	FBXL5	TRIM23	ITCH	ARIH1	PIAS1	CBL	NEDD4	CDC23	CNOT4	TRIM9	RNF41	TTLL7	RBBP6	RNF14	TTLL4	RNF20	UBE3C	MALT1	WWP1	ANAPC10	UBE2R2	ZFP91	RNF220	PAICS	RBCK1	UBE2K	UBE3A	TTC3	CARNS1	HECW1	HECW2
Ventral Midbrain	GO: Molecular Function	GO:0017137	Rab GTPase binding	0.011934	8	39	BICD1	CHM	PEX5L	RIMS2	SLC6A4	SYTL2	BICD2	RAB11FIP4
Ventral Midbrain	GO: Molecular Function	GO:0046875	ephrin receptor binding	0.01272	4	12	EPHA7	EFNA2	EFNB2	EFNA5
Ventral Midbrain	GO: Molecular Function	GO:0070064	proline-rich region binding	0.01272	4	12	SH3D19	NEDD4	ITSN1	GHR
Ventral Midbrain	GO: Molecular Function	GO:0019201	nucleotide kinase activity	0.013254	6	25	MPP1	MPP3	CASK	MPP6	TJP2	AK3
Ventral Midbrain	GO: Molecular Function	GO:0019901	protein kinase binding	0.014464	31	253	AKT2	MEF2A	MAP3K11	AXIN2	HDAC9	MAP2K7	PRKAG1	PRKCE	PRKCB	HDAC5	AKT3	PIK3R1	MAPK8IP1	CD24	FEZ1	MAP2K4	FOXO1	TGFBR2	GHR	TCF7L2	GRK5	SORBS1	SRC	PDLIM5	RBCK1	GSK3B	GLRX3	YWHAG	STK38	NBEA	ERRFI1
Ventral Midbrain	GO: Molecular Function	GO:0030291	protein serine/threonine kinase inhibitor activity	0.015712	5	19	WNK1	CDKN1A	PKIA	HEXIM1	YWHAG
Ventral Midbrain	GO: Molecular Function	GO:0004890	GABA-A receptor activity	0.015712	5	19	GABRA4	GABRA5	GABRA1	GABRG3	GABRD
Ventral Midbrain	GO: Molecular Function	GO:0019207	kinase regulator activity	0.016039	17	119	WNK1	CDKN1A	PRKAG1	PKIA	TOM1L1	TAOK3	PIK3R1	C13orf15	MAPK8IP1	CD24	MALT1	ITSN1	CCNY	NRG3	HEXIM1	YWHAG	HMGB1
Ventral Midbrain	GO: Molecular Function	GO:0043566	structure-specific DNA binding	0.01787	28	227	FUBP3	FUBP1	YBX1	BCL6	CSDA	CGGBP1	NOTCH1	FOXN3	CREB1	ATF2	HNRPDL	RBMS1	PURB	HES5	SSBP2	FOXO1	RXRA	ZEB1	TERF2	FOXP2	NR3C1	CNBP	HMGB2	HMGB1	HNRNPK	HNRNPA2B1	JUN	ZBTB16
Ventral Midbrain	GO: Molecular Function	GO:0019784	NEDD8-specific protease activity	0.018786	2	3	OTUB1	SENP8
Ventral Midbrain	GO: Molecular Function	GO:0004971	alpha-amino-3-hydroxy-5-methyl-4-isoxazole propionate selective glutamate receptor activity	0.018786	2	3	GRIA3	GRIA4
Ventral Midbrain	GO: Molecular Function	GO:0004705	JUN kinase activity	0.018786	2	3	MAPK10	MAPK8
Ventral Midbrain	GO: Molecular Function	GO:0031698	beta-2 adrenergic receptor binding	0.018786	2	3	NEDD4	SLC9A3R1
Ventral Midbrain	GO: Molecular Function	GO:0016909	SAP kinase activity	0.018786	2	3	MAPK10	MAPK8
Ventral Midbrain	GO: Molecular Function	GO:0004586	ornithine decarboxylase activity	0.018786	2	3	ODC1	ADC
Ventral Midbrain	GO: Molecular Function	GO:0042799	histone methyltransferase activity (H4-K20 specific)	0.018786	2	3	SUV420H1	SUV420H2
Ventral Midbrain	GO: Molecular Function	GO:0002162	dystroglycan binding	0.018786	2	3	MAP2	DMD
Ventral Midbrain	GO: Molecular Function	GO:0005250	A-type (transient outward) potassium channel activity	0.018786	2	3	KCND2	KCND3
Ventral Midbrain	GO: Molecular Function	GO:0008545	JUN kinase kinase activity	0.018786	2	3	MAP2K7	MAP2K4
Ventral Midbrain	GO: Molecular Function	GO:0004367	glycerol-3-phosphate dehydrogenase [NAD+] activity	0.018786	2	3	GPD2	GPD1
Ventral Midbrain	GO: Molecular Function	GO:0042978	ornithine decarboxylase activator activity	0.018786	2	3	ADC	AZIN1
Ventral Midbrain	GO: Molecular Function	GO:0008192	RNA guanylyltransferase activity	0.018786	2	3	USP14	THG1L
Ventral Midbrain	GO: Molecular Function	GO:0005262	calcium channel activity	0.019569	13	85	CACNA1H	CACNB4	CACNA1C	CACNA1A	CACNB1	CACNB2	CACNA2D1	CACNA2D2	TRPM3	RYR3	TRPM7	ITPR1	CACNG4
Ventral Midbrain	GO: Molecular Function	GO:0022832	voltage-gated channel activity	0.019752	25	199	CACNA1H	KCNK16	CACNB4	CACNA1C	CACNA1A	CACNB1	CACNB2	CACNA2D1	CACNA2D2	KCTD5	SCN8A	KCTD3	KCNK3	KCNMA1	KCNQ1	KCNQ3	KCNJ10	KCNJ9	KCND2	KCNC1	KCNB1	KCND3	KCNA1	KCNA4	CACNG4
Ventral Midbrain	GO: Molecular Function	GO:0005244	voltage-gated ion channel activity	0.019752	25	199	CACNA1H	KCNK16	CACNB4	CACNA1C	CACNA1A	CACNB1	CACNB2	CACNA2D1	CACNA2D2	KCTD5	SCN8A	KCTD3	KCNK3	KCNMA1	KCNQ1	KCNQ3	KCNJ10	KCNJ9	KCND2	KCNC1	KCNB1	KCND3	KCNA1	KCNA4	CACNG4
Ventral Midbrain	GO: Molecular Function	GO:0019209	kinase activator activity	0.020806	7	35	TOM1L1	C13orf15	CD24	MALT1	ITSN1	NRG3	HMGB1
Ventral Midbrain	GO: Molecular Function	GO:0000981	sequence-specific DNA binding RNA polymerase II transcription factor activity	0.021032	15	104	ZFHX3	BCL11B	FOXN3	POU3F3	POU3F1	CEBPB	CREB1	ATF2	EPAS1	FOXO1	LEF1	FOXP2	SOX10	HIF1A	JUN
Ventral Midbrain	GO: Molecular Function	GO:0008187	poly-pyrimidine tract binding	0.022073	3	8	MSI1	CPEB2	ATXN1
Ventral Midbrain	GO: Molecular Function	GO:0017069	snRNA binding	0.02257	4	14	CCNT1	NAA38	LSM11	HEXIM1
Ventral Midbrain	GO: Molecular Function	GO:0003713	transcription coactivator activity	0.025599	28	234	MTF1	MNT	PIAS1	KLF7	MED1	PRRX1	PRKCB	ATF2	DCC	RBM39	EPAS1	RNF14	RNF20	SMARCA2	RXRA	ZEB1	TCF20	NR2F1	GTF2A1	TAF1	SOX10	NCOA2	SS18	ZFX	UBE3A	JUN	GRIP1	WWC1
Ventral Midbrain	GO: Molecular Function	GO:0008013	beta-catenin binding	0.026045	9	53	SHROOM2	AXIN2	SUFU	SALL1	LEF1	TCF7L2	TBL1X	GSK3B	GRIP1
Ventral Midbrain	GO: Molecular Function	GO:0042169	SH2 domain binding	0.026935	6	29	ARHGAP5	PTK2	CTR9	GHR	DLC1	SRC
Ventral Midbrain	GO: Molecular Function	GO:0046943	carboxylic acid transmembrane transporter activity	0.028564	15	108	SLC5A8	SLC6A5	SLC16A4	SLC16A6	SLC17A6	SLC43A2	SLC25A13	SLC6A6	SLC10A1	SLCO4A1	SLC1A3	SLC7A5	SLCO1C1	SLC7A14	SLC38A1
Ventral Midbrain	GO: Molecular Function	GO:0030675	Rac GTPase activator activity	0.028839	4	15	CHN2	DOCK4	ARAP3	DLC1
Ventral Midbrain	GO: Molecular Function	GO:0015085	calcium ion transmembrane transporter activity	0.029054	5	22	ATP2B1	SLC8A1	SLC24A4	ITPR1	ATP2C1
Ventral Midbrain	GO: Molecular Function	GO:0016917	GABA receptor activity	0.029054	5	22	GABRA4	GABRA5	GABRA1	GABRG3	GABRD
Ventral Midbrain	GO: Molecular Function	GO:0019887	protein kinase regulator activity	0.029352	14	99	WNK1	CDKN1A	PRKAG1	PKIA	TOM1L1	TAOK3	C13orf15	MAPK8IP1	CD24	CCNY	NRG3	HEXIM1	YWHAG	HMGB1
Ventral Midbrain	GO: Molecular Function	GO:0005249	voltage-gated potassium channel activity	0.029352	14	99	KCTD5	KCTD3	KCNK3	KCNMA1	KCNQ1	KCNQ3	KCNJ10	KCNJ9	KCND2	KCNC1	KCNB1	KCND3	KCNA1	KCNA4
Ventral Midbrain	GO: Molecular Function	GO:0072509	divalent inorganic cation transmembrane transporter activity	0.030644	8	46	ATP2B1	SLC39A2	ZDHHC13	SLC8A1	SLC24A4	ZDHHC17	ITPR1	ATP2C1
Ventral Midbrain	GO: Molecular Function	GO:0002039	p53 binding	0.031423	6	30	TP53RK	YBX1	RNF20	TAF1	GSK3B	USP7
Ventral Midbrain	GO: Molecular Function	GO:0004860	protein kinase inhibitor activity	0.031612	7	38	WNK1	CDKN1A	PKIA	TAOK3	MAPK8IP1	HEXIM1	YWHAG
Ventral Midbrain	GO: Molecular Function	GO:0005342	organic acid transmembrane transporter activity	0.033001	15	110	SLC5A8	SLC6A5	SLC16A4	SLC16A6	SLC17A6	SLC43A2	SLC25A13	SLC6A6	SLC10A1	SLCO4A1	SLC1A3	SLC7A5	SLCO1C1	SLC7A14	SLC38A1
Ventral Midbrain	GO: Molecular Function	GO:0015171	amino acid transmembrane transporter activity	0.033325	11	73	SLC6A5	SLC17A6	SLC43A2	SLC25A13	SLC6A6	SLCO4A1	SLC1A3	SLC7A5	SLCO1C1	SLC7A14	SLC38A1
Ventral Midbrain	GO: Molecular Function	GO:0008379	thioredoxin peroxidase activity	0.035549	2	4	PRDX1	PRDX4
Ventral Midbrain	GO: Molecular Function	GO:0050815	phosphoserine binding	0.035549	2	4	NEDD4	YWHAE
Ventral Midbrain	GO: Molecular Function	GO:0004095	carnitine O-palmitoyltransferase activity	0.035549	2	4	CPT1A	CPT2
Ventral Midbrain	GO: Molecular Function	GO:0005173	stem cell factor receptor binding	0.035549	2	4	KITLG	SPRED2
Ventral Midbrain	GO: Molecular Function	GO:0008510	sodium:bicarbonate symporter activity	0.035549	2	4	SLC4A4	SLC4A7
Ventral Midbrain	GO: Molecular Function	GO:0005519	cytoskeletal regulatory protein binding	0.035549	2	4	MAP2	CTTNBP2
Ventral Midbrain	GO: Molecular Function	GO:0005049	nuclear export signal receptor activity	0.035549	2	4	NUPL2	IPO8
Ventral Midbrain	GO: Molecular Function	GO:0015349	thyroid hormone transmembrane transporter activity	0.035549	2	4	SLCO4A1	SLCO1C1
Ventral Midbrain	GO: Molecular Function	GO:0016416	O-palmitoyltransferase activity	0.035549	2	4	CPT1A	CPT2
Ventral Midbrain	GO: Molecular Function	GO:0016901	oxidoreductase activity, acting on the CH-OH group of donors, quinone or similar compound as acceptor	0.035549	2	4	GPD2	GPD1
Ventral Midbrain	GO: Molecular Function	GO:0005176	ErbB-2 class receptor binding	0.035549	2	4	MUC4	ERBB2IP
Ventral Midbrain	GO: Molecular Function	GO:0004115	3',5'-cyclic-AMP phosphodiesterase activity	0.036038	4	16	PDE4D	PDE4B	PDE10A	PDE7B
Ventral Midbrain	GO: Molecular Function	GO:0042162	telomeric DNA binding	0.036038	4	16	NCL	TERF2	HNRNPA2B1	SMG6
Ventral Midbrain	GO: Molecular Function	GO:0015293	symporter activity	0.039452	17	132	SLC5A8	SLC6A5	SLC16A4	SLC16A6	SLC17A6	SLC4A4	SLC23A2	SLC4A7	SLC6A4	SLC6A6	SLC10A1	SLC1A3	SLC2A4	SLC16A9	SLC24A4	SLC38A1	SLC12A5
Ventral Midbrain	GO: Molecular Function	GO:0004715	non-membrane spanning protein tyrosine kinase activity	0.04059	7	40	ABL2	BAZ1B	PEAK1	PTK6	PTK2	SRC	JAK1
Ventral Midbrain	GO: Molecular Function	GO:0005048	signal sequence binding	0.041004	5	24	NFKBIA	PEX5	SRP54	KPNA1	TNPO1
Ventral Midbrain	GO: Molecular Function	GO:0070016	armadillo repeat domain binding	0.041842	3	10	AXIN2	LEF1	STRN
Ventral Midbrain	GO: Molecular Function	GO:0004000	adenosine deaminase activity	0.041842	3	10	ADA	ADARB1	ADARB2
Ventral Midbrain	GO: Molecular Function	GO:0008139	nuclear localization sequence binding	0.041842	3	10	NFKBIA	KPNA1	TNPO1
Ventral Midbrain	GO: Molecular Function	GO:0019205	nucleobase, nucleoside, nucleotide kinase activity	0.042787	8	49	MPP1	MPP3	ADK	CASK	MPP6	TJP2	TK2	AK3
Ventral Midbrain	GO: Molecular Function	GO:0019903	protein phosphatase binding	0.043659	9	58	BCL2	CACNA1C	PPP1R16B	RCAN2	PIK3R1	GHR	STRN	PPP6R3	PPP6R1
Ventral Midbrain	GO: Molecular Function	GO:0003705	sequence-specific enhancer binding RNA polymerase II transcription factor activity	0.043926	13	95	ZFHX3	FOXN3	POU3F3	POU3F1	CEBPB	CREB1	EPAS1	FOXO1	LEF1	FOXP2	SOX10	HIF1A	JUN
Ventral Midbrain	GO: Molecular Function	GO:0015081	sodium ion transmembrane transporter activity	0.043926	13	95	SLC6A5	ATP1A2	ATP1B1	SLC4A4	SLC23A2	SLC4A7	SLC6A4	SLC6A6	SLC10A1	SLC8A1	SLC1A3	SLC24A4	SLC38A1
Ventral Midbrain	GO: Molecular Function	GO:0004532	exoribonuclease activity	0.044179	4	17	EXOSC6	EXOSC9	DCPS	XRN1
Ventral Midbrain	GO: Molecular Function	GO:0015932	nucleobase, nucleoside, nucleotide and nucleic acid transmembrane transporter activity	0.044179	4	17	SLC25A5	SLC29A3	SLC23A2	SLC25A17
Ventral Midbrain	GO: Molecular Function	GO:0019199	transmembrane receptor protein kinase activity	0.045425	12	86	NRP1	ACVR2A	NTRK2	CSF1R	ROS1	EPHA7	ERBB4	FLT1	MERTK	TGFBR2	TIE1	FGFRL1
Ventral Midbrain	GO: Molecular Function	GO:0019210	kinase inhibitor activity	0.045643	7	41	WNK1	CDKN1A	PKIA	TAOK3	MAPK8IP1	HEXIM1	YWHAG
Ventral Midbrain	GO: Molecular Function	GO:0005261	cation channel activity	0.047482	31	279	CACNA1H	SHROOM2	KCNK16	CACNB4	CACNA1C	CACNA1A	CACNB1	CACNB2	CACNA2D1	PEX5L	CACNA2D2	KCTD5	SCN8A	TRPM3	RYR3	KCTD3	TRPM7	KCNK3	KCNMA1	KCNQ1	KCNQ3	KCNJ10	KCNJ9	KCND2	KCNC1	KCNB1	KCND3	KCNA1	KCNA4	ITPR1	CACNG4
Ventral Midbrain	GO: Molecular Function	GO:0004714	transmembrane receptor protein tyrosine kinase activity	0.047601	10	68	NRP1	NTRK2	CSF1R	ROS1	EPHA7	ERBB4	FLT1	MERTK	TIE1	FGFRL1
Ventral Midbrain	GO: Molecular Function	GO:0019003	GDP binding	0.047697	6	33	TRIM23	RAB14	GEM	ARL8B	SRP54	RAB40C
Ventral Midbrain	GO: Molecular Function	GO:0003690	double-stranded DNA binding	0.049732	20	166	YBX1	CSDA	CGGBP1	FOXN3	CREB1	ATF2	HNRPDL	RBMS1	PURB	HES5	FOXO1	RXRA	ZEB1	TERF2	FOXP2	NR3C1	HMGB2	HMGB1	JUN	ZBTB16
Ventral Midbrain	GO: Biological Process	GO:0030900	forebrain development	2e-06	42	240	APP	ATRX	AXIN2	PCDH9	CNTNAP2	NCAM1	RTN4	BCL11B	NOTCH1	POU3F3	POU3F2	POU3F1	ZEB2	CREB1	PCSK1	RFX4	PEX5	EFNA2	SLIT3	SLC6A4	ERBB4	HES5	EXT1	SALL1	LEF1	GHRHR	DLC1	GNAQ	GNAO1	NR2F1	NR2F2	FOXP2	HDAC2	SOX2	SRC	GSK3B	NR3C1	SALL3	YWHAE	LHX3	ISL1	CLASP2
Ventral Midbrain	GO: Biological Process	GO:0018210	peptidyl-threonine modification	0.000128	11	37	MAP2	BCL2	MAPK8	PRKCB	AKT3	HIPK3	SBK1	TGFBR2	GALNT2	TAF1	GSK3B
Ventral Midbrain	GO: Biological Process	GO:0042391	regulation of membrane potential	0.000139	32	196	MPDZ	CLDN1	MBP	MAL	BCL2	CACNB4	CACNA1A	NAB1	POU3F2	POU3F1	PEX5L	PLP1	SLC9A3R2	QKI	SOD2	SCN8A	ATXN1	GLRB	CLDN5	GNAQ	TF	MGEA5	TAC1	HCRT	GRID2	GRIK2	KCNMA1	KCNQ1	KCNJ10	KCND2	JUN	CACNG4
Ventral Midbrain	GO: Biological Process	GO:0060538	skeletal muscle organ development	0.000176	24	132	APP	SRPK3	ZFHX3	BCL2	BTG1	CSDA	CACNB4	CACNB2	NOTCH1	HDAC9	CNTFR	HDAC5	PIK3R1	CACNA2D2	DMD	F2R	FLNB	NR2F2	FOXP2	SOX9	HMGB1	UTRN	SIN3B	FGFRL1
Ventral Midbrain	GO: Biological Process	GO:0048742	regulation of skeletal muscle fiber development	0.0002	9	27	ZFHX3	BCL2	BTG1	NOTCH1	HDAC9	HDAC5	PIK3R1	SOX9	HMGB1
Ventral Midbrain	GO: Biological Process	GO:0043523	regulation of neuron apoptosis	0.00022	25	142	AGTR1	XIAP	BARHL1	MAP3K11	BCL2	CACNA1A	MAP2K7	CNTFR	CRHR1	ROCK1	EPHA7	DNAJC5	SOD2	ITSN1	MAP2K4	F2R	TGFB3	GH1	GHR	GPI	GRID2	GRIK2	NR3C1	HMOX1	JUN
Ventral Midbrain	GO: Biological Process	GO:0043627	response to estrogen stimulus	0.000223	24	134	AGTR1	SOCS2	ARSB	BCL2	PAM	CA2	ARNT2	CTGF	PTCH1	CD24	RNF14	SFRP1	F3	TGFB3	GHRHR	GH1	GHR	GAL	TXNIP	TBL1X	HMOX1	TSHB	KCNMA1	PRDM2
Ventral Midbrain	GO: Biological Process	GO:0032350	regulation of hormone metabolic process	0.000232	7	17	CACNA1A	GAL	TCF7L2	NR3C1	HIF1A	KCNMA1	DKK3
Ventral Midbrain	GO: Biological Process	GO:0021537	telencephalon development	0.000253	23	127	AXIN2	CNTNAP2	RTN4	BCL11B	POU3F3	POU3F2	ZEB2	PEX5	EFNA2	SLIT3	ERBB4	HES5	EXT1	SALL1	LEF1	FOXP2	HDAC2	SOX2	GSK3B	NR3C1	SALL3	YWHAE	CLASP2
Ventral Midbrain	GO: Biological Process	GO:0006913	nucleocytoplasmic transport	0.000265	41	283	RERE	AXIN2	BCL6	PRDX1	CAMK4	RAE1	NEDD4	NFKBIA	PRICKLE1	PRL	PKIA	SUFU	FAM53A	RANBP2	MALT1	SRSF7	SRSF2	THOC7	SRSF10	F2R	ATXN1	NUPL2	TGFB3	GNAQ	TCF7L2	SRRM1	TXNIP	SPTBN1	RBCK1	GSK3B	IPO7	HSPA9	TRPS1	TRIP6	KPNA1	JUN	SMG1	NUP205	UHMK1	SMG6	TNPO1
Ventral Midbrain	GO: Biological Process	GO:0040018	positive regulation of multicellular organism growth	0.000274	9	28	BCL2	POU3F2	CREB1	PEX5	GHRHR	GH1	GHR	CELF1	HSF1
Ventral Midbrain	GO: Biological Process	GO:0018107	peptidyl-threonine phosphorylation	0.000286	10	34	MAP2	BCL2	MAPK8	PRKCB	AKT3	HIPK3	SBK1	TGFBR2	TAF1	GSK3B
Ventral Midbrain	GO: Biological Process	GO:0051169	nuclear transport	0.000308	41	285	RERE	AXIN2	BCL6	PRDX1	CAMK4	RAE1	NEDD4	NFKBIA	PRICKLE1	PRL	PKIA	SUFU	FAM53A	RANBP2	MALT1	SRSF7	SRSF2	THOC7	SRSF10	F2R	ATXN1	NUPL2	TGFB3	GNAQ	TCF7L2	SRRM1	TXNIP	SPTBN1	RBCK1	GSK3B	IPO7	HSPA9	TRPS1	TRIP6	KPNA1	JUN	SMG1	NUP205	UHMK1	SMG6	TNPO1
Ventral Midbrain	GO: Biological Process	GO:0048070	regulation of developmental pigmentation	0.000316	6	13	VPS33A	KITLG	BCL2	EDN3	ADAMTS20	GNAQ
Ventral Midbrain	GO: Biological Process	GO:0030334	regulation of cell migration	0.000331	41	286	MPP1	ADA	MUC2	AKT2	ANGPT1	ARHGAP5	BCL2	RTN4	PPAP2B	HDAC9	MAPK8	COL1A1	HDAC5	PIK3R1	ARAP3	EDN3	PTK2	RNF20	ERBB4	SFRP1	ETS1	F2R	F3	NISCH	GTPBP4	GAB1	FLT1	LEF1	EGFL7	TIE1	DLC1	NR2F2	TAC1	GNA13	SRC	HMOX1	HMGB1	HIF1A	CYR61	TRIP6	TPM1
Ventral Midbrain	GO: Biological Process	GO:0048741	skeletal muscle fiber development	0.000339	15	68	APP	ZFHX3	BCL2	BTG1	CACNB4	CACNB2	NOTCH1	HDAC9	HDAC5	PIK3R1	CACNA2D2	F2R	SOX9	HMGB1	UTRN
Ventral Midbrain	GO: Biological Process	GO:0021987	cerebral cortex development	0.000343	14	61	AXIN2	CNTNAP2	RTN4	POU3F3	POU3F2	ZEB2	PEX5	LEF1	FOXP2	SOX2	GSK3B	NR3C1	YWHAE	CLASP2
Ventral Midbrain	GO: Biological Process	GO:0051402	neuron apoptosis	0.000367	26	155	AGTR1	APP	XIAP	BARHL1	MAP3K11	BCL2	CACNA1A	MAP2K7	CNTFR	CRHR1	ROCK1	EPHA7	DNAJC5	SOD2	ITSN1	MAP2K4	F2R	TGFB3	GH1	GHR	GPI	GRID2	GRIK2	NR3C1	HMOX1	JUN
Ventral Midbrain	GO: Biological Process	GO:0022604	regulation of cell morphogenesis	0.000393	24	139	NRP1	MBP	NRCAM	AXIN2	CACNA1A	RTN4	NEDD4	POU3F2	COL1A1	PTK2	SFRP1	CIT	TGFB3	LEF1	TCF7L2	PDLIM5	SPP1	GSK3B	TTC3	SYNE1	CAPRIN1	TNIK	NDEL1	LIMK1
Ventral Midbrain	GO: Biological Process	GO:0010769	regulation of cell morphogenesis involved in differentiation	0.000393	24	139	NRP1	MBP	NRCAM	AXIN2	CACNA1A	RTN4	NEDD4	POU3F2	COL1A1	PTK2	SFRP1	CIT	TGFB3	LEF1	TCF7L2	PDLIM5	SPP1	GSK3B	TTC3	SYNE1	CAPRIN1	TNIK	NDEL1	LIMK1
Ventral Midbrain	GO: Biological Process	GO:0031098	stress-activated protein kinase signaling cascade	0.000399	30	190	CCM2	AKT2	MAP3K6	MEF2A	MAP3K5	MID1	MAP3K11	PRDX1	ZEB2	MAPK10	EDA2R	MAP2K7	MAPK8	CREB1	ATF2	TAOK3	HIPK3	MAP4K4	MAPK8IP1	PTK2	DUSP6	FGF14	MAP2K4	SFRP1	GAB1	FOXO1	GRIK2	JUN	TNIK	ERRFI1
Ventral Midbrain	GO: Biological Process	GO:0018209	peptidyl-serine modification	0.000439	18	92	AKT2	ANGPT1	BGN	BCL2	SPOCK2	AKT3	HIPK3	NDNF	METTL11A	CNKSR3	SBK1	TGFBR2	GALNT2	TAF1	GSK3B	TTBK2	SMG1	UHMK1
Ventral Midbrain	GO: Biological Process	GO:2000145	regulation of cell motility	0.000443	41	290	MPP1	ADA	MUC2	AKT2	ANGPT1	ARHGAP5	BCL2	RTN4	PPAP2B	HDAC9	MAPK8	COL1A1	HDAC5	PIK3R1	ARAP3	EDN3	PTK2	RNF20	ERBB4	SFRP1	ETS1	F2R	F3	NISCH	GTPBP4	GAB1	FLT1	LEF1	EGFL7	TIE1	DLC1	NR2F2	TAC1	GNA13	SRC	HMOX1	HMGB1	HIF1A	CYR61	TRIP6	TPM1
Ventral Midbrain	GO: Biological Process	GO:0031124	mRNA 3'-end processing	0.000471	15	70	APP	CNOT4	CNOT3	CSTF3	CSTF2	CPSF7	EIF4G1	LSM11	SRSF7	SRSF2	SRRM1	PAIP1	GRSF1	ZFP36	PAN3
Ventral Midbrain	GO: Biological Process	GO:0048641	regulation of skeletal muscle tissue development	0.000476	10	36	ZFHX3	BCL2	BTG1	CSDA	NOTCH1	HDAC9	HDAC5	PIK3R1	SOX9	HMGB1
Ventral Midbrain	GO: Biological Process	GO:0000956	nuclear-transcribed mRNA catabolic process	0.00048	17	85	EIF2C1	EXOSC6	ZFP36L2	CNOT4	CNOT3	EXOSC9	PNRC2	DCPS	EIF4G1	XRN1	PAIP1	CASC3	ZFP36	PAN3	EIF3E	SMG1	SMG6
Ventral Midbrain	GO: Biological Process	GO:0070997	neuron death	0.000497	26	158	AGTR1	APP	XIAP	BARHL1	MAP3K11	BCL2	CACNA1A	MAP2K7	CNTFR	CRHR1	ROCK1	EPHA7	DNAJC5	SOD2	ITSN1	MAP2K4	F2R	TGFB3	GH1	GHR	GPI	GRID2	GRIK2	NR3C1	HMOX1	JUN
Ventral Midbrain	GO: Biological Process	GO:0006402	mRNA catabolic process	0.000503	18	93	EIF2C1	EXOSC6	ZFP36L2	CNOT4	CNOT3	EXOSC9	PNRC2	DCPS	EIF4G1	XRN1	PAIP1	CASC3	HSPA1B	ZFP36	PAN3	EIF3E	SMG1	SMG6
Ventral Midbrain	GO: Biological Process	GO:0031589	cell-substrate adhesion	0.000509	29	184	MUC4	ANGPT1	BCL2	BCL6	ITGA10	NOTCH1	SPOCK2	COL1A1	VIT	COL13A1	COL8A1	EDIL3	CTGF	PIK3R1	NDNF	SFRP1	MERTK	THBS3	DLC1	TRPM7	SORBS1	SPP1	GSK3B	UTRN	CYR61	TRIP6	ITGB8	ITGAV	LIMS1
Ventral Midbrain	GO: Biological Process	GO:0040014	regulation of multicellular organism growth	0.000519	16	78	SOCS2	APP	BCL2	POU3F2	PRL	CREB1	CACNA2D2	PTCH1	PEX5	TNKS2	GHRHR	GH1	GHR	CELF1	HSF1	SGIP1
Ventral Midbrain	GO: Biological Process	GO:0046060	dATP metabolic process	0.000554	3	3	ADA	ADK	MGEA5
Ventral Midbrain	GO: Biological Process	GO:0021553	olfactory nerve development	0.000554	3	3	RTN4	DMD	SALL1
Ventral Midbrain	GO: Biological Process	GO:0045637	regulation of myeloid cell differentiation	0.000575	18	94	ACVR2A	KITLG	CA2	NFKBIA	PIK3R1	CSF1R	PURB	SFRP1	ETS1	TOB2	LEF1	TESC	HMGB2	HMGB1	ZFP36	HIF1A	JUN	ZBTB16
Ventral Midbrain	GO: Biological Process	GO:0070482	response to oxygen levels	0.000593	28	177	ACTN4	ADA	ATP1B1	BCL2	PAM	PPARA	CDKN1A	ARNT2	HIF3A	CRHR1	CTGF	CD24	EPAS1	SLC8A1	SOD2	SFRP1	SDC2	FLT1	DDIT4	TGFB3	SOX4	HMOX1	HIF1A	VLDLR	KCNK3	KCNMA1	ITPR1	APOLD1
Ventral Midbrain	GO: Biological Process	GO:0050932	regulation of pigment cell differentiation	0.000596	4	6	KITLG	BCL2	ADAMTS20	GNAQ
Ventral Midbrain	GO: Biological Process	GO:0043618	regulation of transcription from RNA polymerase II promoter in response to stress	0.000596	4	6	NEDD4	EPAS1	HMOX1	HIF1A
Ventral Midbrain	GO: Biological Process	GO:0045634	regulation of melanocyte differentiation	0.000596	4	6	KITLG	BCL2	ADAMTS20	GNAQ
Ventral Midbrain	GO: Biological Process	GO:0010810	regulation of cell-substrate adhesion	0.000602	16	79	MUC4	BCL2	BCL6	NOTCH1	SPOCK2	COL1A1	VIT	COL8A1	EDIL3	PIK3R1	NDNF	SFRP1	SPP1	GSK3B	UTRN	CYR61
Ventral Midbrain	GO: Biological Process	GO:0045639	positive regulation of myeloid cell differentiation	0.000675	11	44	ACVR2A	KITLG	CA2	CSF1R	ETS1	LEF1	TESC	HMGB2	HMGB1	HIF1A	JUN
Ventral Midbrain	GO: Biological Process	GO:0007519	skeletal muscle tissue development	0.000717	22	128	APP	SRPK3	ZFHX3	BCL2	BTG1	CSDA	CACNB4	CACNB2	NOTCH1	HDAC9	HDAC5	PIK3R1	CACNA2D2	DMD	F2R	FLNB	NR2F2	FOXP2	SOX9	HMGB1	UTRN	SIN3B
Ventral Midbrain	GO: Biological Process	GO:0010959	regulation of metal ion transport	0.000737	24	145	ACTN4	CACNA1H	AKT2	BCL2	CACNB4	CACNA1C	CACNA1A	CACNB1	CACNA2D1	NEDD4	CASQ1	AKT3	CACNA2D2	SLC9A3R1	SLC8A1	CNKSR3	F2R	IL1RAPL1	GNAQ	GNAO1	MGEA5	HCRT	MCHR1	CACNG4
Ventral Midbrain	GO: Biological Process	GO:0022406	membrane docking	0.000823	9	32	VPS33A	EXOC4	ROCK1	SYTL2	STXBP3	STX1A	EXOC5	EZR	EXOC6B
Ventral Midbrain	GO: Biological Process	GO:0016358	dendrite development	0.000833	17	89	NRP1	MAP2	APP	NTRK2	CACNA1A	NEDD4	KLF7	CTNNA2	SDC2	CIT	STRN	HDAC2	PDLIM5	GSK3B	SYNE1	CAPRIN1	TNIK
Ventral Midbrain	GO: Biological Process	GO:0045664	regulation of neuron differentiation	0.001035	37	265	NRP1	SOCS2	MBP	APP	NTRK2	NRCAM	BCL2	PBX1	CACNA1A	RTN4	NEDD4	NKX2-2	NOTCH1	POU3F2	DCC	PTK2	FEZ1	PTPRG	SLC6A4	HES5	ETV5	IL1RAPL1	CIT	HDAC2	SOX2	PDLIM5	SPP1	GSK3B	YWHAG	HMGB1	TTC3	SYNE1	ISL1	CAPRIN1	TNIK	NDEL1	LIMK1
Ventral Midbrain	GO: Biological Process	GO:0035239	tube morphogenesis	0.001073	35	247	NRP1	CCM2	AGTR1	SEMA5A	SETDB2	BCL2	PBX1	MYCN	C2CD3	NOTCH1	NOTCH4	MED1	ZEB2	SUFU	ENAH	PTCH1	HS2ST1	SFRP1	ETV5	SALL1	FZD2	FLT1	TGM2	TGFBR2	GPC3	DLC1	CTHRC1	GNA13	SOX2	SRC	NR3C1	ZIC3	HIF1A	DICER1	SHROOM3
Ventral Midbrain	GO: Biological Process	GO:0016202	regulation of striated muscle tissue development	0.001093	14	68	MTPN	ZFHX3	BCL2	BTG1	CSDA	NCAM1	NOTCH1	HDAC9	HDAC5	PIK3R1	TGFBR2	LEF1	SOX9	HMGB1
Ventral Midbrain	GO: Biological Process	GO:0045176	apical protein localization	0.001129	5	11	MAL	SHROOM2	GOPC	RAB14	SHROOM3
Ventral Midbrain	GO: Biological Process	GO:0051147	regulation of muscle cell differentiation	0.001164	15	76	MEF2A	ZFHX3	BCL2	BTG1	PIAS1	NOTCH1	HDAC9	HDAC5	CTNNA2	PIK3R1	ZEB1	SOX9	HOPX	HMGB1	TSHZ3
Ventral Midbrain	GO: Biological Process	GO:0051153	regulation of striated muscle cell differentiation	0.001174	10	40	ZFHX3	BCL2	BTG1	NOTCH1	HDAC9	HDAC5	PIK3R1	SOX9	HOPX	HMGB1
Ventral Midbrain	GO: Biological Process	GO:0008105	asymmetric protein localization	0.001188	6	16	MAL	SHROOM2	GOPC	RAB14	ERBB2IP	SHROOM3
Ventral Midbrain	GO: Biological Process	GO:0045785	positive regulation of cell adhesion	0.001224	18	100	ANGPT1	PPAP2B	SPOCK2	VIT	COL8A1	EDIL3	NDNF	PTK2	SFRP1	TGM2	VAV3	LEF1	SRC	SPP1	GSK3B	UTRN	CYR61	TPM1
Ventral Midbrain	GO: Biological Process	GO:0001525	angiogenesis	0.001242	38	277	NRP1	ANGPT1	SEMA5A	BTG1	NCL	RTN4	NOTCH1	NOTCH4	HDAC9	HDAC5	COL8A1	CTGF	WASF2	CYP1B1	PTK2	EPAS1	CCBE1	SFRP1	ETS1	F3	DDAH1	FLT1	TGFBR2	VAV3	EGFL7	TIE1	NUS1	GNA13	GPI	HOXB3	HMOX1	HIF1A	CYR61	DICER1	JUN	ITGAV	APOLD1	VEZF1
Ventral Midbrain	GO: Biological Process	GO:0001666	response to hypoxia	0.001269	26	168	ACTN4	ADA	ATP1B1	BCL2	PAM	PPARA	ARNT2	HIF3A	CRHR1	CD24	EPAS1	SLC8A1	SOD2	SFRP1	SDC2	FLT1	DDIT4	TGFB3	SOX4	HMOX1	HIF1A	VLDLR	KCNK3	KCNMA1	ITPR1	APOLD1
Ventral Midbrain	GO: Biological Process	GO:0008344	adult locomotory behavior	0.001269	14	69	APP	ATP1A2	PBX3	CACNB4	CACNA1C	CACNA1A	EPS8	CHL1	SCN8A	ATXN1	GLRB	UCHL3	KCNMA1	KCNJ10
Ventral Midbrain	GO: Biological Process	GO:0033365	protein localization to organelle	0.001292	39	287	GPAA1	ZW10	RERE	AXIN2	BICD1	BCL6	PRDX1	NFKBIA	PRICKLE1	PRL	LRWD1	PKIA	COL1A1	SUFU	FAM53A	PACS1	RANBP2	RAD21	TNKS2	F2R	TGFB3	TIMM44	GNAQ	TERF2	TXNIP	SPTBN1	RBCK1	GSK3B	SRP54	IPO7	TRPS1	TRIP6	KPNA1	SYNE1	JUN	SEC61G	NUP205	ZBTB16	TNPO1
Ventral Midbrain	GO: Biological Process	GO:0008589	regulation of smoothened signaling pathway	0.001326	9	34	C2CD3	PRRX1	SUFU	PTCH1	RAB23	SFRP1	GPC3	GAS1	ZIC1
Ventral Midbrain	GO: Biological Process	GO:0043524	negative regulation of neuron apoptosis	0.001338	15	77	AGTR1	XIAP	BARHL1	BCL2	CACNA1A	CNTFR	ROCK1	DNAJC5	SOD2	ITSN1	F2R	TGFB3	GPI	GRIK2	HMOX1
Ventral Midbrain	GO: Biological Process	GO:0048634	regulation of muscle organ development	0.001469	14	70	MTPN	ZFHX3	BCL2	BTG1	CSDA	NCAM1	NOTCH1	HDAC9	HDAC5	PIK3R1	TGFBR2	LEF1	SOX9	HMGB1
Ventral Midbrain	GO: Biological Process	GO:0048747	muscle fiber development	0.001533	15	78	APP	ZFHX3	BCL2	BTG1	CACNB4	CACNB2	NOTCH1	HDAC9	HDAC5	PIK3R1	CACNA2D2	F2R	SOX9	HMGB1	UTRN
Ventral Midbrain	GO: Biological Process	GO:0045661	regulation of myoblast differentiation	0.001709	6	17	ZFHX3	BTG1	NOTCH1	PIK3R1	SOX9	HMGB1
Ventral Midbrain	GO: Biological Process	GO:0001508	regulation of action potential	0.001733	18	103	MPDZ	CLDN1	MBP	MAL	NAB1	POU3F2	POU3F1	PLP1	QKI	SCN8A	CLDN5	GNAQ	TF	TAC1	GRIK2	KCNMA1	KCNJ10	KCND2
Ventral Midbrain	GO: Biological Process	GO:0048732	gland development	0.001752	35	254	NRP1	SOCS2	ARHGAP5	BCL2	PBX1	NOTCH1	NOTCH4	MED1	POU3F2	CEBPB	CGA	PRL	CREB1	PCSK1	PTCH1	ERBB4	SFRP1	ETV5	SALL1	RXRA	TGM2	TGFBR2	TGFB3	LEF1	GHRHR	NRG3	SOX9	SOX2	SRC	NR3C1	HOXB3	UBE3A	LHX3	ISL1	DKK3
Ventral Midbrain	GO: Biological Process	GO:0048813	dendrite morphogenesis	0.001753	11	49	CACNA1A	NEDD4	KLF7	CTNNA2	SDC2	CIT	PDLIM5	GSK3B	SYNE1	CAPRIN1	TNIK
Ventral Midbrain	GO: Biological Process	GO:0045665	negative regulation of neuron differentiation	0.001753	11	49	APP	PBX1	RTN4	NKX2-2	NOTCH1	SLC6A4	HES5	CIT	SOX2	TTC3	ISL1
Ventral Midbrain	GO: Biological Process	GO:0051271	negative regulation of cellular component movement	0.001764	17	95	ACTN4	ADA	MUC2	BCL2	HDAC5	ARAP3	PTK2	RNF20	SFRP1	NISCH	GTPBP4	EGFL7	TIE1	DLC1	NR2F2	HMOX1	TPM1
Ventral Midbrain	GO: Biological Process	GO:0042552	myelination	0.001848	13	64	MPDZ	CLDN1	MBP	MAL	NAB1	POU3F2	POU3F1	PLP1	QKI	SCN8A	CLDN5	TF	KCNJ10
Ventral Midbrain	GO: Biological Process	GO:0006836	neurotransmitter transport	0.001854	23	146	SLC6A5	ATP1A2	NTRK2	SLC17A6	CAMK2A	CACNA1A	RAB14	TRIM9	NRXN3	NRXN1	EDN3	SLC6A4	SLC6A6	DNAJC5	SLC1A3	HRH3	STX1A	VAMP1	SYT1	HCRT	KCNJ10	SLC38A1	SYT2
Ventral Midbrain	GO: Biological Process	GO:0016486	peptide hormone processing	0.001889	7	23	POMC	CGA	PCSK1	PCSK2	FSHB	TSHB	LHB
Ventral Midbrain	GO: Biological Process	GO:0010608	posttranscriptional regulation of gene expression	0.001894	39	293	NAPG	MVK	EIF2A	EIF2C1	MTPN	APP	AXIN2	YBX1	BCL2	ZFP36L2	CPEB2	PPAP2B	USP3	CPEB1	RBM3	QKI	ELAVL1	EIF4G1	EIF4EBP1	PURB	PUM1	DGCR8	RASSF1	GTPBP4	TIA1	GNAQ	CELF1	SOX4	PAIP1	SERP1	CASC3	ZFP36	FXR1	DICER1	EIF3E	CAPRIN1	USP7	UHMK1	METAP1
Ventral Midbrain	GO: Biological Process	GO:0007270	neuron-neuron synaptic transmission	0.001996	15	80	NTRK2	CAMK4	CACNB4	CACNA1A	SLC6A4	ERBB4	NISCH	GLRB	TAC1	GRM3	GRID2	GRIA4	GRIK2	SHC3	KIF1B
Ventral Midbrain	GO: Biological Process	GO:0050942	positive regulation of pigment cell differentiation	0.00208	3	4	KITLG	BCL2	ADAMTS20
Ventral Midbrain	GO: Biological Process	GO:0045636	positive regulation of melanocyte differentiation	0.00208	3	4	KITLG	BCL2	ADAMTS20
Ventral Midbrain	GO: Biological Process	GO:0007258	JUN phosphorylation	0.00208	3	4	MAPK10	MAPK8	MAPK8IP1
Ventral Midbrain	GO: Biological Process	GO:0046883	regulation of hormone secretion	0.0021	25	165	ACVR2A	SYT7	SLC25A5	OXCT1	CACNA1C	CACNA1A	AACS	PEX5L	CPT1A	CREB1	PCSK1	CACNA2D2	SEC11C	EDN3	SFRP1	SLC2A1	GHRHR	TCF7L2	STX1A	MGEA5	SERP1	KCNQ1	KCNB1	ITPR1	ISL1
Ventral Midbrain	GO: Biological Process	GO:0051403	stress-activated MAPK cascade	0.00214	13	65	CCM2	MEF2A	MID1	PRDX1	MAPK10	MAP2K7	MAPK8	CREB1	ATF2	DUSP6	MAP2K4	FOXO1	JUN
Ventral Midbrain	GO: Biological Process	GO:0042692	muscle cell differentiation	0.002191	31	220	CACNA1H	MTPN	APP	MEF2A	ZFHX3	BCL2	BTG1	CACNB4	CACNB2	PIAS1	NOTCH1	HDAC9	HDAC5	CTNNA2	PIK3R1	CACNA2D2	QKI	EPAS1	F2R	RXRA	TCF7L2	ZEB1	SOX9	GSK3B	HOPX	HMGB1	UTRN	TPM1	SYNE1	DICER1	TSHZ3
Ventral Midbrain	GO: Biological Process	GO:2000146	negative regulation of cell motility	0.002262	16	89	ADA	MUC2	BCL2	HDAC5	ARAP3	PTK2	RNF20	SFRP1	NISCH	GTPBP4	EGFL7	TIE1	DLC1	NR2F2	HMOX1	TPM1
Ventral Midbrain	GO: Biological Process	GO:0030336	negative regulation of cell migration	0.002262	16	89	ADA	MUC2	BCL2	HDAC5	ARAP3	PTK2	RNF20	SFRP1	NISCH	GTPBP4	EGFL7	TIE1	DLC1	NR2F2	HMOX1	TPM1
Ventral Midbrain	GO: Biological Process	GO:0031123	RNA 3'-end processing	0.002267	15	81	APP	CNOT4	CNOT3	CSTF3	CSTF2	CPSF7	EIF4G1	LSM11	SRSF7	SRSF2	SRRM1	PAIP1	GRSF1	ZFP36	PAN3
Ventral Midbrain	GO: Biological Process	GO:0006401	RNA catabolic process	0.002314	19	114	EIF2C1	EXOSC6	ZFP36L2	CNOT4	CNOT3	EXOSC9	PNRC2	DCPS	ABCE1	EIF4G1	XRN1	PAIP1	CASC3	HSPA1B	ZFP36	PAN3	EIF3E	SMG1	SMG6
Ventral Midbrain	GO: Biological Process	GO:0007628	adult walking behavior	0.002319	8	30	CACNB4	CACNA1C	CACNA1A	SCN8A	GLRB	UCHL3	KCNMA1	KCNJ10
Ventral Midbrain	GO: Biological Process	GO:0002040	sprouting angiogenesis	0.002386	6	18	ANGPT1	NOTCH1	HDAC9	HDAC5	CCBE1	FLT1
Ventral Midbrain	GO: Biological Process	GO:0048193	Golgi vesicle transport	0.002428	23	149	NAPG	ZW10	SH3D19	SPIRE1	COG4	BLZF1	GOPC	ATL3	DNAJC6	RAB14	EXOC4	CLTA	CLTC	COPA	PACS1	GOSR1	SEC24C	CLINT1	PUM1	RAB31	EXOC5	AP3B2	NBEA
Ventral Midbrain	GO: Biological Process	GO:0043620	regulation of DNA-dependent transcription in response to stress	0.002429	4	8	NEDD4	EPAS1	HMOX1	HIF1A
Ventral Midbrain	GO: Biological Process	GO:0045601	regulation of endothelial cell differentiation	0.002429	4	8	BTG1	NOTCH1	NOTCH4	APOLD1
Ventral Midbrain	GO: Biological Process	GO:0001837	epithelial to mesenchymal transition	0.002463	11	51	AXIN2	RTN4	NOTCH1	COL1A1	SFRP1	TGFB3	LEF1	TCF7L2	SOX9	GSK3B	HIF1A
Ventral Midbrain	GO: Biological Process	GO:0007214	gamma-aminobutyric acid signaling pathway	0.00248	7	24	ATF4	CACNB4	CACNA1A	GABRA4	GABRA5	GABRA1	GABRG3
Ventral Midbrain	GO: Biological Process	GO:0001763	morphogenesis of a branching structure	0.002486	26	176	NRP1	AGTR1	SEMA5A	BCL2	PBX1	MYCN	RTN4	NOTCH1	NOTCH4	MED1	COL13A1	CTNND2	EPHA7	SFRP1	ETV5	SALL1	FLT1	RXRA	TGM2	TGFBR2	GPC3	GNA13	SOX9	SOX2	SRC	DICER1
Ventral Midbrain	GO: Biological Process	GO:0051925	regulation of calcium ion transport via voltage-gated calcium channel activity	0.002514	9	37	CACNA1H	CACNB4	CACNA1C	CACNA1A	CACNB1	CACNA2D1	CACNA2D2	IL1RAPL1	CACNG4
Ventral Midbrain	GO: Biological Process	GO:0021543	pallium development	0.002568	15	82	AXIN2	CNTNAP2	RTN4	POU3F3	POU3F2	ZEB2	PEX5	LEF1	FOXP2	HDAC2	SOX2	GSK3B	NR3C1	YWHAE	CLASP2
Ventral Midbrain	GO: Biological Process	GO:0007517	muscle organ development	0.002762	37	280	CACNA1H	MTPN	APP	MEF2A	SRPK3	ZFHX3	BCL2	BTG1	CSDA	CACNB4	CACNB2	NCAM1	NOTCH1	MTSS1	HDAC9	CNTFR	HDAC5	PIK3R1	CACNA2D2	DMD	F2R	SCN8A	FLNB	RXRA	TGFBR2	LEF1	TCF12	NR2F2	FOXP2	SOX9	SERP1	HMGB1	UTRN	TPM1	SIN3B	FXR1	FGFRL1
Ventral Midbrain	GO: Biological Process	GO:0016055	Wnt receptor signaling pathway	0.002833	32	233	LATS2	AXIN2	BCL9	FZD8	PPAP2B	ZEB2	PRICKLE1	COL1A1	CDK14	CSNK1G3	SLC9A3R1	WWOX	CD24	SFRP1	ZRANB1	SALL1	FRZB	CCNY	FZD2	LEF1	TLE3	TCF7L2	STRN	CTHRC1	TBL1X	SOX2	SOX4	SRC	GSK3B	TNIK	DKK3	LZTS2
Ventral Midbrain	GO: Biological Process	GO:0007272	ensheathment of neurons	0.002837	13	67	MPDZ	CLDN1	MBP	MAL	NAB1	POU3F2	POU3F1	PLP1	QKI	SCN8A	CLDN5	TF	KCNJ10
Ventral Midbrain	GO: Biological Process	GO:0008366	axon ensheathment	0.002837	13	67	MPDZ	CLDN1	MBP	MAL	NAB1	POU3F2	POU3F1	PLP1	QKI	SCN8A	CLDN5	TF	KCNJ10
Ventral Midbrain	GO: Biological Process	GO:0009914	hormone transport	0.002967	30	215	ACVR2A	SYT7	SLC25A5	OXCT1	CACNA1C	CACNA1A	AACS	PEX5L	CGA	CPT1A	CREB1	PCSK1	CACNA2D2	SEC11C	EDN3	PTGS1	SLCO4A1	SFRP1	SLC2A1	GHRHR	GAL	TCF7L2	STXBP3	STX1A	MGEA5	SERP1	KCNQ1	KCNB1	ITPR1	ISL1
Ventral Midbrain	GO: Biological Process	GO:0051149	positive regulation of muscle cell differentiation	0.003033	10	45	MEF2A	ZFHX3	BCL2	BTG1	PIAS1	CTNNA2	PIK3R1	HOPX	HMGB1	TSHZ3
Ventral Midbrain	GO: Biological Process	GO:0034504	protein localization to nucleus	0.003117	27	188	RERE	AXIN2	BCL6	PRDX1	NFKBIA	PRICKLE1	PRL	PKIA	COL1A1	SUFU	FAM53A	RANBP2	F2R	TGFB3	GNAQ	TXNIP	SPTBN1	RBCK1	IPO7	TRPS1	TRIP6	KPNA1	SYNE1	JUN	NUP205	ZBTB16	TNPO1
Ventral Midbrain	GO: Biological Process	GO:0007224	smoothened signaling pathway	0.003124	12	60	C2CD3	NKX2-2	PRRX1	SUFU	PTCH1	RAB23	SFRP1	HES5	TGFBR2	GPC3	GAS1	ZIC1
Ventral Midbrain	GO: Biological Process	GO:0090276	regulation of peptide hormone secretion	0.003334	21	135	SYT7	SLC25A5	OXCT1	CACNA1C	CACNA1A	AACS	CPT1A	PCSK1	CACNA2D2	SEC11C	SFRP1	SLC2A1	GHRHR	TCF7L2	STX1A	MGEA5	SERP1	KCNQ1	KCNB1	ITPR1	ISL1
Ventral Midbrain	GO: Biological Process	GO:0000288	nuclear-transcribed mRNA catabolic process, deadenylation-dependent decay	0.003389	11	53	EXOSC6	ZFP36L2	CNOT4	CNOT3	EXOSC9	DCPS	EIF4G1	XRN1	PAIP1	ZFP36	PAN3
Ventral Midbrain	GO: Biological Process	GO:0010975	regulation of neuron projection development	0.003432	24	162	NRP1	MBP	NTRK2	NRCAM	CACNA1A	RTN4	NEDD4	POU3F2	DCC	PTK2	FEZ1	PTPRG	IL1RAPL1	CIT	HDAC2	PDLIM5	SPP1	GSK3B	HMGB1	SYNE1	CAPRIN1	TNIK	NDEL1	LIMK1
Ventral Midbrain	GO: Biological Process	GO:0050796	regulation of insulin secretion	0.003564	20	127	SYT7	SLC25A5	OXCT1	CACNA1C	CACNA1A	AACS	CPT1A	PCSK1	CACNA2D2	SEC11C	SFRP1	SLC2A1	TCF7L2	STX1A	MGEA5	SERP1	KCNQ1	KCNB1	ITPR1	ISL1
Ventral Midbrain	GO: Biological Process	GO:0019228	regulation of action potential in neuron	0.003676	15	85	MPDZ	CLDN1	MBP	MAL	NAB1	POU3F2	POU3F1	PLP1	QKI	SCN8A	CLDN5	TF	GRIK2	KCNMA1	KCNJ10
Ventral Midbrain	GO: Biological Process	GO:0002790	peptide secretion	0.003701	25	172	ABCA1	SYT7	SLC25A5	OXCT1	CACNA1C	CACNA1A	AACS	CPT1A	PCSK1	CACNA2D2	SEC11C	EDN3	SFRP1	SLC2A1	GHRHR	GAL	TCF7L2	STXBP3	STX1A	MGEA5	SERP1	KCNQ1	KCNB1	ITPR1	ISL1
Ventral Midbrain	GO: Biological Process	GO:0030155	regulation of cell adhesion	0.003821	28	200	ADA	MUC4	ANGPT1	BCL2	BCL6	NOTCH1	PPAP2B	SPOCK2	COL1A1	VIT	COL8A1	EDIL3	PIK3R1	NDNF	CYTH1	PTK2	SFRP1	GTPBP4	TGM2	VAV3	LEF1	TESC	SRC	SPP1	GSK3B	UTRN	CYR61	TPM1
Ventral Midbrain	GO: Biological Process	GO:0048762	mesenchymal cell differentiation	0.00383	17	102	KITLG	AXIN2	BCL2	RTN4	NOTCH1	ZEB2	COL1A1	EDN3	SFRP1	FRZB	TGFB3	LEF1	TCF7L2	SOX9	GSK3B	HIF1A	ISL1
Ventral Midbrain	GO: Biological Process	GO:0031344	regulation of cell projection organization	0.003892	27	191	NRP1	MBP	NTRK2	NRCAM	CACNA1A	PPP1R16B	RTN4	NEDD4	POU3F2	DCC	PTK2	FEZ1	PTPRG	IL1RAPL1	CIT	TGFB3	CDC42EP2	HDAC2	PDLIM5	SPP1	GSK3B	HMGB1	SYNE1	CAPRIN1	TNIK	NDEL1	LIMK1
Ventral Midbrain	GO: Biological Process	GO:0010888	negative regulation of lipid storage	0.003971	5	14	ABCA1	PNPLA2	NFKBIA	PPARA	ITGAV
Ventral Midbrain	GO: Biological Process	GO:0002028	regulation of sodium ion transport	0.004078	7	26	ACTN4	AKT2	NEDD4	AKT3	SLC9A3R1	SLC8A1	CNKSR3
Ventral Midbrain	GO: Biological Process	GO:0045663	positive regulation of myoblast differentiation	0.004089	4	9	ZFHX3	BTG1	PIK3R1	HMGB1
Ventral Midbrain	GO: Biological Process	GO:0003333	amino acid transmembrane transport	0.004143	12	62	SLC6A5	SLC17A6	CPT1A	CPT2	SLC43A2	SLC25A13	SLC6A6	SLCO4A1	SLC1A3	SLC7A5	SLC7A14	SLC38A1
Ventral Midbrain	GO: Biological Process	GO:0042542	response to hydrogen peroxide	0.004204	14	78	ADA	BCL2	PRDX1	MAPK8	COL1A1	SLC8A1	SOD2	ERBB4	F3	GNAO1	TXNIP	HMOX1	TXNRD1	JUN
Ventral Midbrain	GO: Biological Process	GO:0070588	calcium ion transmembrane transport	0.004219	13	70	CACNA1H	ATP2B1	CACNB4	CACNA1C	CACNA1A	CACNB1	CACNB2	CACNA2D1	CACNA2D2	TRPM7	ITPR1	CACNG4	ATP2C1
Ventral Midbrain	GO: Biological Process	GO:0017156	calcium ion-dependent exocytosis	0.004237	10	47	SYT7	CACNA1C	CACNA1A	TRIM9	CHP	GLRB	STXBP3	STX1A	SYT1	CRCP
Ventral Midbrain	GO: Biological Process	GO:0015807	L-amino acid transport	0.004237	10	47	SLC17A6	CACNB4	CACNA1A	SLC43A2	SLC25A13	SLC1A3	HRH3	SLC7A5	KCNJ10	SLC38A1
Ventral Midbrain	GO: Biological Process	GO:0048260	positive regulation of receptor-mediated endocytosis	0.004321	6	20	ANGPT1	BICD1	CBL	GH1	SYNE1	SGIP1
Ventral Midbrain	GO: Biological Process	GO:0001504	neurotransmitter uptake	0.004321	6	20	ATP1A2	SLC17A6	SLC6A4	SLC1A3	KCNJ10	SLC38A1
Ventral Midbrain	GO: Biological Process	GO:0032868	response to insulin stimulus	0.004325	33	249	PARP1	AKT2	YBX1	BCL2	PPARA	HDAC9	PRKAG1	HDAC5	AKT3	ABCC5	PIK3R1	ZFP106	EIF4G1	EIF4EBP1	ATP6V0A4	GAB1	RPS6	FOXO1	RXRA	GHRHR	GH1	GHR	DLC1	GAL	STXBP3	SORBS1	SRC	SH2B2	GRB14	SHC3	VLDLR	UCHL3	CAB39L
Ventral Midbrain	GO: Biological Process	GO:0090087	regulation of peptide transport	0.00434	21	138	SYT7	SLC25A5	OXCT1	CACNA1C	CACNA1A	AACS	CPT1A	PCSK1	CACNA2D2	SEC11C	SFRP1	SLC2A1	GHRHR	TCF7L2	STX1A	MGEA5	SERP1	KCNQ1	KCNB1	ITPR1	ISL1
Ventral Midbrain	GO: Biological Process	GO:0001505	regulation of neurotransmitter levels	0.00434	21	138	ATP1A2	NTRK2	SLC17A6	CAMK2A	CACNA1A	RAB14	TRIM9	NRXN3	NRXN1	EDN3	SLC6A4	DNAJC5	SLC1A3	HRH3	STX1A	VAMP1	SYT1	HCRT	KCNJ10	SLC38A1	SYT2
Ventral Midbrain	GO: Biological Process	GO:0002791	regulation of peptide secretion	0.00434	21	138	SYT7	SLC25A5	OXCT1	CACNA1C	CACNA1A	AACS	CPT1A	PCSK1	CACNA2D2	SEC11C	SFRP1	SLC2A1	GHRHR	TCF7L2	STX1A	MGEA5	SERP1	KCNQ1	KCNB1	ITPR1	ISL1
Ventral Midbrain	GO: Biological Process	GO:0006606	protein import into nucleus	0.004355	24	165	RERE	AXIN2	BCL6	PRDX1	NFKBIA	PRICKLE1	PRL	PKIA	SUFU	FAM53A	RANBP2	F2R	TGFB3	GNAQ	TXNIP	SPTBN1	RBCK1	IPO7	TRPS1	TRIP6	KPNA1	JUN	NUP205	TNPO1
Ventral Midbrain	GO: Biological Process	GO:0060350	endochondral bone morphogenesis	0.004412	8	33	AXIN2	NAB1	COL1A1	COL13A1	THBS3	GHR	IMPAD1	SOX9
Ventral Midbrain	GO: Biological Process	GO:0007215	glutamate signaling pathway	0.004412	8	33	APP	CAMK2A	GNAQ	GRM3	GRID2	GRIA3	GRIA4	GRIK2
Ventral Midbrain	GO: Biological Process	GO:0030856	regulation of epithelial cell differentiation	0.004422	9	40	BTG1	NOTCH1	NOTCH4	CD24	ZEB1	SOX9	SOX2	APOLD1	ERRFI1
Ventral Midbrain	GO: Biological Process	GO:0014031	mesenchymal cell development	0.004444	16	95	KITLG	AXIN2	BCL2	RTN4	NOTCH1	ZEB2	COL1A1	EDN3	SFRP1	TGFB3	LEF1	TCF7L2	SOX9	GSK3B	HIF1A	ISL1
Ventral Midbrain	GO: Biological Process	GO:0042445	hormone metabolic process	0.004579	26	184	SCHIP1	CACNA1A	MED1	POMC	CGA	PCSK1	PCSK2	CYP1B1	PTGS1	TPH2	SCPEP1	SLCO4A1	FSHB	HSD17B11	GHRHR	GAL	TCF7L2	STARD5	SULT1A1	NR3C1	HIF1A	HFE	TSHB	KCNMA1	LHB	DKK3
Ventral Midbrain	GO: Biological Process	GO:0040013	negative regulation of locomotion	0.004695	17	104	NRP1	ADA	MUC2	BCL2	HDAC5	ARAP3	PTK2	RNF20	SFRP1	NISCH	GTPBP4	EGFL7	TIE1	DLC1	NR2F2	HMOX1	TPM1
Ventral Midbrain	GO: Biological Process	GO:0050808	synapse organization	0.004695	17	104	ANK3	APP	NRCAM	CACNB4	CACNA1A	CACNB2	DNM3	SPOCK2	CTNNA2	CACNA2D2	NRXN3	NRXN1	PTK2	ERBB4	F2R	PDLIM5	UTRN
Ventral Midbrain	GO: Biological Process	GO:0034330	cell junction organization	0.004705	24	166	TLN2	CCM2	CLDN9	SHROOM2	CLDN23	BCL2	CDH10	CDH11	CDH7	CDH6	CADM2	LIMS2	DSP	SFRP1	TGFB3	GJB1	DLC1	STRN	SORBS1	SRC	TYROBP	TRIP6	CADM3	LIMS1
Ventral Midbrain	GO: Biological Process	GO:0030072	peptide hormone secretion	0.004705	24	166	SYT7	SLC25A5	OXCT1	CACNA1C	CACNA1A	AACS	CPT1A	PCSK1	CACNA2D2	SEC11C	EDN3	SFRP1	SLC2A1	GHRHR	GAL	TCF7L2	STXBP3	STX1A	MGEA5	SERP1	KCNQ1	KCNB1	ITPR1	ISL1
Ventral Midbrain	GO: Biological Process	GO:0032869	cellular response to insulin stimulus	0.004712	28	203	PARP1	AKT2	YBX1	HDAC9	PRKAG1	HDAC5	AKT3	PIK3R1	ZFP106	EIF4G1	EIF4EBP1	ATP6V0A4	GAB1	RPS6	FOXO1	RXRA	GHRHR	GH1	GHR	DLC1	SORBS1	SRC	SH2B2	GRB14	SHC3	VLDLR	UCHL3	CAB39L
Ventral Midbrain	GO: Biological Process	GO:0043619	regulation of transcription from RNA polymerase II promoter in response to oxidative stress	0.004882	3	5	EPAS1	HMOX1	HIF1A
Ventral Midbrain	GO: Biological Process	GO:0002246	wound healing involved in inflammatory response	0.004882	3	5	F2R	HMOX1	HIF1A
Ventral Midbrain	GO: Biological Process	GO:0019852	L-ascorbic acid metabolic process	0.004882	3	5	SLC23A2	GSTO1	GULOP
Ventral Midbrain	GO: Biological Process	GO:0003179	heart valve morphogenesis	0.004882	3	5	NOTCH1	CYR61	FGFRL1
Ventral Midbrain	GO: Biological Process	GO:0007386	compartment pattern formation	0.004882	3	5	PBX3	NOTCH1	DLL3
Ventral Midbrain	GO: Biological Process	GO:0010811	positive regulation of cell-substrate adhesion	0.004966	10	48	SPOCK2	VIT	COL8A1	EDIL3	NDNF	SFRP1	SPP1	GSK3B	UTRN	CYR61
Ventral Midbrain	GO: Biological Process	GO:0048278	vesicle docking	0.00512	7	27	VPS33A	EXOC4	SYTL2	STXBP3	STX1A	EXOC5	EXOC6B
Ventral Midbrain	GO: Biological Process	GO:0042446	hormone biosynthetic process	0.005147	15	88	CACNA1A	MED1	POMC	CGA	PCSK1	PTGS1	TPH2	FSHB	STARD5	NR3C1	HIF1A	HFE	TSHB	LHB	DKK3
Ventral Midbrain	GO: Biological Process	GO:0030518	steroid hormone receptor signaling pathway	0.005147	15	88	KLF9	PIAS1	NEDD4	MED1	RNF14	SFRP1	LEF1	GHRHR	GH1	SRC	NCOA2	NR3C1	DNAJA1	UBE3A	GRIP1
Ventral Midbrain	GO: Biological Process	GO:0043112	receptor metabolic process	0.005147	15	88	AGTR1	ANGPT1	CACNA1A	NEDD4	PPARA	MAGI2	CLTC	DMD	FUT8	GH1	GHR	HDAC2	GRIA3	GRIK2	ITGAV
Ventral Midbrain	GO: Biological Process	GO:0032412	regulation of ion transmembrane transporter activity	0.005279	11	56	ACTN4	CACNA1H	CACNB4	CACNA1C	CACNA1A	CACNB1	CACNA2D1	CACNA2D2	SLC9A3R1	IL1RAPL1	CACNG4
Ventral Midbrain	GO: Biological Process	GO:0045444	fat cell differentiation	0.005365	18	114	SELENBP1	AACS	MED1	CEBPB	CEBPD	ATF2	ARL4A	SOD2	NUDT7	SFRP1	SLC2A4	FRZB	TCF7L2	TBL1X	SH2B2	GSK3B	BBS9	UCHL3
Ventral Midbrain	GO: Biological Process	GO:0051272	positive regulation of cellular component movement	0.00539	25	177	ACTN4	AKT2	ANGPT1	ARHGAP5	BCL2	BCL6	PPAP2B	HDAC9	MAPK8	COL1A1	PIK3R1	EDN3	PTK2	ERBB4	ETS1	F2R	F3	FLT1	LEF1	TAC1	SRC	HMGB1	HIF1A	CYR61	TRIP6
Ventral Midbrain	GO: Biological Process	GO:0071383	cellular response to steroid hormone stimulus	0.005412	12	64	AGTR1	PPARA	NR1D2	RORB	RORA	NR2F6	SFRP1	RXRA	LEF1	NR2F1	NR2F2	NR3C1
Ventral Midbrain	GO: Biological Process	GO:0051170	nuclear import	0.005475	24	168	RERE	AXIN2	BCL6	PRDX1	NFKBIA	PRICKLE1	PRL	PKIA	SUFU	FAM53A	RANBP2	F2R	TGFB3	GNAQ	TXNIP	SPTBN1	RBCK1	IPO7	TRPS1	TRIP6	KPNA1	JUN	NUP205	TNPO1
Ventral Midbrain	GO: Biological Process	GO:0060070	canonical Wnt receptor signaling pathway	0.005487	19	123	LATS2	AXIN2	FZD8	PPAP2B	PRICKLE1	COL1A1	CDK14	SFRP1	FRZB	CCNY	FZD2	LEF1	TCF7L2	CTHRC1	TBL1X	SOX2	SOX4	SRC	GSK3B
Ventral Midbrain	GO: Biological Process	GO:0060537	muscle tissue development	0.005588	31	234	MTPN	APP	SRPK3	ZFHX3	BCL2	BTG1	SCHIP1	CSDA	CACNB4	CACNB2	NCAM1	NOTCH1	HDAC9	HDAC5	PIK3R1	CACNA2D2	DMD	F2R	FLNB	RXRA	TGFBR2	LEF1	NR2F2	FOXP2	SOX9	HMGB1	UTRN	TPM1	SIN3B	DICER1	TSHZ3
Ventral Midbrain	GO: Biological Process	GO:0046879	hormone secretion	0.005771	28	206	ACVR2A	SYT7	SLC25A5	OXCT1	CACNA1C	CACNA1A	AACS	PEX5L	CGA	CPT1A	CREB1	PCSK1	CACNA2D2	SEC11C	EDN3	SFRP1	SLC2A1	GHRHR	GAL	TCF7L2	STXBP3	STX1A	MGEA5	SERP1	KCNQ1	KCNB1	ITPR1	ISL1
Ventral Midbrain	GO: Biological Process	GO:0060349	bone morphogenesis	0.00579	10	49	AXIN2	NAB1	COL1A1	COL13A1	TGFB3	THBS3	INSIG2	GHR	IMPAD1	SOX9
Ventral Midbrain	GO: Biological Process	GO:0003007	heart morphogenesis	0.00605	20	133	BAZ1B	SETDB2	C2CD3	ZMIZ1	RTN4	NOTCH1	SUFU	ATF2	COL4A3BP	PTCH1	FZD2	RXRA	DLC1	ZIC3	WHSC1	HIF1A	CYR61	TPM1	ISL1	FGFRL1
Ventral Midbrain	GO: Biological Process	GO:0035265	organ growth	0.006152	12	65	BCL2	CSDA	CACNA1C	NCAM1	CGA	CACNA2D2	GJE1	PTK2	DUSP6	RXRA	TGFBR2	SERP1
Ventral Midbrain	GO: Biological Process	GO:0006892	post-Golgi vesicle-mediated transport	0.006152	12	65	SH3D19	BLZF1	GOPC	DNAJC6	RAB14	CLTA	CLTC	CLINT1	PUM1	EXOC5	AP3B2	NBEA
Ventral Midbrain	GO: Biological Process	GO:0071378	cellular response to growth hormone stimulus	0.006374	4	10	SOCS2	PIK3R1	GH1	GHR
Ventral Midbrain	GO: Biological Process	GO:0060396	growth hormone receptor signaling pathway	0.006374	4	10	SOCS2	PIK3R1	GH1	GHR
Ventral Midbrain	GO: Biological Process	GO:0045920	negative regulation of exocytosis	0.006374	4	10	TRIM9	IL1RAPL1	STXBP3	HMOX1
Ventral Midbrain	GO: Biological Process	GO:0010464	regulation of mesenchymal cell proliferation	0.00646	8	35	ARHGAP5	MYCN	PRRX1	TGFBR2	GAS1	ZEB1	FOXP2	HMGB1
Ventral Midbrain	GO: Biological Process	GO:0045446	endothelial cell differentiation	0.00646	8	35	CCM2	PLOD3	BTG1	NOTCH1	NOTCH4	NR2F2	APOLD1	VEZF1
Ventral Midbrain	GO: Biological Process	GO:0030073	insulin secretion	0.006526	22	152	SYT7	SLC25A5	OXCT1	CACNA1C	CACNA1A	AACS	CPT1A	PCSK1	CACNA2D2	SEC11C	SFRP1	SLC2A1	GAL	TCF7L2	STXBP3	STX1A	MGEA5	SERP1	KCNQ1	KCNB1	ITPR1	ISL1
Ventral Midbrain	GO: Biological Process	GO:0046777	protein autophosphorylation	0.006538	19	125	WNK1	MAP3K11	NTRK2	CAMK2A	TAOK3	CSNK1G3	CDK12	PTK2	ERN1	GFRA2	TRPM7	TAF1	PIM3	VRK1	JUN	TNIK	SMG1	ERRFI1	UHMK1
Ventral Midbrain	GO: Biological Process	GO:0043401	steroid hormone mediated signaling pathway	0.006716	10	50	PPARA	NR1D2	RORB	RORA	NR2F6	RXRA	LEF1	NR2F1	NR2F2	NR3C1
Ventral Midbrain	GO: Biological Process	GO:0021536	diencephalon development	0.006943	11	58	CNTNAP2	NCAM1	POU3F2	CREB1	PCSK1	SLC6A4	SALL1	GHRHR	SOX2	LHX3	ISL1
Ventral Midbrain	GO: Biological Process	GO:0051899	membrane depolarization	0.006943	11	58	BCL2	CACNB4	CACNA1A	ATXN1	MGEA5	HCRT	GRID2	GRIK2	KCNQ1	JUN	CACNG4
Ventral Midbrain	GO: Biological Process	GO:0022898	regulation of transmembrane transporter activity	0.006943	11	58	ACTN4	CACNA1H	CACNB4	CACNA1C	CACNA1A	CACNB1	CACNA2D1	CACNA2D2	SLC9A3R1	IL1RAPL1	CACNG4
Ventral Midbrain	GO: Biological Process	GO:0051017	actin filament bundle assembly	0.006943	11	58	ABL2	ACTN4	SHROOM2	SFRP1	DLC1	TAC1	SORBS1	EZR	TPM1	LIMK1	LCP1
Ventral Midbrain	GO: Biological Process	GO:0070302	regulation of stress-activated protein kinase signaling cascade	0.007047	18	117	AKT2	MAP3K6	MAP3K5	MID1	MAP3K11	PRDX1	ZEB2	EDA2R	MAP2K7	TAOK3	HIPK3	MAP4K4	MAPK8IP1	MAP2K4	SFRP1	GAB1	FOXO1	GRIK2
Ventral Midbrain	GO: Biological Process	GO:0046620	regulation of organ growth	0.007302	9	43	CSDA	CACNA1C	NCAM1	CGA	CACNA2D2	PTK2	DUSP6	TGFBR2	SERP1
Ventral Midbrain	GO: Biological Process	GO:0007568	aging	0.007479	23	163	ADA	SOCS2	MNT	BCL2	ZMIZ1	NCAM1	RTN4	CDKN1A	CTGF	PTGS1	XRN1	SOD2	F3	RXRA	TGFB3	GHRHR	GNAO1	TERF2	MGEA5	SERP1	JUN	CISD2	LIMS1
Ventral Midbrain	GO: Biological Process	GO:0030252	growth hormone secretion	0.007543	5	16	CACNA1C	GHRHR	GAL	MGEA5	SERP1
Ventral Midbrain	GO: Biological Process	GO:0045927	positive regulation of growth	0.007695	18	118	BCL2	CSDA	POU3F2	CREB1	CACNA2D2	PTK2	PEX5	SFRP1	LEF1	GHRHR	GH1	GHR	CELF1	HOPX	SERP1	HSF1	NDEL1	LIMK1
Ventral Midbrain	GO: Biological Process	GO:0060348	bone development	0.007916	11	59	AXIN2	NAB1	COL1A1	COL13A1	TGFB3	THBS3	INSIG2	GHR	IMPAD1	SOX9	WHSC1
Ventral Midbrain	GO: Biological Process	GO:0048705	skeletal system morphogenesis	0.008818	22	156	AXIN2	SCHIP1	CSRNP1	MYCN	NAB1	PRRX1	COL1A1	COL13A1	CTGF	WWOX	SFRP1	TGFBR2	TGFB3	THBS3	INSIG2	GHR	IMPAD1	GAS1	ZEB1	SOX9	HOXB3	HOXD4
Ventral Midbrain	GO: Biological Process	GO:0009755	hormone-mediated signaling pathway	0.008898	16	102	LATS2	PPARA	NR1D2	CRHR1	RORB	RORA	ADCY4	ADIPOR2	NR2F6	RXRA	LEF1	GHR	GNB1	NR2F1	NR2F2	NR3C1
Ventral Midbrain	GO: Biological Process	GO:0055002	striated muscle cell development	0.008898	16	102	APP	ZFHX3	BCL2	BTG1	CACNB4	CACNB2	NOTCH1	HDAC9	HDAC5	PIK3R1	CACNA2D2	F2R	SOX9	HMGB1	UTRN	TPM1
Ventral Midbrain	GO: Biological Process	GO:0000375	RNA splicing, via transesterification reactions	0.009039	24	175	PRPF3	YBX1	PCBP2	KHSRP	TRA2A	NAA38	CSTF3	CSTF2	HNRNPR	RBM5	CPSF7	SNRPD1	SRSF7	SFPQ	SRSF2	SRSF10	SRRM1	BCAS2	GTF2F2	CELF2	CELF1	SRPK2	HNRNPK	HNRNPA2B1
Ventral Midbrain	GO: Biological Process	GO:0033673	negative regulation of kinase activity	0.009134	19	129	WNK1	LATS2	CDKN1A	PKIA	HIPK3	DBNDD2	SPRED2	MAPK8IP1	DUSP6	GADD45G	SFRP1	GNAQ	NR2F2	HEXIM1	GSK3B	YWHAG	SPRY4	STK38	ERRFI1
Ventral Midbrain	GO: Biological Process	GO:0035264	multicellular organism growth	0.009134	19	129	CCM2	SOCS2	APP	BCL2	POU3F2	PRL	CREB1	CACNA2D2	PTCH1	PEX5	TNKS2	GHRHR	GH1	GHR	CELF1	HSF1	ZFX	SGIP1	SLC12A5
Ventral Midbrain	GO: Biological Process	GO:0003158	endothelium development	0.009155	8	37	CCM2	PLOD3	BTG1	NOTCH1	NOTCH4	NR2F2	APOLD1	VEZF1
Ventral Midbrain	GO: Biological Process	GO:0031943	regulation of glucocorticoid metabolic process	0.009168	3	6	GAL	NR3C1	DKK3
Ventral Midbrain	GO: Biological Process	GO:0003170	heart valve development	0.009168	3	6	NOTCH1	CYR61	FGFRL1
Ventral Midbrain	GO: Biological Process	GO:0048087	positive regulation of developmental pigmentation	0.009168	3	6	KITLG	BCL2	ADAMTS20
Ventral Midbrain	GO: Biological Process	GO:0060346	bone trabecula formation	0.009168	3	6	COL1A1	SFRP1	THBS3
Ventral Midbrain	GO: Biological Process	GO:0014706	striated muscle tissue development	0.009232	29	223	MTPN	APP	SRPK3	ZFHX3	BCL2	BTG1	CSDA	CACNB4	CACNB2	NCAM1	NOTCH1	HDAC9	HDAC5	PIK3R1	CACNA2D2	DMD	F2R	FLNB	RXRA	TGFBR2	LEF1	NR2F2	FOXP2	SOX9	HMGB1	UTRN	TPM1	SIN3B	DICER1
Ventral Midbrain	GO: Biological Process	GO:0060004	reflex	0.009372	4	11	CACNA1A	GLRB	FOXP2	KCNMA1
Ventral Midbrain	GO: Biological Process	GO:0000184	nuclear-transcribed mRNA catabolic process, nonsense-mediated decay	0.009455	7	30	PNRC2	DCPS	CASC3	PAN3	EIF3E	SMG1	SMG6
Ventral Midbrain	GO: Biological Process	GO:0055001	muscle cell development	0.009888	17	112	APP	ZFHX3	BCL2	BTG1	CACNB4	CACNB2	NOTCH1	HDAC9	HDAC5	PIK3R1	CACNA2D2	F2R	SOX9	HMGB1	UTRN	TPM1	DICER1
Ventral Midbrain	GO: Biological Process	GO:0048709	oligodendrocyte differentiation	0.009899	9	45	RTN4	NKX2-2	NOTCH1	EXOC4	PLP1	TCF7L2	SOX10	SOX9	KCNJ10
Ventral Midbrain	GO: Biological Process	GO:0014911	positive regulation of smooth muscle cell migration	0.009974	5	17	BCL2	PTK2	F3	SRC	HMGB1
Ventral Midbrain	GO: Biological Process	GO:2000147	positive regulation of cell motility	0.010652	23	168	AKT2	ANGPT1	ARHGAP5	BCL2	PPAP2B	HDAC9	MAPK8	COL1A1	PIK3R1	EDN3	PTK2	ERBB4	ETS1	F2R	F3	FLT1	LEF1	TAC1	SRC	HMGB1	HIF1A	CYR61	TRIP6
Ventral Midbrain	GO: Biological Process	GO:0030335	positive regulation of cell migration	0.010652	23	168	AKT2	ANGPT1	ARHGAP5	BCL2	PPAP2B	HDAC9	MAPK8	COL1A1	PIK3R1	EDN3	PTK2	ERBB4	ETS1	F2R	F3	FLT1	LEF1	TAC1	SRC	HMGB1	HIF1A	CYR61	TRIP6
Ventral Midbrain	GO: Biological Process	GO:0007612	learning	0.010659	13	78	APP	ATP1A2	CACNA1C	CRHR1	CTNND2	DLG4	ATXN1	HRH3	GABRA5	FOXP2	TAC1	JUN	SLC12A5
Ventral Midbrain	GO: Biological Process	GO:0030111	regulation of Wnt receptor signaling pathway	0.010712	19	131	LATS2	AXIN2	PPAP2B	ZEB2	PRICKLE1	COL1A1	CDK14	WWOX	SFRP1	ZRANB1	SALL1	FRZB	CCNY	LEF1	CTHRC1	SOX2	SOX4	SRC	DKK3
Ventral Midbrain	GO: Biological Process	GO:0006469	negative regulation of protein kinase activity	0.010781	18	122	LATS2	CDKN1A	PKIA	HIPK3	DBNDD2	SPRED2	MAPK8IP1	DUSP6	GADD45G	SFRP1	GNAQ	NR2F2	HEXIM1	GSK3B	YWHAG	SPRY4	STK38	ERRFI1
Ventral Midbrain	GO: Biological Process	GO:0045445	myoblast differentiation	0.010781	8	38	ZFHX3	BTG1	NOTCH1	PIK3R1	EPAS1	TCF7L2	SOX9	HMGB1
Ventral Midbrain	GO: Biological Process	GO:0071375	cellular response to peptide hormone stimulus	0.011293	31	246	PARP1	AKT2	SOCS2	YBX1	HDAC9	PRKAG1	HDAC5	AKT3	PIK3R1	ZFP106	ADCY4	EIF4G1	EIF4EBP1	ATP6V0A4	GAB1	RPS6	FOXO1	RXRA	GHRHR	GH1	GHR	DLC1	GNB1	SORBS1	SRC	SH2B2	GRB14	SHC3	VLDLR	UCHL3	CAB39L
Ventral Midbrain	GO: Biological Process	GO:0050931	pigment cell differentiation	0.011366	7	31	KITLG	BCL2	EDN3	SOD2	ADAMTS20	GNAQ	SOX10
Ventral Midbrain	GO: Biological Process	GO:0015833	peptide transport	0.011409	25	188	ABCA1	SYT7	SLC25A5	OXCT1	CACNA1C	CACNA1A	AACS	CPT1A	PCSK1	CACNA2D2	SEC11C	EDN3	SFRP1	SLC2A1	GHRHR	GAL	TCF7L2	STXBP3	STX1A	MGEA5	SERP1	KCNQ1	KCNB1	ITPR1	ISL1
Ventral Midbrain	GO: Biological Process	GO:0048661	positive regulation of smooth muscle cell proliferation	0.011433	9	46	PTK2	FLT1	TGM2	TGFBR2	GNAQ	ABCC4	HMOX1	HIF1A	JUN
Ventral Midbrain	GO: Biological Process	GO:0072511	divalent inorganic cation transport	0.011456	33	266	CACNA1H	ATP2B1	BCL2	SLC39A2	CAMK2A	SLC39A10	CACNB4	CACNA1C	CACNA1A	CACNB1	CACNB2	CACNA2D1	CASQ1	PRKCB	CTGF	CACNA2D2	SLC8A1	F2R	TRPM3	IL1RAPL1	RYR3	GNAO1	TCN2	TRPM7	MGEA5	HCRT	MCHR1	NIPAL4	SLC24A4	ZDHHC17	ITPR1	CACNG4	ATP2C1
Ventral Midbrain	GO: Biological Process	GO:0055067	monovalent inorganic cation homeostasis	0.011479	11	62	AGTR1	MAFG	BCL2	CA2	SLC4A4	ATP6V0A4	TESC	AQP11	KCNMA1	KCNJ10	SLC12A5
Ventral Midbrain	GO: Biological Process	GO:0010001	glial cell differentiation	0.011661	16	105	NAB1	RTN4	NKX2-2	NOTCH1	POU3F2	POU3F1	EXOC4	TSPAN2	PLP1	KLF15	TCF7L2	DLL3	SOX10	SOX9	SOX2	KCNJ10
Ventral Midbrain	GO: Biological Process	GO:0060485	mesenchyme development	0.011722	17	114	KITLG	AXIN2	BCL2	RTN4	NOTCH1	ZEB2	COL1A1	EDN3	SFRP1	FRZB	TGFB3	LEF1	TCF7L2	SOX9	GSK3B	HIF1A	ISL1
Ventral Midbrain	GO: Biological Process	GO:0030879	mammary gland development	0.011722	17	114	SOCS2	ARHGAP5	NOTCH4	MED1	CEBPB	PRL	CREB1	PTCH1	ERBB4	ETV5	TGFBR2	TGFB3	LEF1	GHRHR	NRG3	SRC	NR3C1
Ventral Midbrain	GO: Biological Process	GO:0007059	chromosome segregation	0.011722	17	114	SLC25A5	SETDB2	FMN2	ZW10	AXIN2	USP9X	CDC23	METTL11A	RAD21	CIT	ARL8B	SMC2	NCAPH	FAM96A	NDEL1	RRS1	SMC1B
Ventral Midbrain	GO: Biological Process	GO:0009896	positive regulation of catabolic process	0.012295	14	88	AKT2	ITCH	SH3D19	PNPLA2	NEDD4	PPARA	PRICKLE1	CPT1A	GPC3	TAF1	GSK3B	HMGB1	ZFP36	HIF1A
Ventral Midbrain	GO: Biological Process	GO:0045216	cell-cell junction organization	0.012581	15	97	TLN2	CCM2	CLDN9	SHROOM2	CLDN23	CDH10	CDH11	CDH7	CDH6	CADM2	DSP	TGFB3	GJB1	STRN	CADM3
Ventral Midbrain	GO: Biological Process	GO:0006898	receptor-mediated endocytosis	0.012581	15	97	ANGPT1	ASGR1	BICD1	CBL	NEDD4	CLTC	PDLIM7	TGFBR2	GH1	GHR	RAMP3	LRP1B	HFE	SYNE1	SGIP1
Ventral Midbrain	GO: Biological Process	GO:0006814	sodium ion transport	0.012594	24	180	SLC5A8	ACTN4	AKT2	SLC6A5	ATP1A2	ATP1B1	SLC17A6	NEDD4	SLC4A4	SLC23A2	AKT3	SLC9A3R1	SLC4A7	SLC6A4	SLC6A6	SLC10A1	SLC8A1	CNKSR3	SLC1A3	SCN8A	SLC38A10	SLC24A4	SLC38A1	SLC12A5
Ventral Midbrain	GO: Biological Process	GO:0042733	embryonic digit morphogenesis	0.012611	8	39	MYCN	C2CD3	RAB23	SALL1	IMPAD1	GNAQ	GAS1	ZBTB16
Ventral Midbrain	GO: Biological Process	GO:0031114	regulation of microtubule depolymerization	0.012893	5	18	MAP4	MAP2	MID1	MAP6D1	CLASP2
Ventral Midbrain	GO: Biological Process	GO:0035336	long-chain fatty-acyl-CoA metabolic process	0.012893	5	18	ACACA	ELOVL6	ACSL3	ACSL1	ELOVL7
Ventral Midbrain	GO: Biological Process	GO:0007026	negative regulation of microtubule depolymerization	0.012893	5	18	MAP4	MAP2	MID1	MAP6D1	CLASP2
Ventral Midbrain	GO: Biological Process	GO:0010718	positive regulation of epithelial to mesenchymal transition	0.012893	5	18	AXIN2	COL1A1	TGFB3	LEF1	TCF7L2
Ventral Midbrain	GO: Biological Process	GO:0035338	long-chain fatty-acyl-CoA biosynthetic process	0.012893	5	18	ACACA	ELOVL6	ACSL3	ACSL1	ELOVL7
Ventral Midbrain	GO: Biological Process	GO:0072384	organelle transport along microtubule	0.012893	5	18	BICD1	BICD2	KIF5B	NDEL1	KIF1B
Ventral Midbrain	GO: Biological Process	GO:0018105	peptidyl-serine phosphorylation	0.01309	13	80	AKT2	ANGPT1	BCL2	AKT3	HIPK3	CNKSR3	SBK1	TGFBR2	TAF1	GSK3B	TTBK2	SMG1	UHMK1
Ventral Midbrain	GO: Biological Process	GO:0051146	striated muscle cell differentiation	0.013441	22	162	CACNA1H	MTPN	APP	ZFHX3	BCL2	BTG1	CACNB4	CACNB2	NOTCH1	HDAC9	HDAC5	PIK3R1	CACNA2D2	F2R	RXRA	SOX9	GSK3B	HOPX	HMGB1	UTRN	TPM1	DICER1
Ventral Midbrain	GO: Biological Process	GO:0048814	regulation of dendrite morphogenesis	0.013541	7	32	NEDD4	CIT	PDLIM5	GSK3B	SYNE1	CAPRIN1	TNIK
Ventral Midbrain	GO: Biological Process	GO:0002053	positive regulation of mesenchymal cell proliferation	0.013541	7	32	ARHGAP5	MYCN	PRRX1	TGFBR2	GAS1	FOXP2	HMGB1
Ventral Midbrain	GO: Biological Process	GO:0014070	response to organic cyclic compound	0.013762	25	191	ACACA	AXIN2	BCL2	NCAM1	AACS	CDKN1A	CPT1A	HDAC5	PCSK1	CTGF	DLG4	PTCH1	DUSP6	ACSL3	SFRP1	HRH3	SDC2	RXRA	LEF1	GHR	GNAO1	HDAC2	TAC1	HMOX1	JUN
Ventral Midbrain	GO: Biological Process	GO:0051924	regulation of calcium ion transport	0.013815	17	116	CACNA1H	BCL2	CACNB4	CACNA1C	CACNA1A	CACNB1	CACNA2D1	CASQ1	CACNA2D2	SLC8A1	F2R	IL1RAPL1	GNAO1	MGEA5	HCRT	MCHR1	CACNG4
Ventral Midbrain	GO: Biological Process	GO:0030522	intracellular receptor mediated signaling pathway	0.013815	17	116	KLF9	PIAS1	NEDD4	MED1	RNF14	SFRP1	FLT1	RXRA	LEF1	GHRHR	GH1	SRC	NCOA2	NR3C1	DNAJA1	UBE3A	GRIP1
Ventral Midbrain	GO: Biological Process	GO:0001503	ossification	0.013818	29	230	ACVR2A	AXIN2	BCL2	PBX1	NAB1	CDH11	NOTCH1	PRL	MAPK8	COL1A1	HDAC5	COL13A1	CTGF	PDLIM7	C14orf169	WWOX	MINPP1	ATP6V0A4	SFRP1	EXT1	TOB2	TGFB3	LEF1	THBS3	IMPAD1	SOX9	SOX2	SPP1	CYR61
Ventral Midbrain	GO: Biological Process	GO:0000289	nuclear-transcribed mRNA poly(A) tail shortening	0.013864	6	25	CNOT4	CNOT3	EIF4G1	PAIP1	ZFP36	PAN3
Ventral Midbrain	GO: Biological Process	GO:0010907	positive regulation of glucose metabolic process	0.013864	6	25	AKT2	FOXO1	SORBS1	SRC	HMGB1	HIF1A
Ventral Midbrain	GO: Biological Process	GO:0006904	vesicle docking involved in exocytosis	0.013864	6	25	VPS33A	EXOC4	SYTL2	STXBP3	STX1A	EXOC6B
Ventral Midbrain	GO: Biological Process	GO:0045668	negative regulation of osteoblast differentiation	0.013864	6	25	AXIN2	NOTCH1	HDAC5	C14orf169	SFRP1	SOX2
Ventral Midbrain	GO: Biological Process	GO:0046887	positive regulation of hormone secretion	0.014459	11	64	ACVR2A	OXCT1	AACS	PEX5L	CREB1	EDN3	GHRHR	TCF7L2	MGEA5	SERP1	ISL1
Ventral Midbrain	GO: Biological Process	GO:0051348	negative regulation of transferase activity	0.014516	19	135	WNK1	LATS2	CDKN1A	PKIA	HIPK3	DBNDD2	SPRED2	MAPK8IP1	DUSP6	GADD45G	SFRP1	GNAQ	NR2F2	HEXIM1	GSK3B	YWHAG	SPRY4	STK38	ERRFI1
Ventral Midbrain	GO: Biological Process	GO:0006184	GTP catabolic process	0.014811	32	261	ARFGAP3	TRIM23	RASGRP3	RAB3GAP2	BCL6	DNM3	ATL3	TBC1D5	CHM	RAB14	RASD1	DNM1L	ARAP3	ADAP2	RAPGEF6	RAB27B	AGAP3	EHD1	SFRP1	GTPBP4	RALGAPA1	VAV3	TUBB2C	GNAQ	GNAO1	GEM	RASL10A	ASAP1	GSK3B	EHD2	NDEL1	EVI5
Ventral Midbrain	GO: Biological Process	GO:0008016	regulation of heart contraction	0.015025	15	99	ADA	CACNA1H	ATP1A2	CTGF	PIK3R1	EDN3	EPAS1	SLC8A1	GNAO1	TAC1	CELF2	GLRX3	HOPX	TPM1	KCNQ1
Ventral Midbrain	GO: Biological Process	GO:0014848	urinary tract smooth muscle contraction	0.01507	3	7	CACNA1C	KCNMA1	TSHZ3
Ventral Midbrain	GO: Biological Process	GO:0021794	thalamus development	0.01507	3	7	CNTNAP2	NCAM1	SLC6A4
Ventral Midbrain	GO: Biological Process	GO:0019800	peptide cross-linking via chondroitin 4-sulfate glycosaminoglycan	0.01507	3	7	BGN	SPOCK2	NDNF
Ventral Midbrain	GO: Biological Process	GO:0071109	superior temporal gyrus development	0.01507	3	7	CNTNAP2	GSK3B	NR3C1
Ventral Midbrain	GO: Biological Process	GO:0032000	positive regulation of fatty acid beta-oxidation	0.01507	3	7	AKT2	PPARA	CPT1A
Ventral Midbrain	GO: Biological Process	GO:0031953	negative regulation of protein autophosphorylation	0.01507	3	7	GFRA2	JUN	ERRFI1
Ventral Midbrain	GO: Biological Process	GO:0009215	purine deoxyribonucleoside triphosphate metabolic process	0.01507	3	7	ADA	ADK	MGEA5
Ventral Midbrain	GO: Biological Process	GO:0070838	divalent metal ion transport	0.015586	32	262	CACNA1H	ATP2B1	BCL2	SLC39A2	CAMK2A	SLC39A10	CACNB4	CACNA1C	CACNA1A	CACNB1	CACNB2	CACNA2D1	CASQ1	PRKCB	CTGF	CACNA2D2	SLC8A1	F2R	TRPM3	IL1RAPL1	RYR3	GNAO1	TRPM7	MGEA5	HCRT	MCHR1	NIPAL4	SLC24A4	ZDHHC17	ITPR1	CACNG4	ATP2C1
Ventral Midbrain	GO: Biological Process	GO:0010720	positive regulation of cell development	0.015939	18	127	AXIN2	BCL2	RTN4	NKX2-2	NOTCH1	COL1A1	PTK2	ETV5	TGFB3	LEF1	GH1	TCF7L2	DLL3	SOX10	SOX2	CAPRIN1	NDEL1	LIMK1
Ventral Midbrain	GO: Biological Process	GO:0017158	regulation of calcium ion-dependent exocytosis	0.016337	5	19	SYT7	CACNA1A	TRIM9	STXBP3	SYT1
Ventral Midbrain	GO: Biological Process	GO:0051259	protein oligomerization	0.016393	32	263	ANGPT1	AQP4	MAP3K11	GOPC	ATL3	2012-09-07	MAGI2	PRKAG1	COL1A1	CPT1A	NRXN1	PEX5	STOM	DGKH	SLC6A4	SOD2	MALT1	SHMT1	TGM2	GLRB	OLFM1	GJB1	STXBP3	SYT1	ST13	HMOX1	AQP11	KCNMA1	KCNJ10	KCND2	KCNB1	LIMS1
Ventral Midbrain	GO: Biological Process	GO:0021510	spinal cord development	0.016776	10	57	PBX3	CACNA1A	NKX2-2	SUFU	MDGA2	RFX4	RAB23	SLIT3	LHX3	ISL1
Ventral Midbrain	GO: Biological Process	GO:0034339	regulation of transcription from RNA polymerase II promoter by nuclear hormone receptor	0.016776	10	57	MED1	PPARA	PRKCB	NR1D2	RORB	RORA	NR2F6	RXRA	NR2F1	NR3C1
Ventral Midbrain	GO: Biological Process	GO:0001569	patterning of blood vessels	0.0168	6	26	NRP1	SEMA5A	NOTCH4	FLT1	TGFBR2	GNA13
Ventral Midbrain	GO: Biological Process	GO:0032964	collagen biosynthetic process	0.0168	6	26	SERPINH1	COL1A1	CTGF	F2R	TGFB3	HDAC2
Ventral Midbrain	GO: Biological Process	GO:0010717	regulation of epithelial to mesenchymal transition	0.0168	6	26	AXIN2	COL1A1	SFRP1	TGFB3	LEF1	TCF7L2
Ventral Midbrain	GO: Biological Process	GO:0010463	mesenchymal cell proliferation	0.016936	8	41	ARHGAP5	MYCN	PRRX1	TGFBR2	GAS1	ZEB1	FOXP2	HMGB1
Ventral Midbrain	GO: Biological Process	GO:0017148	negative regulation of translation	0.016936	8	41	MVK	EIF2C1	EIF4EBP1	PURB	TIA1	FXR1	EIF3E	CAPRIN1
Ventral Midbrain	GO: Biological Process	GO:0021983	pituitary gland development	0.016936	8	41	POU3F2	CREB1	PCSK1	SALL1	GHRHR	SOX2	LHX3	ISL1
Ventral Midbrain	GO: Biological Process	GO:0032355	response to estradiol stimulus	0.016994	12	74	SOCS2	PAM	ARNT2	CTGF	PTCH1	RNF14	SFRP1	F3	GH1	GHR	TXNIP	PRDM2
Ventral Midbrain	GO: Biological Process	GO:0048659	smooth muscle cell proliferation	0.016994	12	74	ATP2B1	NAA35	PIK3R1	PTK2	FLT1	TGM2	TGFBR2	GNAQ	ABCC4	HMOX1	HIF1A	JUN
Ventral Midbrain	GO: Biological Process	GO:0071901	negative regulation of protein serine/threonine kinase activity	0.016994	12	74	LATS2	CDKN1A	HIPK3	SPRED2	MAPK8IP1	DUSP6	SFRP1	NR2F2	HEXIM1	GSK3B	SPRY4	STK38
Ventral Midbrain	GO: Biological Process	GO:0043408	regulation of MAPKKK cascade	0.017071	28	224	AKT2	ANGPT1	MAP3K6	MAP3K5	MID1	MAP3K11	PRDX1	ZEB2	EDA2R	MAP2K7	TAOK3	HIPK3	DCC	MAP4K4	MAPK8IP1	CD24	DUSP6	MAP2K4	CNKSR3	SFRP1	F2R	GAB1	FOXO1	SOX2	SRC	GRIK2	ITGAV	WWC1
Ventral Midbrain	GO: Biological Process	GO:0043062	extracellular structure organization	0.017168	29	234	ANK3	APP	PLOD3	CRISPLD2	NRCAM	P4HA1	CACNB4	CACNA1A	CACNB2	DNM3	SERPINH1	SPOCK2	COL1A1	VIT	COL12A1	CTGF	CTNNA2	NDNF	CACNA2D2	NRXN3	NRXN1	PTK2	ERBB4	ETS1	F2R	ADAMTS20	PDLIM5	UTRN	CYR61
Ventral Midbrain	GO: Biological Process	GO:0042063	gliogenesis	0.01717	18	128	NAB1	RTN4	NKX2-2	NOTCH1	POU3F2	POU3F1	EXOC4	TSPAN2	PLP1	KLF15	PTK2	ETV5	TCF7L2	DLL3	SOX10	SOX9	SOX2	KCNJ10
Ventral Midbrain	GO: Biological Process	GO:0007254	JNK cascade	0.017498	20	147	AKT2	MAP3K6	MAP3K5	MAP3K11	ZEB2	MAPK10	EDA2R	MAP2K7	MAPK8	TAOK3	HIPK3	MAP4K4	MAPK8IP1	PTK2	FGF14	MAP2K4	SFRP1	GAB1	GRIK2	TNIK
Ventral Midbrain	GO: Biological Process	GO:0034329	cell junction assembly	0.017498	20	147	TLN2	CLDN9	CLDN23	BCL2	CDH10	CDH11	CDH7	CDH6	CADM2	LIMS2	SFRP1	GJB1	DLC1	STRN	SORBS1	SRC	TYROBP	TRIP6	CADM3	LIMS1
Ventral Midbrain	GO: Biological Process	GO:0015758	glucose transport	0.017715	16	110	AKT2	RAE1	PIK3R1	RANBP2	KLF15	ADIPOR2	ERBB4	SLC2A4	SLC2A1	NUPL2	GH1	STXBP3	MGEA5	SORBS1	SH2B2	NUP205
Ventral Midbrain	GO: Biological Process	GO:0010745	negative regulation of macrophage derived foam cell differentiation	0.017785	4	13	ABCA1	NFKBIA	PPARA	ITGAV
Ventral Midbrain	GO: Biological Process	GO:0046885	regulation of hormone biosynthetic process	0.017785	4	13	CACNA1A	NR3C1	HIF1A	DKK3
Ventral Midbrain	GO: Biological Process	GO:0060416	response to growth hormone stimulus	0.017785	4	13	SOCS2	PIK3R1	GH1	GHR
Ventral Midbrain	GO: Biological Process	GO:0090102	cochlea development	0.017785	4	13	FRZB	FZD2	CTHRC1	KCNK3
Ventral Midbrain	GO: Biological Process	GO:0042455	ribonucleoside biosynthetic process	0.017785	4	13	ADA	ADK	MAT2A	GARS
Ventral Midbrain	GO: Biological Process	GO:0035162	embryonic hemopoiesis	0.017785	4	13	PBX1	MED1	TGFBR2	HIF1A
Ventral Midbrain	GO: Biological Process	GO:0046129	purine ribonucleoside biosynthetic process	0.017785	4	13	ADA	ADK	MAT2A	GARS
Ventral Midbrain	GO: Biological Process	GO:0042451	purine nucleoside biosynthetic process	0.017785	4	13	ADA	ADK	MAT2A	GARS
Ventral Midbrain	GO: Biological Process	GO:0031644	regulation of neurological system process	0.017895	27	215	NTRK2	CAMK2A	CACNA1A	NCAM1	RTN4	CRHR1	CTNND2	CPEB1	CACNA2D2	DLG4	EDN3	PTK2	SLC6A4	ERBB4	SLC1A3	F2R	NISCH	TF	STX1A	TAC1	HCRT	GRM3	GSK3B	GRIA4	GRIK2	YWHAG	KCNJ10
Ventral Midbrain	GO: Biological Process	GO:0006790	sulfur compound metabolic process	0.018106	21	157	MTHFD1	ANGPT1	MAT2A	BGN	CACNA1A	SPOCK2	TXNRD3	NDNF	SULF2	HS2ST1	SOD2	EXT1	GLO1	GHR	BPNT1	IMPAD1	TCF7L2	GSTZ1	SULT1A1	SLC19A2	OPLAH
Ventral Midbrain	GO: Biological Process	GO:0046320	regulation of fatty acid oxidation	0.018757	7	34	AKT2	PPARA	PRKAG1	CPT1A	CPT2	ACSL1	CAB39L
Ventral Midbrain	GO: Biological Process	GO:0048286	lung alveolus development	0.018757	7	34	ADA	TGFB3	GH1	FOXP2	SOX2	HOPX	ERRFI1
Ventral Midbrain	GO: Biological Process	GO:0031960	response to corticosteroid stimulus	0.018868	17	120	AGTR1	BCL2	PAM	CDKN1A	COL1A1	PCSK1	CTGF	PIK3R1	PTGS1	SLIT3	RXRA	GHRHR	GHR	SULT1A1	NR3C1	HMGB1	KCNMA1
Ventral Midbrain	GO: Biological Process	GO:0006701	progesterone biosynthetic process	0.019144	2	3	FSHB	LHB
Ventral Midbrain	GO: Biological Process	GO:0045820	negative regulation of glycolysis	0.019144	2	3	PPARA	DDIT4
Ventral Midbrain	GO: Biological Process	GO:0045654	positive regulation of megakaryocyte differentiation	0.019144	2	3	TESC	HMGB2
Ventral Midbrain	GO: Biological Process	GO:0043476	pigment accumulation	0.019144	2	3	SHROOM2	SHROOM3
Ventral Midbrain	GO: Biological Process	GO:0002248	connective tissue replacement involved in inflammatory response wound healing	0.019144	2	3	F2R	HIF1A
Ventral Midbrain	GO: Biological Process	GO:0006288	base-excision repair, DNA ligation	0.019144	2	3	HMGB2	HMGB1
Ventral Midbrain	GO: Biological Process	GO:0043490	malate-aspartate shuttle	0.019144	2	3	SLC25A13	SLC1A3
Ventral Midbrain	GO: Biological Process	GO:0032907	transforming growth factor-beta3 production	0.019144	2	3	CREB1	CD24
Ventral Midbrain	GO: Biological Process	GO:0072393	microtubule anchoring at microtubule organizing center	0.019144	2	3	BICD1	BICD2
Ventral Midbrain	GO: Biological Process	GO:0033689	negative regulation of osteoblast proliferation	0.019144	2	3	BCL2	SFRP1
Ventral Midbrain	GO: Biological Process	GO:0008298	intracellular mRNA localization	0.019144	2	3	BICD1	CASC3
Ventral Midbrain	GO: Biological Process	GO:2000054	negative regulation of Wnt receptor signaling pathway involved in dorsal/ventral axis specification	0.019144	2	3	AXIN2	SFRP1
Ventral Midbrain	GO: Biological Process	GO:0072385	minus-end-directed organelle transport along microtubule	0.019144	2	3	BICD1	BICD2
Ventral Midbrain	GO: Biological Process	GO:0032910	regulation of transforming growth factor-beta3 production	0.019144	2	3	CREB1	CD24
Ventral Midbrain	GO: Biological Process	GO:0019853	L-ascorbic acid biosynthetic process	0.019144	2	3	GSTO1	GULOP
Ventral Midbrain	GO: Biological Process	GO:0031223	auditory behavior	0.019144	2	3	SLC1A3	FOXP2
Ventral Midbrain	GO: Biological Process	GO:0051168	nuclear export	0.019357	15	102	RAE1	MALT1	SRSF7	SRSF2	THOC7	SRSF10	ATXN1	NUPL2	TCF7L2	SRRM1	GSK3B	HSPA9	SMG1	UHMK1	SMG6
Ventral Midbrain	GO: Biological Process	GO:0035249	synaptic transmission, glutamatergic	0.019459	8	42	NTRK2	CACNB4	CACNA1A	GRM3	GRID2	GRIA4	GRIK2	SHC3
Ventral Midbrain	GO: Biological Process	GO:0043279	response to alkaloid	0.019973	11	67	BCL2	NCAM1	HDAC5	PCSK1	DLG4	SDC2	GHR	GNAO1	HDAC2	TAC1	HMOX1
Ventral Midbrain	GO: Biological Process	GO:0032409	regulation of transporter activity	0.019973	11	67	ACTN4	CACNA1H	CACNB4	CACNA1C	CACNA1A	CACNB1	CACNA2D1	CACNA2D2	SLC9A3R1	IL1RAPL1	CACNG4
Ventral Midbrain	GO: Biological Process	GO:0010883	regulation of lipid storage	0.020136	6	27	ABCA1	PNPLA2	NFKBIA	PPARA	EHD1	ITGAV
Ventral Midbrain	GO: Biological Process	GO:0080135	regulation of cellular response to stress	0.020213	23	178	AKT2	MAP3K6	MAP3K5	MID1	MAP3K11	AXIN2	PRDX1	RTN4	ZEB2	EDA2R	MAP2K7	TAOK3	HIPK3	MAP4K4	MAPK8IP1	MAP2K4	SFRP1	EYA3	GAB1	FOXO1	SPP1	GRIK2	NDEL1
Ventral Midbrain	GO: Biological Process	GO:0010770	positive regulation of cell morphogenesis involved in differentiation	0.020343	5	20	AXIN2	COL1A1	TGFB3	LEF1	TCF7L2
Ventral Midbrain	GO: Biological Process	GO:0046949	fatty-acyl-CoA biosynthetic process	0.020343	5	20	ACACA	ELOVL6	ACSL3	ACSL1	ELOVL7
Ventral Midbrain	GO: Biological Process	GO:0035337	fatty-acyl-CoA metabolic process	0.020343	5	20	ACACA	ELOVL6	ACSL3	ACSL1	ELOVL7
Ventral Midbrain	GO: Biological Process	GO:0008645	hexose transport	0.02072	16	112	AKT2	RAE1	PIK3R1	RANBP2	KLF15	ADIPOR2	ERBB4	SLC2A4	SLC2A1	NUPL2	GH1	STXBP3	MGEA5	SORBS1	SH2B2	NUP205
Ventral Midbrain	GO: Biological Process	GO:0009266	response to temperature stimulus	0.02072	16	112	HSPB8	BCL2	CSDA	CASQ1	MAPK8	RBM3	NR2F6	F3	GMPR	DNAJA2	HDAC2	HSPA1A	DNAJA1	HSF1	HSPA1B	SLC12A5
Ventral Midbrain	GO: Biological Process	GO:0010906	regulation of glucose metabolic process	0.02105	10	59	AKT2	PPARA	PRKAG1	FOXO1	DDIT4	SORBS1	SRC	NR3C1	HMGB1	HIF1A
Ventral Midbrain	GO: Biological Process	GO:0000377	RNA splicing, via transesterification reactions with bulged adenosine as nucleophile	0.021072	22	169	PRPF3	YBX1	PCBP2	TRA2A	NAA38	CSTF3	CSTF2	HNRNPR	RBM5	CPSF7	SNRPD1	SRSF7	SFPQ	SRSF2	SRSF10	SRRM1	GTF2F2	CELF2	CELF1	SRPK2	HNRNPK	HNRNPA2B1
Ventral Midbrain	GO: Biological Process	GO:0000398	nuclear mRNA splicing, via spliceosome	0.021072	22	169	PRPF3	YBX1	PCBP2	TRA2A	NAA38	CSTF3	CSTF2	HNRNPR	RBM5	CPSF7	SNRPD1	SRSF7	SFPQ	SRSF2	SRSF10	SRRM1	GTF2F2	CELF2	CELF1	SRPK2	HNRNPK	HNRNPA2B1
Ventral Midbrain	GO: Biological Process	GO:0060627	regulation of vesicle-mediated transport	0.021072	22	169	ACTN4	ANGPT1	SYT7	BICD1	CACNA1A	CBL	GOPC	TRIM9	PTK2	RAB5B	RAB27B	IL1RAPL1	STON1	GPC3	GH1	STXBP3	STX1A	SYT1	HMOX1	LGI3	SYNE1	SGIP1
Ventral Midbrain	GO: Biological Process	GO:0007631	feeding behavior	0.021113	14	94	AGTR1	APP	NTRK2	CNTFR	CPT1A	CRHR1	PHF21A	HRH3	GAL	HCRT	MCHR1	UCHL3	HTR1A	SGIP1
Ventral Midbrain	GO: Biological Process	GO:0060249	anatomical structure homeostasis	0.021452	23	179	ACACA	PARP1	LARGE	BCL2	CA2	DCLRE1B	POLD1	POLD2	DMD	EPAS1	RAC2	TNKS2	XRN1	ERBB4	F2R	TERF2	SOX9	SRC	SPP1	HSPA1A	HSPA1B	HIF1A	SMG6
Ventral Midbrain	GO: Biological Process	GO:0040017	positive regulation of locomotion	0.021452	23	179	AKT2	ANGPT1	ARHGAP5	BCL2	PPAP2B	HDAC9	MAPK8	COL1A1	PIK3R1	EDN3	PTK2	ERBB4	ETS1	F2R	F3	FLT1	LEF1	TAC1	SRC	HMGB1	HIF1A	CYR61	TRIP6
Ventral Midbrain	GO: Biological Process	GO:0031646	positive regulation of neurological system process	0.021871	9	51	NTRK2	PTK2	ERBB4	SLC1A3	TF	TAC1	HCRT	GRIA4	GRIK2
Ventral Midbrain	GO: Biological Process	GO:0043583	ear development	0.022123	19	141	SHROOM2	BCL2	PRRX1	SLC9A3R2	DFNA5	HES5	SALL1	FRZB	FZD2	TGFB3	INSIG2	GAS1	CTHRC1	SOX2	TMIE	ZIC1	KCNK3	KCNMA1	LHX3
Ventral Midbrain	GO: Biological Process	GO:0050773	regulation of dendrite development	0.022237	8	43	NTRK2	NEDD4	CIT	PDLIM5	GSK3B	SYNE1	CAPRIN1	TNIK
Ventral Midbrain	GO: Biological Process	GO:0015749	monosaccharide transport	0.022361	16	113	AKT2	RAE1	PIK3R1	RANBP2	KLF15	ADIPOR2	ERBB4	SLC2A4	SLC2A1	NUPL2	GH1	STXBP3	MGEA5	SORBS1	SH2B2	NUP205
Ventral Midbrain	GO: Biological Process	GO:0031329	regulation of cellular catabolic process	0.022422	35	300	ARFGAP3	AKT2	USP14	SH3D19	RASGRP3	RAB3GAP2	BCL6	OXA1L	PNPLA2	TBC1D5	PPARA	CHM	PRICKLE1	PRKAG1	CPT1A	PSMD14	ARAP3	ADAP2	RAPGEF6	AGAP3	SFRP1	DDIT4	RALGAPA1	VAV3	GNAO1	TAF1	ASAP1	GSK3B	HMGB1	ZFP36	HIF1A	TPM1	CISD2	NDEL1	EVI5
Ventral Midbrain	GO: Biological Process	GO:0033033	negative regulation of myeloid cell apoptosis	0.022655	3	8	KITLG	BCL2	HSPA1B
Ventral Midbrain	GO: Biological Process	GO:0060259	regulation of feeding behavior	0.022655	3	8	MCHR1	HTR1A	SGIP1
Ventral Midbrain	GO: Biological Process	GO:0007217	tachykinin receptor signaling pathway	0.022655	3	8	TAC3	TAC1	GRK5
Ventral Midbrain	GO: Biological Process	GO:0032469	endoplasmic reticulum calcium ion homeostasis	0.022655	3	8	APP	BCL2	ITPR1
Ventral Midbrain	GO: Biological Process	GO:0033523	histone H2B ubiquitination	0.022655	3	8	CTR9	RNF20	CDC73
Ventral Midbrain	GO: Biological Process	GO:0045662	negative regulation of myoblast differentiation	0.022655	3	8	ZFHX3	NOTCH1	SOX9
Ventral Midbrain	GO: Biological Process	GO:0048857	neural nucleus development	0.022655	3	8	BCL2	CACNA1A	FOXP2
Ventral Midbrain	GO: Biological Process	GO:0030534	adult behavior	0.022734	15	104	MAFG	APP	ATP1A2	PBX3	CACNB4	CACNA1C	CACNA1A	EPS8	CHL1	SCN8A	ATXN1	GLRB	UCHL3	KCNMA1	KCNJ10
Ventral Midbrain	GO: Biological Process	GO:0007269	neurotransmitter secretion	0.022734	15	104	NTRK2	CAMK2A	CACNA1A	RAB14	TRIM9	NRXN3	NRXN1	EDN3	DNAJC5	HRH3	STX1A	VAMP1	SYT1	HCRT	SYT2
Ventral Midbrain	GO: Biological Process	GO:0007160	cell-matrix adhesion	0.022842	18	132	MUC4	BCL2	BCL6	ITGA10	COL13A1	CTGF	PIK3R1	SFRP1	THBS3	DLC1	TRPM7	SORBS1	GSK3B	UTRN	TRIP6	ITGB8	ITGAV	LIMS1
Ventral Midbrain	GO: Biological Process	GO:0006378	mRNA polyadenylation	0.023311	4	14	APP	CSTF3	CSTF2	GRSF1
Ventral Midbrain	GO: Biological Process	GO:0045736	negative regulation of cyclin-dependent protein kinase activity	0.023311	4	14	LATS2	CDKN1A	NR2F2	HEXIM1
Ventral Midbrain	GO: Biological Process	GO:0045648	positive regulation of erythrocyte differentiation	0.023311	4	14	ACVR2A	ETS1	HMGB2	HIF1A
Ventral Midbrain	GO: Biological Process	GO:0006816	calcium ion transport	0.02341	28	230	CACNA1H	ATP2B1	BCL2	CAMK2A	CACNB4	CACNA1C	CACNA1A	CACNB1	CACNB2	CACNA2D1	CASQ1	PRKCB	CTGF	CACNA2D2	SLC8A1	F2R	TRPM3	IL1RAPL1	RYR3	GNAO1	TRPM7	MGEA5	HCRT	MCHR1	SLC24A4	ITPR1	CACNG4	ATP2C1
Ventral Midbrain	GO: Biological Process	GO:0043244	regulation of protein complex disassembly	0.023461	10	60	MAP4	MAP2	SHROOM2	MID1	MAP6D1	DSTN	MGEA5	SPTBN1	TPM1	CLASP2
Ventral Midbrain	GO: Biological Process	GO:0006865	amino acid transport	0.023508	17	123	SLC6A5	SLC17A6	CACNB4	CACNA1A	CPT1A	CPT2	SLC43A2	SLC25A13	SLC6A6	SLCO4A1	SLC1A3	HRH3	SLC38A10	SLC7A5	KCNJ10	SLC7A14	SLC38A1
Ventral Midbrain	GO: Biological Process	GO:0009163	nucleoside biosynthetic process	0.023896	6	28	ADA	ADK	MAT2A	TK2	GARS	UMPS
Ventral Midbrain	GO: Biological Process	GO:0006916	anti-apoptosis	0.024126	32	271	SOCS2	ANGPT1	NOL3	XIAP	SPHK2	BCL2	PDXK	RTN4	NFKBIA	CDKN1A	CEBPB	POLB	HIPK3	PIK3R1	MAPK8IP1	SOD2	MALT1	ERBB4	ETS1	F3	SGK3	FOXO1	GLO1	GNAQ	TCF7L2	SPP1	GSK3B	NR3C1	HSPA9	HSPA1B	HMOX1	DDX42
Ventral Midbrain	GO: Biological Process	GO:0045454	cell redox homeostasis	0.024425	11	69	PRDX1	TXNRD3	PDIA4	TMX4	QSOX1	TXNDC11	TXNDC12	GLRX3	PRDX4	TXNRD1	TUSC3
Ventral Midbrain	GO: Biological Process	GO:0010675	regulation of cellular carbohydrate metabolic process	0.024425	11	69	AKT2	PPARA	PRKAG1	FOXO1	DDIT4	MGEA5	SORBS1	SRC	NR3C1	HMGB1	HIF1A
Ventral Midbrain	GO: Biological Process	GO:0030326	embryonic limb morphogenesis	0.024579	15	105	PBX1	MYCN	C2CD3	NOTCH1	MED1	PRRX1	PTCH1	RAB23	SALL1	LEF1	IMPAD1	GNAQ	GAS1	DICER1	ZBTB16
Ventral Midbrain	GO: Biological Process	GO:0035113	embryonic appendage morphogenesis	0.024579	15	105	PBX1	MYCN	C2CD3	NOTCH1	MED1	PRRX1	PTCH1	RAB23	SALL1	LEF1	IMPAD1	GNAQ	GAS1	DICER1	ZBTB16
Ventral Midbrain	GO: Biological Process	GO:0033002	muscle cell proliferation	0.024913	14	96	ATP2B1	NCAM1	NAA35	PIK3R1	PTK2	FLT1	RXRA	TGM2	TGFBR2	GNAQ	ABCC4	HMOX1	HIF1A	JUN
Ventral Midbrain	GO: Biological Process	GO:0003281	ventricular septum development	0.024939	5	21	SALL1	FZD2	WHSC1	CYR61	FGFRL1
Ventral Midbrain	GO: Biological Process	GO:0034502	protein localization to chromosome	0.024939	5	21	ZW10	LRWD1	RAD21	TNKS2	TERF2
Ventral Midbrain	GO: Biological Process	GO:0035384	thioester biosynthetic process	0.024939	5	21	ACACA	ELOVL6	ACSL3	ACSL1	ELOVL7
Ventral Midbrain	GO: Biological Process	GO:0071616	acyl-CoA biosynthetic process	0.024939	5	21	ACACA	ELOVL6	ACSL3	ACSL1	ELOVL7
Ventral Midbrain	GO: Biological Process	GO:0014068	positive regulation of phosphatidylinositol 3-kinase cascade	0.024939	5	21	ANGPT1	NEDD4	F2R	GH1	UBE3A
Ventral Midbrain	GO: Biological Process	GO:0021522	spinal cord motor neuron differentiation	0.024939	5	21	CACNA1A	NKX2-2	MDGA2	LHX3	ISL1
Ventral Midbrain	GO: Biological Process	GO:0030004	cellular monovalent inorganic cation homeostasis	0.025237	7	36	MAFG	BCL2	CA2	TESC	AQP11	KCNMA1	SLC12A5
Ventral Midbrain	GO: Biological Process	GO:0046039	GTP metabolic process	0.025265	32	272	ARFGAP3	TRIM23	RASGRP3	RAB3GAP2	BCL6	DNM3	ATL3	TBC1D5	CHM	RAB14	RASD1	DNM1L	ARAP3	ADAP2	RAPGEF6	RAB27B	AGAP3	EHD1	SFRP1	GTPBP4	RALGAPA1	VAV3	TUBB2C	GNAQ	GNAO1	GEM	RASL10A	ASAP1	GSK3B	EHD2	NDEL1	EVI5
Ventral Midbrain	GO: Biological Process	GO:0032269	negative regulation of cellular protein metabolic process	0.02565	30	252	MVK	EIF2C1	CDC23	PPAP2B	PIK3R1	PSMD14	PSMC4	PSMC6	RAB23	DUSP6	PSMA7	EIF4EBP1	PURB	CNKSR3	SFRP1	GTPBP4	TIA1	ANAPC10	GFRA2	MGEA5	ST13	YWHAE	FXR1	JUN	JARID2	ITGAV	EIF3E	CAPRIN1	ERRFI1	LIMK1
Ventral Midbrain	GO: Biological Process	GO:0016570	histone modification	0.025938	26	212	BAZ1B	SETDB2	HDAC9	PRKCB	USP3	HDAC5	C14orf169	DR1	CTR9	RNF20	KDM4A	CDC73	MORF4L1	EYA3	LEF1	SUV420H1	TAF1	HDAC2	HOPX	PIM3	SUV420H2	JARID2	KAT6B	EP400	CXXC1	ING5
Ventral Midbrain	GO: Biological Process	GO:0006417	regulation of translation	0.026737	22	173	MVK	EIF2A	EIF2C1	MTPN	APP	CPEB2	CPEB1	RBM3	QKI	EIF4G1	EIF4EBP1	PURB	PUM1	TIA1	PAIP1	SERP1	CASC3	FXR1	EIF3E	CAPRIN1	UHMK1	METAP1
Ventral Midbrain	GO: Biological Process	GO:0006109	regulation of carbohydrate metabolic process	0.026903	11	70	AKT2	PPARA	PRKAG1	FOXO1	DDIT4	MGEA5	SORBS1	SRC	NR3C1	HMGB1	HIF1A
Ventral Midbrain	GO: Biological Process	GO:0015931	nucleobase, nucleoside, nucleotide and nucleic acid transport	0.02692	19	144	KHSRP	RAE1	AHCTF1	SLC29A3	SLC23A2	RANBP2	QKI	SRSF7	SRSF2	THOC7	SRSF10	NUPL2	GJB1	SRRM1	CASC3	HNRNPA2B1	SMG1	NUP205	SMG6
Ventral Midbrain	GO: Biological Process	GO:0030168	platelet activation	0.027069	29	243	ACTN4	APP	ATP2B1	PRKG2	PRKCH	PRKCE	COL1A1	PRKCB	PIK3R1	RAC2	DGKH	SLC8A1	PDE10A	F2R	MERTK	VAV3	TGFB3	GP5	GNAQ	GNB1	MRVI1	ABCC4	TF	STXBP3	GUCY1A2	GNA13	SRC	KCNMA1	ITPR1
Ventral Midbrain	GO: Biological Process	GO:0006939	smooth muscle contraction	0.027259	12	79	ADA	ATP1A2	CACNA1C	PDE4D	PDE4B	EDN3	PTGS1	F2R	FLT1	GAL	KCNMA1	TSHZ3
Ventral Midbrain	GO: Biological Process	GO:0060562	epithelial tube morphogenesis	0.027289	25	203	CCM2	AGTR1	SETDB2	BCL2	PBX1	C2CD3	MED1	ZEB2	SUFU	ENAH	PTCH1	HS2ST1	SFRP1	ETV5	SALL1	FZD2	GPC3	DLC1	CTHRC1	SOX2	SRC	NR3C1	ZIC3	HIF1A	SHROOM3
Ventral Midbrain	GO: Biological Process	GO:0060021	palate development	0.027527	9	53	SCHIP1	CSRNP1	PRRX1	FZD2	TGFBR2	TGFB3	LEF1	INSIG2	GAS1
Ventral Midbrain	GO: Biological Process	GO:0046326	positive regulation of glucose import	0.028098	6	29	AKT2	PIK3R1	ADIPOR2	ERBB4	MGEA5	SORBS1
Ventral Midbrain	GO: Biological Process	GO:0043484	regulation of RNA splicing	0.028098	6	29	AKT2	RBM5	FASTK	SRSF10	CELF1	SRRM4
Ventral Midbrain	GO: Biological Process	GO:0043488	regulation of mRNA stability	0.028098	6	29	AXIN2	YBX1	ZFP36L2	ELAVL1	PAIP1	ZFP36
Ventral Midbrain	GO: Biological Process	GO:0002286	T cell activation involved in immune response	0.028098	6	29	BCL6	CD80	GADD45G	RPS6	LEF1	LCP1
Ventral Midbrain	GO: Biological Process	GO:0050804	regulation of synaptic transmission	0.028556	23	184	NTRK2	CAMK2A	CACNA1A	CRHR1	CTNND2	CPEB1	CACNA2D2	DLG4	EDN3	PTK2	SLC6A4	ERBB4	SLC1A3	NISCH	STX1A	TAC1	HCRT	GRM3	GSK3B	GRIA4	GRIK2	YWHAG	KCNJ10
Ventral Midbrain	GO: Biological Process	GO:0046328	regulation of JNK cascade	0.028602	15	107	AKT2	MAP3K6	MAP3K5	MAP3K11	ZEB2	EDA2R	MAP2K7	TAOK3	HIPK3	MAP4K4	MAPK8IP1	MAP2K4	SFRP1	GAB1	GRIK2
Ventral Midbrain	GO: Biological Process	GO:0046323	glucose import	0.028611	8	45	AKT2	PIK3R1	ADIPOR2	ERBB4	SLC2A4	MGEA5	SORBS1	SH2B2
Ventral Midbrain	GO: Biological Process	GO:0048066	developmental pigmentation	0.028611	8	45	VPS33A	KITLG	BCL2	EDN3	SOD2	ADAMTS20	GNAQ	SOX10
Ventral Midbrain	GO: Biological Process	GO:0034765	regulation of ion transmembrane transport	0.028756	26	214	ACTN4	CACNA1H	CACNB4	CACNA1C	CACNA1A	CACNB1	CACNB2	CACNA2D1	CACNA2D2	SLC9A3R1	KCTD5	SCN8A	IL1RAPL1	KCTD3	KCNK3	KCNMA1	KCNQ1	KCNQ3	KCNJ10	KCNJ9	KCND2	KCNC1	KCND3	KCNA1	KCNA4	CACNG4
Ventral Midbrain	GO: Biological Process	GO:0017157	regulation of exocytosis	0.028871	10	62	SYT7	CACNA1A	TRIM9	RAB27B	IL1RAPL1	STXBP3	STX1A	SYT1	HMOX1	LGI3
Ventral Midbrain	GO: Biological Process	GO:0034332	adherens junction organization	0.028989	7	37	CDH10	CDH11	CDH7	CDH6	CADM2	DSP	CADM3
Ventral Midbrain	GO: Biological Process	GO:0008207	C21-steroid hormone metabolic process	0.028989	7	37	FSHB	GAL	STARD5	NR3C1	KCNMA1	LHB	DKK3
Ventral Midbrain	GO: Biological Process	GO:0007266	Rho protein signal transduction	0.02967	21	165	ABCA1	AGTR1	ARHGAP5	BCL6	ARHGEF40	ARAP3	ROCK1	ITSN1	SFRP1	VAV3	DLC1	NET1	GNA13	GSK3B	ARHGEF25	ARHGEF12	NDEL1	PLEKHG1	LIMK1	ARHGEF9	RHOJ
Ventral Midbrain	GO: Biological Process	GO:0010714	positive regulation of collagen metabolic process	0.029767	4	15	CTGF	F2R	TGFB3	HDAC2
Ventral Midbrain	GO: Biological Process	GO:0022408	negative regulation of cell-cell adhesion	0.029767	4	15	MUC4	PIK3R1	GTPBP4	LEF1
Ventral Midbrain	GO: Biological Process	GO:0046112	nucleobase biosynthetic process	0.029767	4	15	ADA	SHMT1	PAICS	UMPS
Ventral Midbrain	GO: Biological Process	GO:0032967	positive regulation of collagen biosynthetic process	0.029767	4	15	CTGF	F2R	TGFB3	HDAC2
Ventral Midbrain	GO: Biological Process	GO:0033032	regulation of myeloid cell apoptosis	0.029767	4	15	KITLG	BCL2	HSPA1B	HMGB1
Ventral Midbrain	GO: Biological Process	GO:0007029	endoplasmic reticulum organization	0.029767	4	15	CASQ1	ATL3	COL4A3BP	PEX5
Ventral Midbrain	GO: Biological Process	GO:0035329	hippo signaling cascade	0.029767	4	15	LATS2	TEAD1	MOBKL1B	WWC1
Ventral Midbrain	GO: Biological Process	GO:0030858	positive regulation of epithelial cell differentiation	0.029767	4	15	BTG1	NOTCH1	SOX9	SOX2
Ventral Midbrain	GO: Biological Process	GO:0042403	thyroid hormone metabolic process	0.029767	4	15	CACNA1A	MED1	CGA	SLCO4A1
Ventral Midbrain	GO: Biological Process	GO:0033151	V(D)J recombination	0.029767	4	15	BCL11B	LEF1	HMGB2	HMGB1
Ventral Midbrain	GO: Biological Process	GO:0071359	cellular response to dsRNA	0.029767	4	15	RBM3	DGCR8	IFIT1	DICER1
Ventral Midbrain	GO: Biological Process	GO:0048754	branching morphogenesis of a tube	0.02984	18	136	NRP1	AGTR1	SEMA5A	BCL2	PBX1	MYCN	NOTCH1	NOTCH4	MED1	ETV5	SALL1	FLT1	TGFBR2	GPC3	GNA13	SOX2	SRC	DICER1
Ventral Midbrain	GO: Biological Process	GO:0021915	neural tube development	0.029918	16	117	PLOD3	C2CD3	NOTCH1	ZEB2	SUFU	CREB1	AMBRA1	ENAH	PTCH1	SFRP1	FZD2	DLC1	GAS1	TCF7L2	CTHRC1	SHROOM3
Ventral Midbrain	GO: Biological Process	GO:0021772	olfactory bulb development	0.030151	5	22	EFNA2	SLIT3	EXT1	SALL1	SALL3
Ventral Midbrain	GO: Biological Process	GO:0016569	covalent chromatin modification	0.03025	26	215	BAZ1B	SETDB2	HDAC9	PRKCB	USP3	HDAC5	C14orf169	DR1	CTR9	RNF20	KDM4A	CDC73	MORF4L1	EYA3	LEF1	SUV420H1	TAF1	HDAC2	HOPX	PIM3	SUV420H2	JARID2	KAT6B	EP400	CXXC1	ING5
Ventral Midbrain	GO: Biological Process	GO:0000302	response to reactive oxygen species	0.030787	15	108	ADA	BCL2	PRDX1	MAPK8	COL1A1	SLC8A1	SOD2	ERBB4	F3	GNAO1	TXNIP	HMOX1	TXNRD1	TPM1	JUN
Ventral Midbrain	GO: Biological Process	GO:0022612	gland morphogenesis	0.030787	15	108	NRP1	BCL2	NOTCH1	MED1	PTCH1	SFRP1	ETV5	RXRA	TGM2	TGFBR2	TGFB3	NRG3	SOX9	SRC	NR3C1
Ventral Midbrain	GO: Biological Process	GO:0006403	RNA localization	0.030977	17	127	BICD1	KHSRP	RAE1	AHCTF1	RANBP2	QKI	SRSF7	SRSF2	THOC7	SRSF10	NUPL2	SRRM1	CASC3	HNRNPA2B1	SMG1	NUP205	SMG6
Ventral Midbrain	GO: Biological Process	GO:0017038	protein import	0.031802	26	216	RERE	AXIN2	BCL6	PRDX1	NFKBIA	PRICKLE1	PRL	PKIA	SUFU	FAM53A	RANBP2	PEX5	F2R	TGFB3	TIMM44	GNAQ	TXNIP	SPTBN1	RBCK1	IPO7	TRPS1	TRIP6	KPNA1	JUN	NUP205	TNPO1
Ventral Midbrain	GO: Biological Process	GO:0043193	positive regulation of gene-specific transcription	0.031892	25	206	NFKBIA	NOTCH1	PPARA	POMC	HDAC5	CREB1	ATF2	RORB	SMARCA2	SFRP1	HES5	ETS1	RXRA	TGFB3	LEF1	TESC	TCF7L2	TCF20	NR2F2	TAF1	HDAC2	HMGB2	HMGB1	HIF1A	JUN
Ventral Midbrain	GO: Biological Process	GO:0021799	cerebral cortex radially oriented cell migration	0.031939	3	9	RTN4	POU3F3	POU3F2
Ventral Midbrain	GO: Biological Process	GO:0045063	T-helper 1 cell differentiation	0.031939	3	9	CD80	GADD45G	LEF1
Ventral Midbrain	GO: Biological Process	GO:0035024	negative regulation of Rho protein signal transduction	0.031939	3	9	BCL6	ARAP3	DLC1
Ventral Midbrain	GO: Biological Process	GO:0010765	positive regulation of sodium ion transport	0.031939	3	9	AKT2	AKT3	CNKSR3
Ventral Midbrain	GO: Biological Process	GO:0060124	positive regulation of growth hormone secretion	0.031939	3	9	GHRHR	MGEA5	SERP1
Ventral Midbrain	GO: Biological Process	GO:0007016	cytoskeletal anchoring at plasma membrane	0.031939	3	9	TLN2	FLNB	EZR
Ventral Midbrain	GO: Biological Process	GO:0071456	cellular response to hypoxia	0.031939	3	9	SFRP1	VLDLR	KCNK3
Ventral Midbrain	GO: Biological Process	GO:0071453	cellular response to oxygen levels	0.031939	3	9	SFRP1	VLDLR	KCNK3
Ventral Midbrain	GO: Biological Process	GO:0010390	histone monoubiquitination	0.031939	3	9	CTR9	RNF20	CDC73
Ventral Midbrain	GO: Biological Process	GO:0043508	negative regulation of JUN kinase activity	0.031939	3	9	HIPK3	MAPK8IP1	SFRP1
Ventral Midbrain	GO: Biological Process	GO:0006885	regulation of pH	0.032227	8	46	AGTR1	MAFG	BCL2	CA2	SLC4A4	ATP6V0A4	AQP11	SLC12A5
Ventral Midbrain	GO: Biological Process	GO:0048660	regulation of smooth muscle cell proliferation	0.032393	11	72	ATP2B1	PIK3R1	PTK2	FLT1	TGM2	TGFBR2	GNAQ	ABCC4	HMOX1	HIF1A	JUN
Ventral Midbrain	GO: Biological Process	GO:0008584	male gonad development	0.032421	12	81	ACVR2A	KITLG	LHX9	BCL2	CSDA	COL9A3	SFRP1	FSHB	SOX9	FNDC3A	HMGB2	LHB
Ventral Midbrain	GO: Biological Process	GO:0050873	brown fat cell differentiation	0.032758	6	30	SELENBP1	CEBPB	ARL4A	NUDT7	SLC2A4	SH2B2
Ventral Midbrain	GO: Biological Process	GO:0030318	melanocyte differentiation	0.032758	6	30	KITLG	BCL2	EDN3	ADAMTS20	GNAQ	SOX10
Ventral Midbrain	GO: Biological Process	GO:0048259	regulation of receptor-mediated endocytosis	0.032758	6	30	ANGPT1	BICD1	CBL	GH1	SYNE1	SGIP1
Ventral Midbrain	GO: Biological Process	GO:0006006	glucose metabolic process	0.033414	26	217	AKT2	ATF4	CACNA1A	PPP1R1A	PPARA	PRKAG1	PPP1R2	CPT1A	PDK1	SLC25A13	PIK3R1	PHKB	NISCH	FOXO1	DDIT4	SORBS1	GPD2	GPI	GPD1	SRC	GSK3B	NR3C1	SERP1	HMGB1	HIF1A	LDHB
Ventral Midbrain	GO: Biological Process	GO:0051969	regulation of transmission of nerve impulse	0.033616	24	197	NTRK2	CAMK2A	CACNA1A	CRHR1	CTNND2	CPEB1	CACNA2D2	DLG4	EDN3	PTK2	SLC6A4	ERBB4	SLC1A3	NISCH	TF	STX1A	TAC1	HCRT	GRM3	GSK3B	GRIA4	GRIK2	YWHAG	KCNJ10
Ventral Midbrain	GO: Biological Process	GO:0021761	limbic system development	0.034139	9	55	AXIN2	CNTNAP2	POU3F2	ZEB2	LEF1	HDAC2	GSK3B	YWHAE	CLASP2
Ventral Midbrain	GO: Biological Process	GO:0000723	telomere maintenance	0.035111	10	64	PARP1	DCLRE1B	POLD1	POLD2	TNKS2	XRN1	TERF2	HSPA1A	HSPA1B	SMG6
Ventral Midbrain	GO: Biological Process	GO:0034138	toll-like receptor 3 signaling pathway	0.035111	10	64	MEF2A	NFKBIA	MAPK10	MAP2K7	MAPK8	CREB1	ATF2	DUSP6	MAP2K4	JUN
Ventral Midbrain	GO: Biological Process	GO:0006874	cellular calcium ion homeostasis	0.035382	30	259	AGTR1	APP	ATP1A2	NUCB2	BCL2	CACNB4	CACNA1C	CACNA1A	CASQ1	PRKCB	CRHR1	CD24	SLC8A1	F2R	HRH3	FZD2	RYR3	TGM2	GNB1	MGEA5	TAC1	HCRT	GNA13	GPR12	MCHR1	GRIK2	KCNK3	ITPR1	ITGAV	ATP2C1
Ventral Midbrain	GO: Biological Process	GO:0030099	myeloid cell differentiation	0.035388	24	198	VPS33A	ACVR2A	ANK1	KITLG	BCL6	CA2	NFKBIA	PIK3R1	CSF1R	EPAS1	PURB	SFRP1	ETS1	TOB2	RPS6	TGFBR2	LEF1	TESC	HMGB2	HMGB1	ZFP36	HIF1A	JUN	ZBTB16
Ventral Midbrain	GO: Biological Process	GO:0006921	cellular component disassembly involved in apoptosis	0.035417	11	73	DNM1L	ROCK1	TJP2	PTK2	DSP	ENDOG	SFRP1	HMGB2	HMGB1	KPNA1	LMNB1
Ventral Midbrain	GO: Biological Process	GO:0022411	cellular component disassembly	0.035802	29	249	MAP4	MAP2	BAZ1B	SHROOM2	MID1	DNM1L	ROCK1	TJP2	PTK2	DSP	ENDOG	SFRP1	ETS1	SUPT16H	RPS6	RPL41	MAP6D1	DDIT4	DSTN	MGEA5	SPTBN1	HMGB2	HMGB1	TPM1	KPNA1	KIF5B	NDEL1	LMNB1	CLASP2
Ventral Midbrain	GO: Biological Process	GO:0006700	C21-steroid hormone biosynthetic process	0.035998	5	23	FSHB	STARD5	NR3C1	LHB	DKK3
Ventral Midbrain	GO: Biological Process	GO:0021988	olfactory lobe development	0.035998	5	23	EFNA2	SLIT3	EXT1	SALL1	SALL3
Ventral Midbrain	GO: Biological Process	GO:0043242	negative regulation of protein complex disassembly	0.036143	8	47	MAP4	MAP2	SHROOM2	MID1	MAP6D1	SPTBN1	TPM1	CLASP2
Ventral Midbrain	GO: Biological Process	GO:0070571	negative regulation of neuron projection regeneration	0.036207	2	4	RTN4	SPP1
Ventral Midbrain	GO: Biological Process	GO:0030202	heparin metabolic process	0.036207	2	4	ANGPT1	HS2ST1
Ventral Midbrain	GO: Biological Process	GO:0060528	secretory columnal luminar epithelial cell differentiation involved in prostate glandular acinus development	0.036207	2	4	NOTCH1	RXRA
Ventral Midbrain	GO: Biological Process	GO:0060235	lens induction in camera-type eye	0.036207	2	4	POU2F1	SOX2
Ventral Midbrain	GO: Biological Process	GO:0032353	negative regulation of hormone biosynthetic process	0.036207	2	4	CACNA1A	DKK3
Ventral Midbrain	GO: Biological Process	GO:0060083	smooth muscle contraction involved in micturition	0.036207	2	4	CACNA1C	KCNMA1
Ventral Midbrain	GO: Biological Process	GO:0031946	regulation of glucocorticoid biosynthetic process	0.036207	2	4	NR3C1	DKK3
Ventral Midbrain	GO: Biological Process	GO:0010891	negative regulation of sequestering of triglyceride	0.036207	2	4	PNPLA2	PPARA
Ventral Midbrain	GO: Biological Process	GO:0032344	regulation of aldosterone metabolic process	0.036207	2	4	KCNMA1	DKK3
Ventral Midbrain	GO: Biological Process	GO:0032762	mast cell cytokine production	0.036207	2	4	BCL6	HMOX1
Ventral Midbrain	GO: Biological Process	GO:0060024	rhythmic synaptic transmission	0.036207	2	4	CACNA1A	CACNA2D2
Ventral Midbrain	GO: Biological Process	GO:0050847	progesterone receptor signaling pathway	0.036207	2	4	KLF9	NEDD4
Ventral Midbrain	GO: Biological Process	GO:0060011	Sertoli cell proliferation	0.036207	2	4	ACVR2A	FSHB
Ventral Midbrain	GO: Biological Process	GO:0015014	heparan sulfate proteoglycan biosynthetic process, polysaccharide chain biosynthetic process	0.036207	2	4	HS2ST1	EXT1
Ventral Midbrain	GO: Biological Process	GO:0050774	negative regulation of dendrite morphogenesis	0.036207	2	4	CIT	GSK3B
Ventral Midbrain	GO: Biological Process	GO:0045603	positive regulation of endothelial cell differentiation	0.036207	2	4	BTG1	NOTCH1
Ventral Midbrain	GO: Biological Process	GO:0071699	olfactory placode morphogenesis	0.036207	2	4	POU2F1	SOX2
Ventral Midbrain	GO: Biological Process	GO:0032763	regulation of mast cell cytokine production	0.036207	2	4	BCL6	HMOX1
Ventral Midbrain	GO: Biological Process	GO:0070255	regulation of mucus secretion	0.036207	2	4	ADA	SYTL2
Ventral Midbrain	GO: Biological Process	GO:0032075	positive regulation of nuclease activity	0.036207	2	4	ERN1	HMGB2
Ventral Midbrain	GO: Biological Process	GO:0032351	negative regulation of hormone metabolic process	0.036207	2	4	CACNA1A	DKK3
Ventral Midbrain	GO: Biological Process	GO:0031848	protection from non-homologous end joining at telomere	0.036207	2	4	DCLRE1B	TERF2
Ventral Midbrain	GO: Biological Process	GO:0002719	negative regulation of cytokine production involved in immune response	0.036207	2	4	BCL6	HMOX1
Ventral Midbrain	GO: Biological Process	GO:0042759	long-chain fatty acid biosynthetic process	0.036207	2	4	PLP1	QKI
Ventral Midbrain	GO: Biological Process	GO:0007182	common-partner SMAD protein phosphorylation	0.036207	2	4	TGFBR2	SPTBN1
Ventral Midbrain	GO: Biological Process	GO:0051152	positive regulation of smooth muscle cell differentiation	0.036207	2	4	PIAS1	TSHZ3
Ventral Midbrain	GO: Biological Process	GO:0060252	positive regulation of glial cell proliferation	0.036207	2	4	PTK2	ETV5
Ventral Midbrain	GO: Biological Process	GO:2000053	regulation of Wnt receptor signaling pathway involved in dorsal/ventral axis specification	0.036207	2	4	AXIN2	SFRP1
Ventral Midbrain	GO: Biological Process	GO:0045347	negative regulation of MHC class II biosynthetic process	0.036207	2	4	NFX1	HDAC2
Ventral Midbrain	GO: Biological Process	GO:0006498	N-terminal protein lipidation	0.036207	2	4	NMT2	MAP6D1
Ventral Midbrain	GO: Biological Process	GO:0030910	olfactory placode formation	0.036207	2	4	POU2F1	SOX2
Ventral Midbrain	GO: Biological Process	GO:0044332	Wnt receptor signaling pathway involved in dorsal/ventral axis specification	0.036207	2	4	AXIN2	SFRP1
Ventral Midbrain	GO: Biological Process	GO:0043247	telomere maintenance in response to DNA damage	0.036207	2	4	DCLRE1B	TERF2
Ventral Midbrain	GO: Biological Process	GO:0071698	olfactory placode development	0.036207	2	4	POU2F1	SOX2
Ventral Midbrain	GO: Biological Process	GO:0045955	negative regulation of calcium ion-dependent exocytosis	0.036207	2	4	TRIM9	STXBP3
Ventral Midbrain	GO: Biological Process	GO:0032415	regulation of sodium:hydrogen antiporter activity	0.036207	2	4	ACTN4	SLC9A3R1
Ventral Midbrain	GO: Biological Process	GO:0060560	developmental growth involved in morphogenesis	0.036605	14	101	NRP1	APP	NRCAM	RTN4	MED1	CREB1	SLIT3	SFRP1	SALL1	THBS3	SOX9	SPP1	NDEL1	LIMK1
Ventral Midbrain	GO: Biological Process	GO:0033157	regulation of intracellular protein transport	0.036605	14	101	AXIN2	PRDX1	GOPC	NFKBIA	PKIA	SUFU	TGFB3	GNAQ	TCF7L2	RBCK1	GSK3B	TRIP6	UHMK1	LCP1
Ventral Midbrain	GO: Biological Process	GO:0046942	carboxylic acid transport	0.036823	26	219	AKT2	SLC6A5	SLC16A4	SLC16A6	SLC17A6	CACNB4	CACNA1A	PPARA	SLC23A2	CPT1A	CPT2	SLC43A2	SLC25A13	ABCD3	ACSL1	SLC6A6	SLC10A1	SLCO4A1	SLC1A3	HRH3	SLC38A10	SLC7A5	SLCO1C1	KCNJ10	SLC7A14	SLC38A1
Ventral Midbrain	GO: Biological Process	GO:0050996	positive regulation of lipid catabolic process	0.037175	4	16	AKT2	PNPLA2	PPARA	CPT1A
Ventral Midbrain	GO: Biological Process	GO:0071604	transforming growth factor-beta production	0.037175	4	16	CREB1	ATF2	CD24	HIF1A
Ventral Midbrain	GO: Biological Process	GO:0060325	face morphogenesis	0.037175	4	16	SCHIP1	CSRNP1	COL1A1	LEF1
Ventral Midbrain	GO: Biological Process	GO:0071634	regulation of transforming growth factor-beta production	0.037175	4	16	CREB1	ATF2	CD24	HIF1A
Ventral Midbrain	GO: Biological Process	GO:0031365	N-terminal protein amino acid modification	0.037175	4	16	NMT2	METTL11A	MAP6D1	METAP1
[truncated: 676 more rows]
[truncated: 8 more columns]
