# Supplementary material for: Fyn-Dependent Gene Networks in Acute Ethanol Sensitivity
Source: PLoS One. 2013 Nov 29;8(11):e82435. doi: 10.1371/journal.pone.0082435 (PMC3843713; doi:10.1371/journal.pone.0082435)
Supplement: Table S4 — Gene list from analysis of Fyn or LORR expression correlations for basal expression data as described in Figure 4A. Data are the 50 genes contained in Figure 4B network. Genes have significant correlations with basal Fyn expression in the PFC BXD and LXS datasets, correlate with ethanol LORR behavioral data and have altered basal expression in PFC between control and Fyn null animals. Values are Pearson correlations and corresponding p-values. Correlations were performed from databases within the GeneNetwork web resource. (XLSX) [file pone.0082435.s006.xlsx]

## Sheet: Sheet1
	LORR Correlation		BXD Correlation		LXS Correlation
Gene Symbol	r	pval	r	pval	r	pval
Ptprb	-0.811697	4.32e-05	0.787169	4.07e-07	0.797468	2.59e-10
Scn1a	-0.774269	0.000162228	0.556753	0.0017079	0.836092	5.51e-12
Tnfrsf19	-0.751449	0.000324053	0.574787	0.00110892	0.500654	0.000733522
Dnm3	-0.74714	0.000366313	0.532931	0.00291523	0.666959	1.41e-06
Neto1	-0.741512	0.000428401	0.55257	0.0018814	0.603994	2.28e-05
Glg1	-0.72497	0.000664229	0.55905	0.00161866	-0.710855	1.33e-07
Kcnd2	-0.724068	0.000679711	0.584511	0.000869426	0.634968	6.28e-06
Homer1	-0.719884	0.000755511	0.591683	0.000723023	0.67878	7.78e-07
Gria3	-0.716551	0.00082083	0.522632	0.00363053	0.655318	2.48e-06
Hif1a	-0.715441	0.000843598	0.63814	0.000195734	0.628544	8.31e-06
Ttc3	-0.714553	0.000862195	0.606079	0.000492783	0.751566	9.71e-09
Fyn	-0.710644	0.000948169	1	0	1	0
Nfib	-0.702936	0.00113874	0.590931	0.000737286	-0.663099	1.71e-06
Bcas3	-0.700883	0.00119452	-0.554312	0.00180738	-0.705912	1.77e-07
Epha4	-0.697046	0.00130491	0.574998	0.00110316	0.697334	2.88e-07
Lasp1	-0.691659	0.00147405	0.597523	0.000620238	0.669499	1.25e-06
Spin	-0.690948	0.00149769	0.479925	0.00842158	-0.712249	1.22e-07
Golph3l	-0.684684	0.0017197	0.491365	0.00679152	0.486093	0.00109976
Eif3s10	-0.684582	0.00172355	0.505773	0.00512573	0.628083	8.47e-06
Phip	-0.683204	0.00177596	0.629988	0.000249933	0.710788	1.33e-07
Gabrb3	-0.680642	0.00187695	0.531919	0.00297968	0.521874	0.000393289
Nedd4	-0.675465	0.00209547	0.47866	0.00862057	0.770997	2.32e-09
Mapk9	-0.673254	0.00219499	0.506581	0.00504364	0.687082	5.03e-07
Arnt2	-0.667613	0.00246673	0.509302	0.00477547	0.581966	5.29e-05
Garnl1	-0.665571	0.00257164	0.504794	0.00522665	0.479462	0.00131482
Rnf4	-0.65299	0.00330235	0.473624	0.00945246	0.776	1.57e-09
Dtna	-0.651696	0.00338628	0.604349	0.000516511	0.775344	1.65e-09
Magi3	-0.650215	0.00348449	0.59291	0.000700266	0.473323	0.00154637
Cugbp1	-0.64906	0.00356267	0.621414	0.000320854	0.735191	2.94e-08
Kif5b	-0.648008	0.00363516	0.530123	0.00309703	0.809863	8.29e-11
Zfp148	-0.644653	0.0038743	0.5123	0.00449419	0.814087	5.52e-11
Purb	-0.639463	0.00426955	0.602608	0.000541396	-0.718486	8.42e-08
Kcna2	-0.638642	0.00433499	0.635745	0.00021046	-0.610981	1.73e-05
Add1	-0.637317	0.00444232	0.539241	0.0025398	0.664473	1.6e-06
Flnb	-0.636147	0.0045389	0.625329	0.000286528	-0.409736	0.00704525
Nr3c1	-0.626558	0.00539665	0.580238	0.000968423	0.644285	4.14e-06
Xpo4	-0.623935	0.00565297	-0.480046	0.00840279	-0.606221	2.09e-05
Ppp2r5c	0.616514	0.00643193	0.538725	0.00256886	0.766311	3.32e-09
Syt1	-0.613033	0.00682615	0.539322	0.00253528	0.627956	8.52e-06
Qk	-0.604468	0.00787988	0.610496	0.000436473	0.617242	1.34e-05
Prkca	-0.603637	0.0079887	0.494073	0.0064475	-0.496137	0.000833315
Cacna2d1	-0.603622	0.0079907	0.571013	0.00121627	0.596989	3e-05
Negr1	-0.600535	0.00840578	0.648172	0.000143474	0.6061	2.1e-05
Trps1	-0.600512	0.00840892	0.518074	0.00399213	0.698412	2.71e-07
Atcay	-0.599362	0.00856806	-0.53108	0.00303399	-0.626801	8.95e-06
Atf2	-0.597731	0.0087977	0.559866	0.00158794	0.617402	1.33e-05
Magi2	-0.596801	0.00893095	0.602332	0.000545436	0.781117	1.04e-09
Akt3	-0.594594	0.0092535	0.515953	0.00417069	0.433389	0.00414299
Rph3a	-0.594163	0.00931765	0.480605	0.00831624	0.758599	5.87e-09
Myo6	-0.592407	0.00958236	0.61338	0.000402833	0.609954	1.8e-05
