# Supplementary material for: Fyn-Dependent Gene Networks in Acute Ethanol Sensitivity
Source: PLoS One. 2013 Nov 29;8(11):e82435. doi: 10.1371/journal.pone.0082435 (PMC3843713; doi:10.1371/journal.pone.0082435)
Supplement: Table S5 — Functional over-representation analysis of basal gene expression correlations with Fyn expression or LORR from Figure 4B and Table S4. Results are listed for Molecular Function, Biological Process, Cellular Component, and Mouse Phenotype using the ToppGene Suite at a 5% FDR and trimming groups for containing at least 3 and no greater than 300 members. (XLSX) [file pone.0082435.s007.xlsx]

## Sheet: 7d47684c-5c3d-418b-abfe-fab4eac
Category	ID	Name	Source	P-value	Hit Count in Query List	Hit Count in Genome	Hit in Query List
GO: Molecular Function	GO:0022843	voltage-gated cation channel activity		0.0009211	4	133	SCN1A,CACNA2D1,KCND2,KCNA2
GO: Molecular Function	GO:0051015	actin filament binding		0.001737	3	73	MYO6,LASP1,ADD1
GO: Molecular Function	GO:0032403	protein complex binding		0.00272	5	296	MAGI2,PHIP,RPH3A,FYN,ADD1
GO: Molecular Function	GO:0022832	voltage-gated channel activity		0.002795	4	180	SCN1A,CACNA2D1,KCND2,KCNA2
GO: Molecular Function	GO:0005244	voltage-gated ion channel activity		0.002795	4	180	SCN1A,CACNA2D1,KCND2,KCNA2
GO: Molecular Function	GO:0005261	cation channel activity		0.01214	4	274	SCN1A,CACNA2D1,KCND2,KCNA2
GO: Molecular Function	GO:0003690	double-stranded DNA binding		0.01411	3	155	ZNF148,PURB,NR3C1
GO: Molecular Function	GO:0005516	calmodulin binding		0.01639	3	164	MYO6,SYT1,ADD1
GO: Molecular Function	GO:0001664	G-protein coupled receptor binding		0.02749	3	200	MAGI3,MAGI2,NEDD4
GO: Molecular Function	GO:0043566	structure-specific DNA binding		0.03916	3	230	ZNF148,PURB,NR3C1
GO: Molecular Function	GO:0000981	sequence-specific DNA binding RNA polymerase II transcription factor activity		0.04672	3	247	NFIB,ATF2,HIF1A
GO: Biological Process	GO:0061448	connective tissue development		4.963e-05	6	199	GLG1,NFIB,ATF2,PRKCA,TRPS1,HIF1A
GO: Biological Process	GO:0021955	central nervous system neuron axonogenesis		7.641e-05	3	25	EPHA4,NFIB,PRKCA
GO: Biological Process	GO:0002062	chondrocyte differentiation		9.551e-05	4	72	GLG1,NFIB,PRKCA,TRPS1
GO: Biological Process	GO:0014047	glutamate secretion		0.0001779	3	33	MYO6,SYT1,NR3C1
GO: Biological Process	GO:0010038	response to metal ion		0.0001781	6	251	MAPK9,SYT1,GRIA3,HOMER1,NEDD4,NR3C1
GO: Biological Process	GO:0051216	cartilage development		0.0002224	5	166	GLG1,NFIB,PRKCA,TRPS1,HIF1A
GO: Biological Process	GO:0010035	response to inorganic substance		0.0003273	6	281	MAPK9,SYT1,GRIA3,HOMER1,NEDD4,NR3C1
GO: Biological Process	GO:0043112	receptor metabolic process		0.0004398	4	107	MAGI2,HIF1A,GRIA3,NEDD4
GO: Biological Process	GO:0021954	central nervous system neuron development		0.0006509	3	51	EPHA4,NFIB,PRKCA
GO: Biological Process	GO:0051403	stress-activated MAPK cascade		0.0007122	5	214	EPHA4,MAGI3,MAPK9,ATF2,TNFRSF19
GO: Biological Process	GO:0031098	stress-activated protein kinase signaling cascade		0.0007584	5	217	EPHA4,MAGI3,MAPK9,ATF2,TNFRSF19
GO: Biological Process	GO:0016358	dendrite development		0.0008387	4	127	EPHA4,MYO6,FYN,NEDD4
GO: Biological Process	GO:0006835	dicarboxylic acid transport		0.001263	3	64	MYO6,SYT1,NR3C1
GO: Biological Process	GO:0090287	regulation of cellular response to growth factor stimulus		0.001372	4	145	GLG1,HIF1A,NEDD4,NR3C1
GO: Biological Process	GO:0042391	regulation of membrane potential		0.001377	5	248	SCN1A,KIF5B,KCND2,QKI,NEDD4
GO: Biological Process	GO:0007611	learning or memory		0.001753	4	155	PRKCA,NETO1,HIF1A,FYN
GO: Biological Process	GO:0043269	regulation of ion transport		0.001783	5	263	KIF5B,CACNA2D1,HOMER1,NEDD4,NR3C1
GO: Biological Process	GO:0007416	synapse assembly		0.002072	3	76	MYO6,PRKCA,DNM3
GO: Biological Process	GO:0048813	dendrite morphogenesis		0.002151	3	77	EPHA4,FYN,NEDD4
GO: Biological Process	GO:0010959	regulation of metal ion transport		0.002251	4	166	KIF5B,CACNA2D1,HOMER1,NEDD4
GO: Biological Process	GO:0050890	cognition		0.002402	4	169	PRKCA,NETO1,HIF1A,FYN
GO: Biological Process	GO:0007254	JNK cascade		0.002454	4	170	EPHA4,MAGI3,MAPK9,TNFRSF19
GO: Biological Process	GO:0007612	learning		0.002757	3	84	NETO1,HIF1A,FYN
GO: Biological Process	GO:0090288	negative regulation of cellular response to growth factor stimulus		0.003046	3	87	GLG1,NEDD4,NR3C1
GO: Biological Process	GO:0051592	response to calcium ion		0.003566	3	92	SYT1,HOMER1,NEDD4
GO: Biological Process	GO:0090101	negative regulation of transmembrane receptor protein serine/threonine kinase signaling pathway		0.003904	3	95	GLG1,MAGI2,NR3C1
GO: Biological Process	GO:0071826	ribonucleoprotein complex subunit organization		0.005029	3	104	EIF3A,KIF5B,CELF1
GO: Biological Process	GO:0006813	potassium ion transport		0.007135	3	118	KIF5B,KCNA2,NEDD4
GO: Biological Process	GO:0021953	central nervous system neuron differentiation		0.008175	3	124	EPHA4,NFIB,PRKCA
GO: Biological Process	GO:0030099	myeloid cell differentiation		0.0093	4	248	PRKCA,HIF1A,ADD1,PURB
GO: Biological Process	GO:0006865	amino acid transport		0.009497	3	131	MYO6,SYT1,NR3C1
GO: Biological Process	GO:0045637	regulation of myeloid cell differentiation		0.0101	3	134	PRKCA,HIF1A,PURB
GO: Biological Process	GO:0006898	receptor-mediated endocytosis		0.0103	3	135	MAGI2,PRKCA,NEDD4
GO: Biological Process	GO:0007626	locomotory behavior		0.01051	3	136	SCN1A,EPHA4,MYO6
GO: Biological Process	GO:0001508	regulation of action potential		0.01051	3	136	SCN1A,KCND2,QKI
GO: Biological Process	GO:0097305	response to alcohol		0.01078	4	259	ARNT2,PRKCA,FYN,NR3C1
GO: Biological Process	GO:0050808	synapse organization		0.01094	3	138	MYO6,PRKCA,DNM3
GO: Biological Process	GO:0032868	response to insulin stimulus		0.0118	4	266	PHIP,PRKCA,HIF1A,NR3C1
GO: Biological Process	GO:0015672	monovalent inorganic cation transport		0.01386	4	279	SCN1A,KIF5B,KCNA2,NEDD4
GO: Biological Process	GO:0045765	regulation of angiogenesis		0.01468	3	154	GTF2I,PRKCA,HIF1A
GO: Biological Process	GO:0003012	muscle system process		0.01471	4	284	PRKCA,DTNA,HOMER1,NR3C1
GO: Biological Process	GO:0071375	cellular response to peptide hormone stimulus		0.01558	4	289	PHIP,PRKCA,HIF1A,FYN
GO: Biological Process	GO:1901653	cellular response to peptide		0.01558	4	289	PHIP,PRKCA,HIF1A,FYN
GO: Biological Process	GO:1901342	regulation of vasculature development		0.01819	3	167	GTF2I,PRKCA,HIF1A
GO: Biological Process	GO:0000209	protein polyubiquitination		0.01848	3	168	TTC3,RNF4,NEDD4
GO: Biological Process	GO:0090092	regulation of transmembrane receptor protein serine/threonine kinase signaling pathway		0.01906	3	170	GLG1,MAGI2,NR3C1
GO: Biological Process	GO:0010769	regulation of cell morphogenesis involved in differentiation		0.02616	3	192	EPHA4,TTC3,NEDD4
GO: Biological Process	GO:0050678	regulation of epithelial cell proliferation		0.02904	3	200	NFIB,PRKCA,HIF1A
GO: Biological Process	GO:0009416	response to light stimulus		0.03017	3	203	NETO1,HIF1A,NEDD4
GO: Biological Process	GO:0018108	peptidyl-tyrosine phosphorylation		0.03132	3	206	EPHA4,PRKCA,FYN
GO: Biological Process	GO:0018212	peptidyl-tyrosine modification		0.03209	3	208	EPHA4,PRKCA,FYN
GO: Biological Process	GO:0006816	calcium ion transport		0.03531	3	216	CACNA2D1,FYN,HOMER1
GO: Biological Process	GO:0032869	cellular response to insulin stimulus		0.03572	3	217	PHIP,PRKCA,HIF1A
GO: Biological Process	GO:0046942	carboxylic acid transport		0.03655	3	219	MYO6,SYT1,NR3C1
GO: Biological Process	GO:0015849	organic acid transport		0.03655	3	219	MYO6,SYT1,NR3C1
GO: Biological Process	GO:0060627	regulation of vesicle-mediated transport		0.03739	3	221	MAGI2,PRKCA,SYT1
GO: Biological Process	GO:0070838	divalent metal ion transport		0.03911	3	225	CACNA2D1,FYN,HOMER1
GO: Biological Process	GO:0051047	positive regulation of secretion		0.03998	3	227	PRKCA,HIF1A,NR3C1
GO: Biological Process	GO:0051260	protein homooligomerization		0.03998	3	227	KCND2,SYT1,KCNA2
GO: Biological Process	GO:0031349	positive regulation of defense response		0.04087	3	229	MAPK9,ATF2,PRKCA
GO: Biological Process	GO:0072511	divalent inorganic cation transport		0.04087	3	229	CACNA2D1,FYN,HOMER1
GO: Biological Process	GO:0050673	epithelial cell proliferation		0.04266	3	233	NFIB,PRKCA,HIF1A
GO: Biological Process	GO:0002757	immune response-activating signal transduction		0.04496	3	238	MAPK9,ATF2,FYN
GO: Biological Process	GO:0097194	execution phase of apoptosis		0.04926	3	247	PRKCA,PPP2R5C,ADD1
GO: Cellular Component	GO:0043197	dendritic spine		9.698e-10	9	160	EPHA4,MAGI2,NETO1,KCND2,DNM3,GRIA3,ADD1,HOMER1,NR3C1
GO: Cellular Component	GO:0044309	neuron spine		9.698e-10	9	160	EPHA4,MAGI2,NETO1,KCND2,DNM3,GRIA3,ADD1,HOMER1,NR3C1
GO: Cellular Component	GO:0014069	postsynaptic density		1.781e-09	8	116	EPHA4,MAGI2,NETO1,KCND2,DNM3,GRIA3,HOMER1,NR3C1
GO: Cellular Component	GO:0044327	dendritic spine head		1.781e-09	8	116	EPHA4,MAGI2,NETO1,KCND2,DNM3,GRIA3,HOMER1,NR3C1
GO: Cellular Component	GO:0030424	axon		2.173e-05	7	287	SCN1A,EPHA4,MYO6,NFIB,ATCAY,KCNA2,GRIA3
GO: Cellular Component	GO:0043025	neuronal cell body		2.375e-05	7	291	NEGR1,SCN1A,MYO6,GTF2I,PRKCA,KCND2,GRIA3
GO: Cellular Component	GO:0097060	synaptic membrane		4.757e-05	6	220	EPHA4,GABRB3,NETO1,SYT1,GRIA3,HOMER1
GO: Cellular Component	GO:0045211	postsynaptic membrane		0.0002396	5	188	EPHA4,GABRB3,NETO1,GRIA3,HOMER1
GO: Cellular Component	GO:0034702	ion channel complex		0.0003492	5	204	SCN1A,GABRB3,CACNA2D1,KCND2,KCNA2
GO: Cellular Component	GO:0034703	cation channel complex		0.0006634	4	133	SCN1A,CACNA2D1,KCND2,KCNA2
GO: Cellular Component	GO:0030018	Z disc		0.001516	3	76	SCN1A,FLNB,HOMER1
GO: Cellular Component	GO:0031674	I band		0.002307	3	88	SCN1A,FLNB,HOMER1
GO: Cellular Component	GO:0005938	cell cortex		0.00252	4	191	FLNB,MYO6,LASP1,NEDD4
GO: Cellular Component	GO:0030665	clathrin-coated vesicle membrane		0.004334	3	110	MYO6,RPH3A,SYT1
GO: Cellular Component	GO:0033267	axon part		0.007336	3	133	SCN1A,KCNA2,GRIA3
GO: Cellular Component	GO:0030017	sarcomere		0.007336	3	133	SCN1A,FLNB,HOMER1
GO: Cellular Component	GO:0044449	contractile fiber part		0.01	3	149	SCN1A,FLNB,HOMER1
GO: Cellular Component	GO:0030139	endocytic vesicle		0.01018	3	150	MYO6,SYT1,GRIA3
GO: Cellular Component	GO:0030662	coated vesicle membrane		0.01018	3	150	MYO6,RPH3A,SYT1
GO: Cellular Component	GO:0030016	myofibril		0.01132	3	156	SCN1A,FLNB,HOMER1
GO: Cellular Component	GO:0043292	contractile fiber		0.01338	3	166	SCN1A,FLNB,HOMER1
GO: Cellular Component	GO:0030136	clathrin-coated vesicle		0.02391	3	207	MYO6,RPH3A,SYT1
GO: Cellular Component	GO:0030135	coated vesicle		0.04021	3	254	MYO6,RPH3A,SYT1
Mouse Phenotype	MP:0002273	abnormal pulmonary alveolus epithelial cell morphology		7.263e-06	4	21	NFIB,TRPS1,HIF1A,NR3C1
Mouse Phenotype	MP:0009745	abnormal behavioral response to xenobiotic		4.519e-05	8	216	SCN1A,AKT3,GABRB3,CACNA2D1,FYN,KCNA2,GRIA3,HOMER1
Mouse Phenotype	MP:0002064	seizures		0.0002274	8	272	SCN1A,AKT3,GABRB3,NETO1,QKI,FYN,KCNA2,GRIA3
Mouse Phenotype	MP:0002826	tonic seizures		0.000418	3	24	SCN1A,QKI,KCNA2
Mouse Phenotype	MP:0003484	abnormal channel response		0.0004729	3	25	CACNA2D1,KCND2,KCNA2
Mouse Phenotype	MP:0002856	abnormal vestibular ganglion morphology		0.0005323	3	26	MYO6,ATF2,GABRB3
Mouse Phenotype	MP:0000161	scoliosis		0.0005963	3	27	FLNB,LASP1,TRPS1
Mouse Phenotype	MP:0004753	abnormal miniature excitatory postsynaptic currents		0.0006351	4	64	EPHA4,SYT1,HOMER1,NEDD4
Mouse Phenotype	MP:0000822	abnormal brain ventricle morphology		0.001037	5	126	ARNT2,NFIB,AKT3,ATF2,HIF1A
Mouse Phenotype	MP:0001177	atelectasis		0.001099	4	74	NFIB,TRPS1,HIF1A,NR3C1
Mouse Phenotype	MP:0000947	convulsive seizures		0.001153	5	129	SCN1A,AKT3,QKI,FYN,KCNA2
Mouse Phenotype	MP:0004173	abnormal intervertebral disk morphology		0.001289	3	35	FLNB,GLG1,LASP1
Mouse Phenotype	MP:0001179	thick pulmonary interalveolar septum		0.00164	3	38	TRPS1,HIF1A,NR3C1
Mouse Phenotype	MP:0001051	abnormal somatic motor system morphology		0.001763	4	84	EPHA4,MAPK9,HIF1A,DTNA
Mouse Phenotype	MP:0004882	enlarged lung		0.001769	3	39	NFIB,HIF1A,NR3C1
Mouse Phenotype	MP:0008026	abnormal brain white matter morphology		0.001824	5	143	EPHA4,NFIB,AKT3,QKI,FYN
Mouse Phenotype	MP:0001953	respiratory failure		0.00225	5	150	NFIB,ATF2,TRPS1,HIF1A,NR3C1
Mouse Phenotype	MP:0011723	ectopic neuron		0.00322	3	48	AKT3,ATF2,FYN
Mouse Phenotype	MP:0001393	ataxia		0.003375	6	239	SCN1A,ATF2,QKI,ATCAY,KCNA2,GRIA3
Mouse Phenotype	MP:0005629	abnormal lung weight		0.003617	3	50	NFIB,HIF1A,NR3C1
Mouse Phenotype	MP:0004881	abnormal lung size		0.004252	4	107	NFIB,TRPS1,HIF1A,NR3C1
Mouse Phenotype	MP:0002207	abnormal long term potentiation		0.004822	5	179	EPHA4,MAPK9,NETO1,FYN,GRIA3
Mouse Phenotype	MP:0001473	reduced long term potentiation		0.005003	4	112	EPHA4,MAPK9,NETO1,FYN
Mouse Phenotype	MP:0002199	abnormal brain commissure morphology		0.005328	4	114	EPHA4,NFIB,AKT3,FYN
Mouse Phenotype	MP:0001575	cyanosis		0.006477	5	192	NFIB,ATF2,TRPS1,HIF1A,NR3C1
Mouse Phenotype	MP:0009357	abnormal seizure response to inducing agent		0.006766	4	122	SCN1A,AKT3,FYN,KCNA2
Mouse Phenotype	MP:0000778	abnormal nervous system tract morphology		0.008669	4	131	EPHA4,NFIB,AKT3,FYN
Mouse Phenotype	MP:0000841	abnormal hindbrain morphology		0.008752	6	291	NFIB,AKT3,ATF2,GABRB3,HIF1A,QKI
Mouse Phenotype	MP:0000163	abnormal cartilage morphology		0.008895	6	292	FLNB,GLG1,ATF2,LASP1,TRPS1,HIF1A
Mouse Phenotype	MP:0001222	epidermal hyperplasia		0.008909	3	69	MAPK9,ATF2,PRKCA
Mouse Phenotype	MP:0000745	tremors		0.00902	5	208	SCN1A,ATF2,GABRB3,QKI,KCNA2
Mouse Phenotype	MP:0001388	abnormal stationary movement		0.009134	4	133	SCN1A,MYO6,ATF2,QKI
Mouse Phenotype	MP:0001408	stereotypic behavior		0.009374	4	134	SCN1A,MYO6,ATF2,GABRB3
Mouse Phenotype	MP:0002906	increased susceptibility to pharmacologically induced seizures		0.01001	3	72	SCN1A,AKT3,KCNA2
Mouse Phenotype	MP:0000436	abnormal head movements		0.01079	3	74	SCN1A,MYO6,ATF2
Mouse Phenotype	MP:0000166	abnormal chondrocyte morphology		0.01119	3	75	FLNB,ATF2,TRPS1
Mouse Phenotype	MP:0001574	abnormal oxygen level		0.01133	5	220	NFIB,ATF2,TRPS1,HIF1A,NR3C1
Mouse Phenotype	MP:0000847	abnormal metencephalon morphology		0.01403	5	232	NFIB,AKT3,ATF2,GABRB3,QKI
Mouse Phenotype	MP:0000288	abnormal pericardium morphology		0.01427	5	233	ATF2,GTF2I,HIF1A,PTPRB,QKI
Mouse Phenotype	MP:0005402	abnormal action potential		0.01519	3	84	SCN1A,MYO6,KCNA2
Mouse Phenotype	MP:0006395	abnormal epiphyseal plate morphology		0.01674	4	159	GLG1,ATF2,LASP1,HIF1A
Mouse Phenotype	MP:0000780	abnormal corpus callosum morphology		0.0172	3	88	NFIB,AKT3,FYN
Mouse Phenotype	MP:0004097	abnormal cerebellar cortex morphology		0.01854	5	249	NFIB,AKT3,ATF2,GABRB3,QKI
Mouse Phenotype	MP:0002910	abnormal excitatory postsynaptic currents		0.0188	3	91	NETO1,SYT1,NEDD4
Mouse Phenotype	MP:0008219	abnormal dorsal telencephalic commissure morphology		0.0188	3	91	NFIB,AKT3,FYN
Mouse Phenotype	MP:0000950	abnormal seizure response to pharmacological agent		0.01935	3	92	SCN1A,AKT3,KCNA2
Mouse Phenotype	MP:0003410	abnormal artery development		0.01991	3	93	FLNB,ATF2,HIF1A
Mouse Phenotype	MP:0000157	abnormal sternum morphology		0.02008	4	168	FLNB,LASP1,TRPS1,HIF1A
Mouse Phenotype	MP:0001951	abnormal breathing pattern		0.02065	5	256	NFIB,TRPS1,HIF1A,KCNA2,NR3C1
Mouse Phenotype	MP:0000269	abnormal heart looping		0.02284	3	98	GTF2I,HIF1A,QKI
Mouse Phenotype	MP:0003229	abnormal vitelline vasculature morphology		0.0256	4	181	ZNF148,HIF1A,PTPRB,QKI
Mouse Phenotype	MP:0011088	partial neonatal lethality		0.02606	5	272	FLNB,NFIB,GABRB3,HIF1A,NR3C1
Mouse Phenotype	MP:0005312	pericardial effusion		0.02732	3	105	ATF2,HIF1A,QKI
Mouse Phenotype	MP:0004624	abnormal thoracic cage morphology		0.02908	5	280	FLNB,GLG1,LASP1,TRPS1,HIF1A
Mouse Phenotype	MP:0000929	open neural tube		0.03041	4	191	LASP1,ZNF148,HIF1A,QKI
Mouse Phenotype	MP:0001954	respiratory distress		0.03092	4	192	NFIB,TRPS1,HIF1A,NR3C1
Mouse Phenotype	MP:0004508	abnormal pectoral girdle bone morphology		0.03196	4	194	FLNB,LASP1,TRPS1,HIF1A
Mouse Phenotype	MP:0011479	abnormal catecholamine level		0.03224	3	112	MAPK9,FYN,NR3C1
Mouse Phenotype	MP:0000849	abnormal cerebellum morphology		0.03667	5	298	NFIB,AKT3,ATF2,GABRB3,QKI
Mouse Phenotype	MP:0002270	abnormal pulmonary alveolus morphology		0.0392	3	121	TRPS1,HIF1A,NR3C1
Mouse Phenotype	MP:0001081	abnormal cranial ganglia morphology		0.04085	3	123	MYO6,ATF2,GABRB3
Mouse Phenotype	MP:0004197	abnormal fetal growth/weight/body size		0.04157	4	211	GLG1,NFIB,CELF1,NEDD4
Mouse Phenotype	MP:0003755	abnormal palate morphology		0.0428	4	213	GLG1,GABRB3,LASP1,TRPS1
Mouse Phenotype	MP:0004174	abnormal spine curvature		0.04342	4	214	FLNB,GLG1,LASP1,TRPS1
Mouse Phenotype	MP:0010911	abnormal pulmonary acinus morphology		0.04424	3	127	TRPS1,HIF1A,NR3C1
Mouse Phenotype	MP:0009956	abnormal cerebellar layer morphology		0.04792	4	221	NFIB,AKT3,ATF2,QKI
Mouse Phenotype	MP:0000801	abnormal temporal lobe morphology		0.04926	4	223	NFIB,AKT3,HIF1A,FYN
Mouse Phenotype	MP:0010899	abnormal pulmonary alveolar system morphology		0.04959	3	133	TRPS1,HIF1A,NR3C1
