# Supplementary material for: Fyn-Dependent Gene Networks in Acute Ethanol Sensitivity
Source: PLoS One. 2013 Nov 29;8(11):e82435. doi: 10.1371/journal.pone.0082435 (PMC3843713; doi:10.1371/journal.pone.0082435)
Supplement: Table S6 — Gene list from analysis of Fyn or LORR expression correlations for ethanol-responsive expression data as described in Figure 4A. Data are the 32 genes contained in Figure 4C network. Genes have significant correlations with ethanol-responsive Fyn expression in the PFC BXD and LXS datasets, correlate with ethanol LORR behavioral data and have altered responsive expression in PFC between control and Fyn null animals. Values are Pearson correlations and corresponding p-values. Correlations were performed from databases within the GeneNetwork web resource. (XLS) [file pone.0082435.s008.xls]

## Sheet: Sheet1
	LORR Correlation		BXD Correlation		LXS Correlation
Gene Symbol	r	pval	r	pval	r	pval
Cacna2d1	0.758194	0.000266161	-0.497419	0.00604284	0.605129	1.72e-05
Tcf4	0.70801	0.00101006	0.480211	0.00837722	0.855688	2.67e-13
Ptprd	0.689632	0.00154224	0.477251	0.00884687	-0.60157	1.98e-05
Gabra2	0.669717	0.0023623	0.699872	2.38232e-05	0.663836	1.22e-06
Kif21a	0.66165	0.00278344	0.485398	0.00760482	0.59562	2.51e-05
Nisch	0.659206	0.00292261	0.64959	0.000137188	0.590751	3.04e-05
Ptprb	0.636989	0.00446923	0.523418	0.00357106	0.817341	2.28e-11
Kcnj9	0.634123	0.00471004	0.524729	0.00347379	0.578552	4.83e-05
Cacnb4	0.633966	0.00472351	-0.472851	0.00958595	0.515118	0.000408411
Mef2c	0.633257	0.00478482	0.492018	0.00670722	0.765983	2.16e-09
Fyn	-0.621278	0.00592252	1	0	1	0
Cat	-0.613705	0.00674861	-0.537503	0.0026388	0.525198	0.000299097
Nlgn1	0.582051	0.0112692	-0.528557	0.00320262	-0.428982	0.00410018
Gria4	0.579374	0.0117417	0.474021	0.00938462	0.569774	6.66e-05
Mtdh	0.574587	0.012626	-0.675636	5.77445e-05	0.735364	1.95e-08
Mfhas1	0.565282	0.0144967	0.561736	0.00151945	-0.576965	5.12e-05
Kcnma1	0.551937	0.017557	0.566067	0.00137062	0.803099	9.19e-11
Fxyd2	-0.55113	0.0177573	-0.486995	0.00737953	0.38984	0.00976159
Ppfia4	0.548169	0.0185073	0.486824	0.00740336	-0.506365	0.000531131
Pttg1	-0.547739	0.0186183	0.499549	0.00579667	-0.398738	0.00808506
Fin15 (Dfna5)	-0.523224	0.0258661	0.5167	0.00410703	0.432617	0.00376303
Prkg1	0.520392	0.0268277	-0.515708	0.00419173	0.412573	0.00597128
Tde1	-0.519069	0.0272863	-0.579064	0.000997303	0.664632	1.17e-06
Pnrc2	-0.518815	0.0273751	0.501318	0.00559883	0.557018	0.00010466
Gja1	0.514513	0.028913	-0.486279	0.00747977	0.394906	0.00877394
Tle1	0.506734	0.0318629	0.576015	0.00107579	0.720348	5.16e-08
Lerepo4 (Zch15)	0.503075	0.0333284	0.508541	0.00484925	0.649694	2.43e-06
Sdf4	0.489451	0.0392465	0.571527	0.00120115	0.592326	2.86e-05
Brd2	0.488176	0.0398392	0.483523	0.00787671	0.797539	1.54e-10
Riok3	-0.484106	0.041776	-0.512433	0.00448203	0.583495	4.01e-05
Srp54	-0.472968	0.0474454	0.493751	0.00648758	0.495943	0.000719693
Rbm9	0.470275	0.0488997	-0.520685	0.00378143	0.677806	5.95e-07
