# Supplementary material for: Fyn-Dependent Gene Networks in Acute Ethanol Sensitivity
Source: PLoS One. 2013 Nov 29;8(11):e82435. doi: 10.1371/journal.pone.0082435 (PMC3843713; doi:10.1371/journal.pone.0082435)
Supplement: Table S7 — Functional over-representation analysis of ethanol-responsive gene expression correlations with Fyn expression or LORR from Figure 4C and Table S5. Results are listed for Molecular Function, Biological Process, Cellular Component, and Mouse Phenotype using the ToppGene Suite at a 5% FDR and trimming groups for containing at least 3 and no greater than 300 members. (XLSX) [file pone.0082435.s009.xlsx]

## Sheet: 26ff46e5-08b1-4888-b6aa-4349949
Category	ID	Name	Source	P-value	Hit Count in Query List	Hit Count in Genome	Hit in Query List
GO: Molecular Function	GO:0022843	voltage-gated cation channel activity		0.0001094	4	133	KCNJ9,CACNB4,KCNMA1,CACNA2D1
GO: Molecular Function	GO:0022832	voltage-gated channel activity		0.0003492	4	180	KCNJ9,CACNB4,KCNMA1,CACNA2D1
GO: Molecular Function	GO:0005244	voltage-gated ion channel activity		0.0003492	4	180	KCNJ9,CACNB4,KCNMA1,CACNA2D1
GO: Molecular Function	GO:0015079	potassium ion transmembrane transporter activity		0.001664	3	125	KCNJ9,KCNMA1,FXYD2
GO: Molecular Function	GO:0005261	cation channel activity		0.001677	4	274	KCNJ9,CACNB4,KCNMA1,CACNA2D1
GO: Molecular Function	GO:0022834	ligand-gated channel activity		0.002162	3	137	KCNJ9,GRIA4,GABRA2
GO: Molecular Function	GO:0015276	ligand-gated ion channel activity		0.002162	3	137	KCNJ9,GRIA4,GABRA2
GO: Molecular Function	GO:0003714	transcription corepressor activity		0.005426	3	190	TCF4,RBFOX2,TLE1
GO: Biological Process	GO:0007270	neuron-neuron synaptic transmission		4.351e-05	4	94	NISCH,CACNB4,GRIA4,NLGN1
GO: Biological Process	GO:0016358	dendrite development		0.0001405	4	127	PTPRD,FYN,PRKG1,NLGN1
GO: Biological Process	GO:0035249	synaptic transmission, glutamatergic		0.0001564	3	50	CACNB4,GRIA4,NLGN1
GO: Biological Process	GO:0034220	ion transmembrane transport		0.0002455	5	273	KCNMA1,GJA1,NLGN1,GABRA2,FXYD2
GO: Biological Process	GO:0050804	regulation of synaptic transmission		0.0006015	4	186	MEF2C,NISCH,GRIA4,NLGN1
GO: Biological Process	GO:0051969	regulation of transmission of nerve impulse		0.0008501	4	204	MEF2C,NISCH,GRIA4,NLGN1
GO: Biological Process	GO:0031644	regulation of neurological system process		0.00107	4	217	MEF2C,NISCH,GRIA4,NLGN1
GO: Biological Process	GO:0001764	neuron migration		0.001237	3	101	FYN,PRKG1,GJA1
GO: Biological Process	GO:0050851	antigen receptor-mediated signaling pathway		0.002176	3	123	MEF2C,CACNB4,FYN
GO: Biological Process	GO:0002429	immune response-activating cell surface receptor signaling pathway		0.00266	3	132	MEF2C,CACNB4,FYN
GO: Biological Process	GO:0050808	synapse organization		0.003016	3	138	PTPRD,CACNB4,NLGN1
GO: Biological Process	GO:0002768	immune response-regulating cell surface receptor signaling pathway		0.003335	3	143	MEF2C,CACNB4,FYN
GO: Biological Process	GO:0043122	regulation of I-kappaB kinase/NF-kappaB cascade		0.008122	3	197	MTDH,GJA1,TLE1
GO: Biological Process	GO:0009416	response to light stimulus		0.008816	3	203	CACNB4,SDF4,CAT
GO: Biological Process	GO:0006816	calcium ion transport		0.01044	3	216	FYN,GJA1,CACNA2D1
GO: Biological Process	GO:0007249	I-kappaB kinase/NF-kappaB cascade		0.0111	3	221	MTDH,GJA1,TLE1
GO: Biological Process	GO:0070838	divalent metal ion transport		0.01165	3	225	FYN,GJA1,CACNA2D1
GO: Biological Process	GO:0072511	divalent inorganic cation transport		0.01222	3	229	FYN,GJA1,CACNA2D1
GO: Biological Process	GO:0002757	immune response-activating signal transduction		0.01355	3	238	MEF2C,CACNB4,FYN
GO: Biological Process	GO:0042391	regulation of membrane potential		0.01512	3	248	CACNB4,KCNMA1,NLGN1
GO: Biological Process	GO:0002764	immune response-regulating signaling pathway		0.01561	3	251	MEF2C,CACNB4,FYN
GO: Biological Process	GO:0016311	dephosphorylation		0.01595	3	253	MEF2C,PTPRD,PTPRB
GO: Biological Process	GO:0043269	regulation of ion transport		0.01767	3	263	GJA1,NLGN1,CACNA2D1
GO: Biological Process	GO:0014706	striated muscle tissue development		0.02492	3	300	MEF2C,CACNB4,GJA1
GO: Cellular Component	GO:0034702	ion channel complex		0.0004258	4	204	CACNB4,KCNMA1,GABRA2,CACNA2D1
GO: Cellular Component	GO:0034703	cation channel complex		0.001611	3	133	CACNB4,KCNMA1,CACNA2D1
GO: Cellular Component	GO:0045211	postsynaptic membrane		0.004292	3	188	GRIA4,NLGN1,GABRA2
GO: Cellular Component	GO:0097060	synaptic membrane		0.006638	3	220	GRIA4,NLGN1,GABRA2
GO: Cellular Component	GO:0016604	nuclear body		0.01207	3	274	MTDH,MEF2C,SRP54
Mouse Phenotype	MP:0009747	impaired behavioral response to xenobiotic		0.001163	3	70	CACNB4,GABRA2,CACNA2D1
Mouse Phenotype	MP:0008947	increased neuron number		0.001591	3	78	FYN,DFNA5,RBFOX2
Mouse Phenotype	MP:0009745	abnormal behavioral response to xenobiotic		0.003648	4	216	CACNB4,FYN,GABRA2,CACNA2D1
Mouse Phenotype	MP:0002189	abnormal myocardial trabeculae morphology		0.006065	3	125	MEF2C,PTPRB,GJA1
Mouse Phenotype	MP:0000010	abnormal abdominal fat pad morphology		0.007354	3	134	BRD2,PTTG1,PNRC2
Mouse Phenotype	MP:0005140	decreased cardiac muscle contractility		0.01236	3	162	MEF2C,GJA1,CACNA2D1
Mouse Phenotype	MP:0005334	abnormal fat pad morphology		0.01452	3	172	BRD2,PTTG1,PNRC2
Mouse Phenotype	MP:0005620	abnormal muscle contractility		0.01568	3	177	PRKG1,KCNMA1,GJA1
Mouse Phenotype	MP:0004852	decreased testis weight		0.02083	3	197	PTTG1,FYN,GJA1
Mouse Phenotype	MP:0002062	abnormal associative learning		0.02083	3	197	FYN,KCNMA1,GABRA2
Mouse Phenotype	MP:0001923	reduced female fertility		0.02432	3	209	PTTG1,FYN,GJA1
Mouse Phenotype	MP:0002272	abnormal nervous system electrophysiology		0.03293	3	235	CACNB4,GRIA4,KCNMA1
Mouse Phenotype	MP:0001935	decreased litter size		0.03894	3	251	PTTG1,KCNMA1,GJA1
Mouse Phenotype	MP:0010630	abnormal cardiac muscle tissue morphology		0.03972	3	253	MEF2C,PTPRB,GJA1
Mouse Phenotype	MP:0002557	abnormal social/conspecific interaction		0.04092	3	256	FYN,GRIA4,NLGN1
Mouse Phenotype	MP:0002064	seizures		0.04762	3	272	CACNB4,FYN,GRIA4
